# Supplementary material for: Multi-omic analyses identify molecular targets of Chd7 that contribute to CHARGE syndrome model phenotypes
Source: Dis Model Mech. 2026 Mar 31;19(3):dmm052592. doi: 10.1242/dmm.052592 (PMC13054947; doi:10.1242/dmm.052592)
Supplement: Table S1. Input: Unique RNAs and Proteins from Figure 1C-D slice 1 only. Output: PANTHER Overrepresentation Test. [file dmm-19-052592-TableS1.xlsx]

## Sheet: Supplemental Table 1
Supplemental Table 1. Input: Unique RNAs and Proteins from Figure 1C-D slice 1 only. Output: PANTHER Overrepresentation Test.
Slice	Gene		Analysis Type:	PANTHER Overrepresentation Test (Released 20240807)								Slice	Protein		Analysis Type:	PANTHER Overrepresentation Test (Released 20240807)
1	ENSDARG00000001572		Annotation Version and Release Date:	GO Ontology database DOI: 10.5281/zenodo.16423886 Released 2025-07-22								1	Q1LUV8		Annotation Version and Release Date:	GO Ontology database DOI: 10.5281/zenodo.16423886 Released 2025-07-22
1	ENSDARG00000001721		Analyzed List:	upload_1 (Danio rerio)								1	F1QWW6		Analyzed List:	upload_1 (Danio rerio)
1	ENSDARG00000002097		Reference List:	Danio rerio (all genes in database)								1	Q6PH25		Reference List:	Danio rerio (all genes in database)
1	ENSDARG00000002293		Test Type:	FISHER								1	A0A0R4IJL5		Test Type:	FISHER
1	ENSDARG00000002295		Correction:	FDR								1	A0A8M2BET6		Correction:	FDR
1	ENSDARG00000003701		GO biological process complete	Danio rerio - REFLIST (26248)	upload_1 (245)	upload_1 (expected)	upload_1 (over/under)	upload_1 (fold Enrichment)	upload_1 (raw P-value)	upload_1 (FDR)		1	A8WGJ8		GO biological process complete	Danio rerio - REFLIST (26248)	upload_1 (181)	upload_1 (expected)	upload_1 (over/under)	upload_1 (fold Enrichment)	upload_1 (raw P-value)	upload_1 (FDR)
1	ENSDARG00000003904		detection of chemical stimulus involved in sensory perception of smell (GO:0050911)	132	21	1.23	+	17.04	4.91e-20	1.46e-16		1	Q6NUY0		snRNA pseudouridine synthesis (GO:0031120)	3	2	0.02	+	96.68	0.000141	0.0323
1	ENSDARG00000004447		detection of chemical stimulus involved in sensory perception (GO:0050907)	141	21	1.32	+	15.96	2.04e-19	4.54e-16		1	F1QNW8		nucleotide transmembrane transport (GO:1901679)	20	4	0.14	+	29	9.72e-06	0.00377
1	ENSDARG00000005185		detection of chemical stimulus (GO:0009593)	149	22	1.39	+	15.82	3.34e-20	1.49e-16		1	A8WI00		purine-containing compound transmembrane transport (GO:0072530)	21	4	0.14	+	27.62	1.19e-05	0.00426
1	ENSDARG00000007009		sensory perception of smell (GO:0007608)	143	21	1.33	+	15.73	2.76e-19	4.92e-16		1	I0BWE2		purine ribonucleotide transport (GO:0015868)	29	4	0.2	+	20	4.54e-05	0.013
1	ENSDARG00000007329		chromosome condensation (GO:0030261)	28	4	0.26	+	15.3	0.000127	0.0252		1	A0A140LGZ8		purine nucleotide transport (GO:0015865)	31	4	0.21	+	18.71	5.95e-05	0.0156
1	ENSDARG00000008182		negative regulation of DNA recombination (GO:0045910)	31	4	0.29	+	13.82	0.000191	0.0348		1	F1R133		adenine nucleotide transport (GO:0051503)	31	4	0.21	+	18.71	5.95e-05	0.0151
1	ENSDARG00000008796		sensory perception of chemical stimulus (GO:0007606)	165	21	1.54	+	13.64	5.77e-18	8.56e-15		1	F1QBY1		nucleotide transport (GO:0006862)	36	4	0.25	+	16.11	0.000108	0.0254
1	ENSDARG00000010729		detection of stimulus involved in sensory perception (GO:0050906)	172	21	1.61	+	13.08	1.38e-17	1.75e-14		1	A0A2R8QFY8		nuclear export (GO:0051168)	76	5	0.52	+	9.54	0.000183	0.0348
1	ENSDARG00000011023		nucleosome assembly (GO:0006334)	41	5	0.38	+	13.07	3.87e-05	0.00959		1	Q5XJK0		nucleobase-containing compound transport (GO:0015931)	145	8	1	+	8	7.81e-06	0.00348
1	ENSDARG00000011573		nucleosome organization (GO:0034728)	47	5	0.44	+	11.4	7.58e-05	0.0169		1	C0SPC7		nuclear transport (GO:0051169)	116	6	0.8	+	7.5	0.000157	0.0349
1	ENSDARG00000011579		detection of stimulus (GO:0051606)	241	23	2.25	+	10.22	9.62e-17	1.07e-13		1	Q6GMK6		nucleocytoplasmic transport (GO:0006913)	116	6	0.8	+	7.5	0.000157	0.0341
1	ENSDARG00000012435		defense response to bacterium (GO:0042742)	105	9	0.98	+	9.18	6.4e-07	0.0003		1	Q5BJB7		organophosphate ester transport (GO:0015748)	136	7	0.94	+	7.46	4.56e-05	0.0127
1	ENSDARG00000012718		heterochromatin formation (GO:0031507)	71	6	0.66	+	9.05	5.37e-05	0.0126		1	Q6DBQ9		establishment of protein localization to organelle (GO:0072594)	182	8	1.26	+	6.37	4.03e-05	0.012
1	ENSDARG00000012860		negative regulation of gene expression, epigenetic (GO:0045814)	83	6	0.77	+	7.74	0.000129	0.025		1	Q3B7H1		mRNA processing (GO:0006397)	370	12	2.55	+	4.7	1.09e-05	0.00403
1	ENSDARG00000013051		activation of immune response (GO:0002253)	117	7	1.09	+	6.41	0.000118	0.0238		1	F1QHH2		RNA splicing (GO:0008380)	284	9	1.96	+	4.6	0.000166	0.0337
1	ENSDARG00000013210		sensory perception (GO:0007600)	410	24	3.83	+	6.27	1.07e-12	1.06e-09		1	Q7ZVT4		mRNA metabolic process (GO:0016071)	446	13	3.08	+	4.23	1.45e-05	0.00477
1	ENSDARG00000014309		positive regulation of immune response (GO:0050778)	172	9	1.61	+	5.61	3.64e-05	0.00927		1	Q6DG81		nitrogen compound transport (GO:0071705)	1006	26	6.94	+	3.75	7.03e-09	6.26e-05
1	ENSDARG00000014682		response to bacterium (GO:0009617)	204	10	1.9	+	5.25	2.36e-05	0.00638		1	A0A0R4IVE2		RNA processing (GO:0006396)	703	18	4.85	+	3.71	1.97e-06	0.00146
1	ENSDARG00000014722		nervous system process (GO:0050877)	571	26	5.33	+	4.88	3.33e-11	2.47e-08		1	F1QTT6		protein transport (GO:0015031)	712	17	4.91	+	3.46	9.6e-06	0.00389
1	ENSDARG00000015065		G protein-coupled receptor signaling pathway (GO:0007186)	1083	49	10.11	+	4.85	2.43e-20	2.16e-16		1	F1Q9G3		establishment of protein localization (GO:0045184)	815	19	5.62	+	3.38	3.95e-06	0.00234
1	ENSDARG00000015527		immune response (GO:0006955)	696	30	6.5	+	4.62	3.62e-12	3.22e-09		1	B3DKJ0		macromolecule localization (GO:0033036)	1344	30	9.27	+	3.24	1.24e-08	2.75e-05
1	ENSDARG00000015964		positive regulation of immune system process (GO:0002684)	251	10	2.34	+	4.27	0.000134	0.0249		1	A0A8M1RHK3		intracellular protein localization (GO:0008104)	1032	23	7.12	+	3.23	7.65e-07	0.000681
1	ENSDARG00000016448		defense response to symbiont (GO:0140546)	353	14	3.29	+	4.25	6.6e-06	0.0021		1	A8KBW4		cellular localization (GO:0051641)	1099	24	7.58	+	3.17	6.17e-07	0.000611
1	ENSDARG00000016527		defense response to other organism (GO:0098542)	356	14	3.32	+	4.21	7.26e-06	0.00223		1	Q7SXJ7		establishment of localization in cell (GO:0051649)	919	20	6.34	+	3.16	6.04e-06	0.00317
1	ENSDARG00000016674		defense response (GO:0006952)	602	23	5.62	+	4.09	1.34e-08	7.94e-06		1	A1L2D9		RNA biosynthetic process (GO:0032774)	889	19	6.13	+	3.1	1.35e-05	0.00462
1	ENSDARG00000016886		innate immune response (GO:0045087)	346	13	3.23	+	4.03	2.49e-05	0.00653		1	A0A8M3AIK9		nucleic acid biosynthetic process (GO:0141187)	938	20	6.47	+	3.09	8.15e-06	0.00346
1	ENSDARG00000017141		chromatin remodeling (GO:0006338)	342	12	3.19	+	3.76	9.79e-05	0.0208		1	A0A0R4IDN1		intracellular transport (GO:0046907)	758	16	5.23	+	3.06	7.7e-05	0.0185
1	ENSDARG00000017163		response to external biotic stimulus (GO:0043207)	578	19	5.4	+	3.52	2.41e-06	0.000978		1	B8JKW4		gene expression (GO:0010467)	1549	31	10.68	+	2.9	8.2e-08	0.000104
1	ENSDARG00000018587		response to other organism (GO:0051707)	578	19	5.4	+	3.52	2.41e-06	0.000935		1	Q5RH02		RNA metabolic process (GO:0016070)	1000	20	6.9	+	2.9	2.05e-05	0.00631
1	ENSDARG00000018616		response to biotic stimulus (GO:0009607)	584	19	5.45	+	3.49	2.8e-06	0.000999		1	F1QIU5		macromolecule biosynthetic process (GO:0009059)	1847	36	12.74	+	2.83	1.2e-08	3.55e-05
1	ENSDARG00000019332		biological process involved in interspecies interaction between organisms (GO:0044419)	593	19	5.54	+	3.43	3.5e-06	0.0012		1	T1TF52		nucleobase-containing compound biosynthetic process (GO:0034654)	1164	21	8.03	+	2.62	5.66e-05	0.0153
1	ENSDARG00000019772		system process (GO:0003008)	893	27	8.34	+	3.24	9.03e-08	5.03e-05		1	B3DKJ9		biosynthetic process (GO:0009058)	2640	45	18.2	+	2.47	1.19e-08	5.29e-05
1	ENSDARG00000020265		immune system process (GO:0002376)	1061	32	9.9	+	3.23	5.51e-09	3.51e-06		1	Q6PGY8		nucleic acid metabolic process (GO:0090304)	1525	25	10.52	+	2.38	7.02e-05	0.0174
1	ENSDARG00000020427		response to chemical (GO:0042221)	1317	37	12.29	+	3.01	2.12e-09	1.45e-06		1	B2GQ13		organelle organization (GO:0006996)	1994	32	13.75	+	2.33	6.68e-06	0.00331
1	ENSDARG00000020744		response to external stimulus (GO:0009605)	902	23	8.42	+	2.73	1.42e-05	0.00408		1	Q7T303		nucleobase-containing compound metabolic process (GO:0006139)	1928	28	13.3	+	2.11	0.000158	0.0334
1	ENSDARG00000020957		response to stimulus (GO:0050896)	5551	99	51.81	+	1.91	8.17e-12	6.62e-09		1	A0A0R4IS22		macromolecule metabolic process (GO:0043170)	3724	53	25.68	+	2.06	1.45e-07	0.000161
1	ENSDARG00000021336		signal transduction (GO:0007165)	3710	66	34.63	+	1.91	1.49e-07	7.79e-05		1	Q29RE8		establishment of localization (GO:0051234)	3091	43	21.31	+	2.02	6.93e-06	0.00325
1	ENSDARG00000021497		signaling (GO:0023052)	3952	66	36.89	+	1.79	1.43e-06	0.000635		1	A0A8M1PAR7		transport (GO:0006810)	2969	41	20.47	+	2	1.48e-05	0.00472
1	ENSDARG00000021521		cell communication (GO:0007154)	3979	66	37.14	+	1.78	1.64e-06	0.000694		1	E7F3I6		localization (GO:0051179)	3384	46	23.34	+	1.97	5.49e-06	0.00306
1	ENSDARG00000022048		cellular response to stimulus (GO:0051716)	4541	72	42.39	+	1.7	2.49e-06	0.000925		1	Q4G5K8		primary metabolic process (GO:0044238)	5051	63	34.83	+	1.81	9.18e-07	0.000744
1	ENSDARG00000022493		developmental process (GO:0032502)	5180	23	48.35	-	0.48	1.6e-05	0.00446		1	Q4KMI5		metabolic process (GO:0008152)	5773	72	39.81	+	1.81	6.46e-08	9.59e-05
1	ENSDARG00000022560		localization (GO:0051179)	3384	13	31.59	-	0.41	0.000114	0.0236		1	A1L1P8		cellular component organization or biogenesis (GO:0071840)	3991	47	27.52	+	1.71	0.000159	0.033
1	ENSDARG00000024522		transport (GO:0006810)	2969	11	27.71	-	0.4	0.000238	0.0416		1	Q6PBY8		cellular process (GO:0009987)	14527	137	100.17	+	1.37	1.8e-08	3.2e-05
1	ENSDARG00000025013		establishment of localization (GO:0051234)	3091	11	28.85	-	0.38	0.00013	0.0247		1	F1QF85		biological_process (GO:0008150)	18285	154	126.09	+	1.22	1.98e-06	0.00136
1	ENSDARG00000025174		multicellular organism development (GO:0007275)	4036	14	37.67	-	0.37	4.37e-06	0.00144		1	A0A0R4IGQ8		Unclassified (UNCLASSIFIED)	7963	27	54.91	-	0.49	1.98e-06	0.00126
1	ENSDARG00000025386		anatomical structure development (GO:0048856)	4935	17	46.06	-	0.37	1.61e-07	7.99e-05		1	A0A8M6Z3K5		regulation of DNA-templated transcription (GO:0006355)	2497	4	17.22	-	0.23	0.000178	0.0352
1	ENSDARG00000025547		cell differentiation (GO:0030154)	2651	9	24.74	-	0.36	0.000258	0.0441		1	B0JZM0		regulation of RNA biosynthetic process (GO:2001141)	2498	4	17.23	-	0.23	0.000178	0.0345
1	ENSDARG00000025658		cellular developmental process (GO:0048869)	2654	9	24.77	-	0.36	0.000258	0.0433		1	E9QGK5
1	ENSDARG00000025943		system development (GO:0048731)	3575	12	33.37	-	0.36	1.31e-05	0.0039		1	Q7ZU96
1	ENSDARG00000026246		anatomical structure morphogenesis (GO:0009653)	2317	6	21.63	-	0.28	9.4e-05	0.0204		1	Q6PH50
1	ENSDARG00000026417		nervous system development (GO:0007399)	2004	4	18.71	-	0.21	5.11e-05	0.0123		1	A0A0R4IXY0
1	ENSDARG00000026704		cellular localization (GO:0051641)	1099	0	10.26	-	< 0.01	6.65e-05	0.0152		1	Q1LVE8
1	ENSDARG00000027469		cell projection organization (GO:0030030)	966	0	9.02	-	< 0.01	0.000214	0.0381		1	A0A2R8RKG2
1	ENSDARG00000028348											1	A0A2R8QGN2
1	ENSDARG00000028389											1	A9JRS6
1	ENSDARG00000029431											1	A0A2R8QL20
1	ENSDARG00000029461											1	A0S5T7
1	ENSDARG00000029569											1	A0A8M9Q058
1	ENSDARG00000029838											1	A0A2R8QBI3
1	ENSDARG00000029907											1	A0A8M1RSH0
1	ENSDARG00000030254											1	A0A8M6Z6D7
1	ENSDARG00000030980											1	Q1JPX8
1	ENSDARG00000031359											1	F1R6C7
1	ENSDARG00000031731											1	Q32PL1
1	ENSDARG00000031976											1	E7F5L8
1	ENSDARG00000032584											1	A0A2R8QU40
1	ENSDARG00000032637											1	B3DGZ9
1	ENSDARG00000033231											1	Q6NUW5
1	ENSDARG00000033594											1	Q58ER0
1	ENSDARG00000033684											1	Q6PHE5
1	ENSDARG00000033727											1	A0A8N7UVB1
1	ENSDARG00000034042											1	Q32PS5
1	ENSDARG00000035101											1	A9JSY8
1	ENSDARG00000035171											1	Q66L49
1	ENSDARG00000035339											1	F1R777
1	ENSDARG00000035632											1	A0A0R4IVN1
1	ENSDARG00000036084											1	A4IGF3
1	ENSDARG00000036247											1	Q803R7
1	ENSDARG00000036420											1	Q6TLD7
1	ENSDARG00000037002											1	A0A8M3B5S9
1	ENSDARG00000037473											1	A0A8M1NZT5
1	ENSDARG00000037491											1	Q6NX86
1	ENSDARG00000037527											1	A0A8M9QA62
1	ENSDARG00000037833											1	A0A8M1P994
1	ENSDARG00000038321											1	A0A8M3AKJ3
1	ENSDARG00000038720											1	B2GPU7
1	ENSDARG00000038898											1	Q6P101
1	ENSDARG00000038956											1	Q9DDD9
1	ENSDARG00000038977											1	Q5NJL3
1	ENSDARG00000039070											1	Q803B4
1	ENSDARG00000039100											1	Q6DGE9
1	ENSDARG00000039145											1	Q6DGJ6
1	ENSDARG00000039152											1	A9JRC7
1	ENSDARG00000039439											1	E9QIC1
1	ENSDARG00000039657											1	Q6QA33
1	ENSDARG00000039979											1	B0S5C5
1	ENSDARG00000040250											1	F8W4C1
1	ENSDARG00000040433											1	A9JTC4
1	ENSDARG00000040781											1	F8W5Q9
1	ENSDARG00000040907											1	Q7ZVK5
1	ENSDARG00000041024											1	F1Q6S4
1	ENSDARG00000041252											1	A0A2R8QIE9
1	ENSDARG00000041301											1	Q45FX8
1	ENSDARG00000041379											1	A0A0R4IUL0
1	ENSDARG00000041492											1	A0A8M2BBP9
1	ENSDARG00000041554											1	A0A8M3AU61
1	ENSDARG00000041715											1	Q5U3I3
1	ENSDARG00000041911											1	A0A8M9PV05
1	ENSDARG00000042090											1	Q90ZM2
1	ENSDARG00000042214											1	A0A8M6YY33
1	ENSDARG00000042379											1	F1QPH6
1	ENSDARG00000042452											1	Q7ZV32
1	ENSDARG00000042513											1	F1QE37
1	ENSDARG00000042526											1	B3DJ63
1	ENSDARG00000042810											1	A9JR88
1	ENSDARG00000042920											1	A0A8M6YUW1
1	ENSDARG00000042992											1	A0A8M2BHN1
1	ENSDARG00000043085											1	A0A0B5JWD6
1	ENSDARG00000043175											1	Q568K8
1	ENSDARG00000043220											1	Q6PBV6
1	ENSDARG00000043447											1	A0A8M3AQC2
1	ENSDARG00000043584											1	A3KPW8
1	ENSDARG00000043767											1	A0A8M1P6D8
1	ENSDARG00000043792											1	A9JTF1
1	ENSDARG00000043798											1	X1WEN8
1	ENSDARG00000043901											1	A0A8N7UYL1
1	ENSDARG00000044129											1	Q7SXH1
1	ENSDARG00000044235											1	B8JJ01
1	ENSDARG00000044279											1	A0A8M1RDI9
1	ENSDARG00000044337											1	P00761
1	ENSDARG00000044534											1	Q7T1J9
1	ENSDARG00000044748											1	Q7T394
1	ENSDARG00000044754											1	A0A2R8QKF9
1	ENSDARG00000045157											1	A7E2P0
1	ENSDARG00000045301											1	E9QEY4
1	ENSDARG00000045548											1	E9QD58
1	ENSDARG00000045673											1	A0A2R8QKE7
1	ENSDARG00000051735											1	A3KPZ2
1	ENSDARG00000051737											1	Q08BK6
1	ENSDARG00000051760											1	Q5BJ14
1	ENSDARG00000051993											1	Q1LXJ1
1	ENSDARG00000052064											1	Q68FN4
1	ENSDARG00000052097											1	Q32Q51
1	ENSDARG00000052188											1	Q804V9
1	ENSDARG00000052626											1	A0A140LG76
1	ENSDARG00000052758											1	E7F254
1	ENSDARG00000052779											1	Q6P0C5
1	ENSDARG00000053005											1	A0A8M1N2K6
1	ENSDARG00000053345											1	Q6P119
1	ENSDARG00000053366											1	A0A8M9PL45
1	ENSDARG00000053387											1	A0A8M9PUS2
1	ENSDARG00000053512											1	Q7ZVM5
1	ENSDARG00000053518											1	Q6TLG8
1	ENSDARG00000053620											1	Q7ZWF0
1	ENSDARG00000053711											1	Q6IQ64
1	ENSDARG00000053779											1	A0A8M9PLP7
1	ENSDARG00000054160											1	A0A0R4I9B2
1	ENSDARG00000054237											1	F1QEB7
1	ENSDARG00000054340											1	B3DFK4
1	ENSDARG00000054373											1	F1RCK9
1	ENSDARG00000054741											1	E7FEG5
1	ENSDARG00000055160											1	A0A2R8QM09
1	ENSDARG00000055313											1	Q7ZVP2
1	ENSDARG00000055359											1	Q8JGR4
1	ENSDARG00000055479											1	A0A0R4IJ26
1	ENSDARG00000055574											1	Q567W2
1	ENSDARG00000055630											1	A0A8M9PNG0
1	ENSDARG00000055655											1	Q6NY34
1	ENSDARG00000055656											1	A0A8M6YV43
1	ENSDARG00000055883											1	F1RES6
1	ENSDARG00000056012											1	E7EZ02
1	ENSDARG00000056125											1	A0A8M2BJ06
1	ENSDARG00000056154											1	Q6DI17
1	ENSDARG00000056166											1	E7FBE5
1	ENSDARG00000056226											1	Q8UUZ6
1	ENSDARG00000056318											1	Q9PUB5
1	ENSDARG00000056386											1	A0A8M9PEY9
1	ENSDARG00000056462											1	Q4V8R8
1	ENSDARG00000056468											1	A5PLJ7
1	ENSDARG00000056498											1	A0A8M9PT62
1	ENSDARG00000056819											1	F1R7V9
1	ENSDARG00000056911											1	Q6NYA1
1	ENSDARG00000056940											1	F1QSZ2
1	ENSDARG00000056976											1	Q7ZUF5
1	ENSDARG00000057142											1	Q8AUT3
1	ENSDARG00000057741											1	Q7ZVN5
1	ENSDARG00000058140											1	A0A8M9PNK8
1	ENSDARG00000058147											1	Q5XJD1
1	ENSDARG00000058409											1	Q7ZW72
1	ENSDARG00000058445											1	Q4V8Y1
1	ENSDARG00000058479											1	F1Q572
1	ENSDARG00000058815											1	A0A8M2BKU1
1	ENSDARG00000058829											1	A2CG93
1	ENSDARG00000058994											1	Q567F8
1	ENSDARG00000059139											1	F1QE65
1	ENSDARG00000059196											1	Q6NY81
1	ENSDARG00000059256											1	E9QJC3
1	ENSDARG00000059397											1	Q6P0C7
1	ENSDARG00000059824											1	A0A2R8QIF5
1	ENSDARG00000059951											1	Q7SY38
1	ENSDARG00000060400											1	A0A8M1P8C5
1	ENSDARG00000060633											1	A0A2R8QRE7
1	ENSDARG00000060662											1	Q6TGU8
1	ENSDARG00000061103											1	A7YYF4
1	ENSDARG00000061685											1	F1QD61
1	ENSDARG00000061968											1	A0A8M2BEX2
1	ENSDARG00000062808											1	E7EYV6
1	ENSDARG00000067592											1	Q6DEI7
1	ENSDARG00000067661											1	Q5RKM3
1	ENSDARG00000067815											1	Q7ZUS1
1	ENSDARG00000068006											1	B5LZ08
1	ENSDARG00000068181											1	Q6IQC6
1	ENSDARG00000068363											1	A0A8M9PH52
1	ENSDARG00000068453											1	A5PLA1
1	ENSDARG00000068493											1	A0A8M9Q913
1	ENSDARG00000068590											1	Q6IQJ4
1	ENSDARG00000068915											1	Q66HW7
1	ENSDARG00000068941											1	Q9PUB6
1	ENSDARG00000068947											1	Q7ZV11
1	ENSDARG00000069214											1	Q9PUQ6
1	ENSDARG00000069311											1	A0A0R4IJ18
1	ENSDARG00000069323											1	A0A8M2B6V8
1	ENSDARG00000069381											1	Q8QFX6
1	ENSDARG00000069563											1	A8KC22
1	ENSDARG00000069627											1	A0A8M1RR96
1	ENSDARG00000069710											1	Q1LUA0
1	ENSDARG00000069758											1	F1QE34
1	ENSDARG00000069769											1	A0A2R8Q8A0
1	ENSDARG00000069828											1	A0A8M9PBW0
1	ENSDARG00000069895											1	E9QD51
1	ENSDARG00000070041											1	D7RVS0
1	ENSDARG00000070073											1	A0A8N7T6I8
1	ENSDARG00000070126											1	F1RAG3
1	ENSDARG00000070166											1	Q7ZVB4
1	ENSDARG00000070297											1	E7F6Z2
1	ENSDARG00000070392											1	Q7ZUC5
1	ENSDARG00000070430											1	A0A8M1RLY6
1	ENSDARG00000070535											1	A7MCR6
1	ENSDARG00000070605											1	Q6IQK2
1	ENSDARG00000070668											1	A0A8N7T7W9
1	ENSDARG00000070672											1	A0A8M9PVM4
1	ENSDARG00000070890											1	Q68FN7
1	ENSDARG00000070930											1	Q1LV27
1	ENSDARG00000070953											1	Q7ZTU4
1	ENSDARG00000070964											1	B3DFP9
1	ENSDARG00000070966											1	E7FBD5
1	ENSDARG00000071012											1	Q1L8Z0
1	ENSDARG00000071070											1	Q7SXP0
1	ENSDARG00000071183											1	Q7ZVA3
1	ENSDARG00000071223											1	Q6GQM9
1	ENSDARG00000071306											1	Q6DKF4
1	ENSDARG00000071310											1	Q0D290
1	ENSDARG00000071389											1	F1QJL4
1	ENSDARG00000071541											1	O42363
1	ENSDARG00000071905											1	Q6P0I5
1	ENSDARG00000073675											1	A0A2R8Q124
1	ENSDARG00000073726											1	Q504B1
1	ENSDARG00000073789											1	Q4V8W3
1	ENSDARG00000073812											1	A0A8M1PHY6
1	ENSDARG00000073844											1	A1L1F4
1	ENSDARG00000073950											1	A0A8M2B7H0
1	ENSDARG00000073961											1	Q5U3C5
1	ENSDARG00000073965											1	Q7T3A8
1	ENSDARG00000074100											1	Q6PBR5
1	ENSDARG00000074150											1	A0A8M1ND52
1	ENSDARG00000074274											1	Q5XJB5
1	ENSDARG00000074345											1	Q503H8
1	ENSDARG00000074360											1	B8A565
1	ENSDARG00000074547											1	A0A0R4IFJ7
1	ENSDARG00000074604											1	A0A8M3ARV8
1	ENSDARG00000074653											1	B2GS23
1	ENSDARG00000074670											1	Q6DH00
1	ENSDARG00000074813											1	F1Q749
1	ENSDARG00000074854											1	Q1XHM0
1	ENSDARG00000074914											1	F1Q774
1	ENSDARG00000075027											1	B6IDE8
1	ENSDARG00000075053											1	Q503C7
1	ENSDARG00000075265											1	A0A8M1QKW4
1	ENSDARG00000075321											1	Q7ZWI5
1	ENSDARG00000075476											1	A0A8M1N783
1	ENSDARG00000075482											1	Q08BK4
1	ENSDARG00000075500											1	O42364
1	ENSDARG00000075723											1	A0A8M1P6I4
1	ENSDARG00000075855											1	Q7ZWD3
1	ENSDARG00000076117											1	Q6PC59
1	ENSDARG00000076122											1	F1QVD3
1	ENSDARG00000076191											1	Q6PHD9
1	ENSDARG00000076192											1	A0A8M9QB01
1	ENSDARG00000076196											1	B8JK22
1	ENSDARG00000076264											1	I1XUS8
1	ENSDARG00000076391											1	A0A8M3B5Q3
1	ENSDARG00000076406											1	R4GDW9
1	ENSDARG00000076541											1	A0A2R8Q290
1	ENSDARG00000076848											1	Q1L8Y7
1	ENSDARG00000076857											1	A3KNU0
1	ENSDARG00000076958											1	Q7ZWC2
1	ENSDARG00000076969											1	Q6PGV1
1	ENSDARG00000076970											1	A9JTC8
1	ENSDARG00000076998											1	A0A0G2KCN9
1	ENSDARG00000077026											1	Q6DRD5
1	ENSDARG00000077239											1	A0A8M1P7M9
1	ENSDARG00000077337											1	F1QMZ6
1	ENSDARG00000077542											1	E7F3J3
1	ENSDARG00000077794											1	A0A8M3AQ64
1	ENSDARG00000077862											1	A0A8N7T715
1	ENSDARG00000077877											1	Q32LQ2
1	ENSDARG00000077898											1	B0V1L8
1	ENSDARG00000077918											1	Q7ZV80
1	ENSDARG00000077985											1	Q1MSY0
1	ENSDARG00000078093											1	Q6DHI9
1	ENSDARG00000078119											1	A0A8M2BIL6
1	ENSDARG00000078178											1	A0A8M1PSS4
1	ENSDARG00000078189											1	E9QE15
1	ENSDARG00000078503											1	Q6PFK4
1	ENSDARG00000078738											1	Q6PBU0
1	ENSDARG00000078743											1	Q6PE18
1	ENSDARG00000078829											1	A1L1U1
1	ENSDARG00000078859											1	Q8JGR6
1	ENSDARG00000079075											1	Q91398
1	ENSDARG00000079078											1	A0A8M3AS46
1	ENSDARG00000079221											1	Q06RG6
1	ENSDARG00000079227											1	Q5W8I7
1	ENSDARG00000079234											1	A0A8M3ASC9
1	ENSDARG00000079294											1	Q5TZ76
1	ENSDARG00000079332											1	Q32LU7
1	ENSDARG00000079333											1	Q1LVM3
1	ENSDARG00000079364											1	B3DH83
1	ENSDARG00000079393											1	A8E577
1	ENSDARG00000079412											1	Q6DRM9
1	ENSDARG00000079425											1	A0A8M1P942
1	ENSDARG00000079522											1	F1QXC1
1	ENSDARG00000079537											1	A0A0R4IML0
1	ENSDARG00000079589											1	B3DGD4
1	ENSDARG00000079654											1	A0A8M3BCR2
1	ENSDARG00000079661											1	X1WCQ3
1	ENSDARG00000079925											1	F1QEG2
1	ENSDARG00000080031											1	F1QY27
1	ENSDARG00000080128											1	F1QJZ3
1	ENSDARG00000080129											1	A0A8M2BIA6
1	ENSDARG00000080188											1	Q6DGQ9
1	ENSDARG00000080401											1	G3N3Y4
1	ENSDARG00000080410											1	X1WEZ6
1	ENSDARG00000080450											1	A0A8M9Q590
1	ENSDARG00000080499											1	Q1LY08
1	ENSDARG00000080531											1	Q7SYB2
1	ENSDARG00000080589											1	A0A0R4IT09
1	ENSDARG00000080599											1	B2GPE8
1	ENSDARG00000080630											1	F1QBZ6
1	ENSDARG00000080685											1	Q4V8S2
1	ENSDARG00000080745											1	Q7SYM7
1	ENSDARG00000080823											1	A0A8M9QDU6
1	ENSDARG00000080987											1	Q6NZ15
1	ENSDARG00000081109											1	A0A8M3B0Y8
1	ENSDARG00000081126											1	F1QJX7
1	ENSDARG00000081145											1	Q08BV9
1	ENSDARG00000081192											1	Q08BV5
1	ENSDARG00000081218											1	F1QSQ8
1	ENSDARG00000081303											1	Q7ZU93
1	ENSDARG00000081375											1	A0A8M9PW92
1	ENSDARG00000081423											1	A0A8M6YUL3
1	ENSDARG00000081450											1	A0A8M9PM25
1	ENSDARG00000081475											1	Q9YGC9
1	ENSDARG00000081623											1	A3QJW5
1	ENSDARG00000081779											1	F6NMS7
1	ENSDARG00000081807											1	A0A8N7T8A1
1	ENSDARG00000081869											1	A0A024B5K5
1	ENSDARG00000081943											1	A0A8M6YYH8
1	ENSDARG00000082005											1	A0A8M1N978
1	ENSDARG00000082008											1	A0A2R8QM44
1	ENSDARG00000082321											1	Q803U3
1	ENSDARG00000082399											1	Q6DH22
1	ENSDARG00000082428											1	Q6DH63
1	ENSDARG00000082493											1	B8JHU4
1	ENSDARG00000082511											1	A4VAK3
1	ENSDARG00000082611											1	E7FDA0
1	ENSDARG00000082675											1	F1R8L3
1	ENSDARG00000082842											1	F1R116
1	ENSDARG00000082960											1	A0A8M3B1I4
1	ENSDARG00000082968											1	A0A2R8Q2Q4
1	ENSDARG00000083046											1	A7MC19
1	ENSDARG00000083082											1	Q7ZVE4
1	ENSDARG00000083108											1	A0A2R8Q4A3
1	ENSDARG00000083126											1	Q8AV67
1	ENSDARG00000083232											1	A0A8M2B3R9
1	ENSDARG00000083357											1	Q508P8
1	ENSDARG00000083389											1	Q6NW88
1	ENSDARG00000083395											1	A0A0R4ILY1
1	ENSDARG00000083400											1	I3ITH2
1	ENSDARG00000083431											1	Q4V9P9
1	ENSDARG00000083462											1	F6N6I8
1	ENSDARG00000083699											1	A5WW29
1	ENSDARG00000083842											1	A0A2R8QQ88
1	ENSDARG00000083950											1	A8WFY2
1	ENSDARG00000083986											1	A0A8M3ALV0
1	ENSDARG00000084045											1	A3FKT8
1	ENSDARG00000084532											1	A0A8M9QFN8
1	ENSDARG00000084543											1	F1QNV4
1	ENSDARG00000084804
1	ENSDARG00000084828
1	ENSDARG00000084995
1	ENSDARG00000085170
1	ENSDARG00000085353
1	ENSDARG00000085497
1	ENSDARG00000085781
1	ENSDARG00000086007
1	ENSDARG00000086048
1	ENSDARG00000086091
1	ENSDARG00000086105
1	ENSDARG00000086166
1	ENSDARG00000086186
1	ENSDARG00000086189
1	ENSDARG00000086262
1	ENSDARG00000086268
1	ENSDARG00000086271
1	ENSDARG00000086412
1	ENSDARG00000086529
1	ENSDARG00000086552
1	ENSDARG00000086591
1	ENSDARG00000086601
1	ENSDARG00000086838
1	ENSDARG00000086963
1	ENSDARG00000087070
1	ENSDARG00000087145
1	ENSDARG00000087227
1	ENSDARG00000087414
1	ENSDARG00000087424
1	ENSDARG00000087519
1	ENSDARG00000087575
1	ENSDARG00000087623
1	ENSDARG00000087635
1	ENSDARG00000087679
1	ENSDARG00000087706
1	ENSDARG00000087909
1	ENSDARG00000088165
1	ENSDARG00000088207
1	ENSDARG00000088219
1	ENSDARG00000088222
1	ENSDARG00000088234
1	ENSDARG00000088287
1	ENSDARG00000088423
1	ENSDARG00000088462
1	ENSDARG00000088595
1	ENSDARG00000088615
1	ENSDARG00000088794
1	ENSDARG00000088893
1	ENSDARG00000088961
1	ENSDARG00000089039
1	ENSDARG00000089077
1	ENSDARG00000089087
1	ENSDARG00000089181
1	ENSDARG00000089202
1	ENSDARG00000089312
1	ENSDARG00000089331
1	ENSDARG00000089345
1	ENSDARG00000089463
1	ENSDARG00000089552
1	ENSDARG00000089553
1	ENSDARG00000089567
1	ENSDARG00000089617
1	ENSDARG00000089713
1	ENSDARG00000089747
1	ENSDARG00000089852
1	ENSDARG00000089879
1	ENSDARG00000089994
1	ENSDARG00000090002
1	ENSDARG00000090041
1	ENSDARG00000090099
1	ENSDARG00000090368
1	ENSDARG00000090489
1	ENSDARG00000090592
1	ENSDARG00000090629
1	ENSDARG00000090635
1	ENSDARG00000090670
1	ENSDARG00000090863
1	ENSDARG00000090889
1	ENSDARG00000090892
1	ENSDARG00000090899
1	ENSDARG00000090910
1	ENSDARG00000090975
1	ENSDARG00000091015
1	ENSDARG00000091027
1	ENSDARG00000091144
1	ENSDARG00000091172
1	ENSDARG00000091211
1	ENSDARG00000091519
1	ENSDARG00000091557
1	ENSDARG00000091712
1	ENSDARG00000091783
1	ENSDARG00000091832
1	ENSDARG00000091864
1	ENSDARG00000091889
1	ENSDARG00000091896
1	ENSDARG00000091918
1	ENSDARG00000091936
1	ENSDARG00000091979
1	ENSDARG00000092057
1	ENSDARG00000092083
1	ENSDARG00000092091
1	ENSDARG00000092122
1	ENSDARG00000092126
1	ENSDARG00000092136
1	ENSDARG00000092151
1	ENSDARG00000092191
1	ENSDARG00000092222
1	ENSDARG00000092228
1	ENSDARG00000092255
1	ENSDARG00000092257
1	ENSDARG00000092266
1	ENSDARG00000092327
1	ENSDARG00000092345
1	ENSDARG00000092348
1	ENSDARG00000092369
1	ENSDARG00000092459
1	ENSDARG00000092460
1	ENSDARG00000092477
1	ENSDARG00000092522
1	ENSDARG00000092532
1	ENSDARG00000092550
1	ENSDARG00000092551
1	ENSDARG00000092587
1	ENSDARG00000092658
1	ENSDARG00000092719
1	ENSDARG00000092739
1	ENSDARG00000092750
1	ENSDARG00000092752
1	ENSDARG00000092780
1	ENSDARG00000092809
1	ENSDARG00000092814
1	ENSDARG00000092826
1	ENSDARG00000092863
1	ENSDARG00000092890
1	ENSDARG00000092940
1	ENSDARG00000092948
1	ENSDARG00000092949
1	ENSDARG00000092961
1	ENSDARG00000092999
1	ENSDARG00000093062
1	ENSDARG00000093088
1	ENSDARG00000093116
1	ENSDARG00000093172
1	ENSDARG00000093173
1	ENSDARG00000093186
1	ENSDARG00000093192
1	ENSDARG00000093205
1	ENSDARG00000093232
1	ENSDARG00000093284
1	ENSDARG00000093345
1	ENSDARG00000093416
1	ENSDARG00000093418
1	ENSDARG00000093419
1	ENSDARG00000093431
1	ENSDARG00000093446
1	ENSDARG00000093458
1	ENSDARG00000093487
1	ENSDARG00000093557
1	ENSDARG00000093574
1	ENSDARG00000093592
1	ENSDARG00000093602
1	ENSDARG00000093606
1	ENSDARG00000093629
1	ENSDARG00000093640
1	ENSDARG00000093688
1	ENSDARG00000093704
1	ENSDARG00000093748
1	ENSDARG00000093750
1	ENSDARG00000093798
1	ENSDARG00000093818
1	ENSDARG00000093824
1	ENSDARG00000093835
1	ENSDARG00000093856
1	ENSDARG00000093873
1	ENSDARG00000093904
1	ENSDARG00000094007
1	ENSDARG00000094045
1	ENSDARG00000094104
1	ENSDARG00000094131
1	ENSDARG00000094146
1	ENSDARG00000094151
1	ENSDARG00000094175
1	ENSDARG00000094206
1	ENSDARG00000094240
1	ENSDARG00000094246
1	ENSDARG00000094281
1	ENSDARG00000094297
1	ENSDARG00000094318
1	ENSDARG00000094382
1	ENSDARG00000094437
1	ENSDARG00000094447
1	ENSDARG00000094461
1	ENSDARG00000094472
1	ENSDARG00000094473
1	ENSDARG00000094475
1	ENSDARG00000094478
1	ENSDARG00000094495
1	ENSDARG00000094499
1	ENSDARG00000094505
1	ENSDARG00000094516
1	ENSDARG00000094521
1	ENSDARG00000094524
1	ENSDARG00000094556
1	ENSDARG00000094558
1	ENSDARG00000094576
1	ENSDARG00000094579
1	ENSDARG00000094608
1	ENSDARG00000094609
1	ENSDARG00000094659
1	ENSDARG00000094703
1	ENSDARG00000094729
1	ENSDARG00000094764
1	ENSDARG00000094794
1	ENSDARG00000094839
1	ENSDARG00000094846
1	ENSDARG00000094885
1	ENSDARG00000094914
1	ENSDARG00000094938
1	ENSDARG00000094962
1	ENSDARG00000094980
1	ENSDARG00000094984
1	ENSDARG00000094988
1	ENSDARG00000094994
1	ENSDARG00000095006
1	ENSDARG00000095024
1	ENSDARG00000095025
1	ENSDARG00000095026
1	ENSDARG00000095064
1	ENSDARG00000095069
1	ENSDARG00000095111
1	ENSDARG00000095156
1	ENSDARG00000095223
1	ENSDARG00000095252
1	ENSDARG00000095267
1	ENSDARG00000095276
1	ENSDARG00000095294
1	ENSDARG00000095365
1	ENSDARG00000095377
1	ENSDARG00000095396
1	ENSDARG00000095402
1	ENSDARG00000095407
1	ENSDARG00000095409
1	ENSDARG00000095412
1	ENSDARG00000095424
1	ENSDARG00000095445
1	ENSDARG00000095482
1	ENSDARG00000095518
1	ENSDARG00000095562
1	ENSDARG00000095576
1	ENSDARG00000095581
1	ENSDARG00000095642
1	ENSDARG00000095674
1	ENSDARG00000095682
1	ENSDARG00000095735
1	ENSDARG00000095752
1	ENSDARG00000095776
1	ENSDARG00000095782
1	ENSDARG00000095788
1	ENSDARG00000095793
1	ENSDARG00000095799
1	ENSDARG00000095800
1	ENSDARG00000095845
1	ENSDARG00000095864
1	ENSDARG00000095905
1	ENSDARG00000095913
1	ENSDARG00000095929
1	ENSDARG00000095944
1	ENSDARG00000095966
1	ENSDARG00000095970
1	ENSDARG00000095973
1	ENSDARG00000095975
1	ENSDARG00000096065
1	ENSDARG00000096092
1	ENSDARG00000096095
1	ENSDARG00000096097
1	ENSDARG00000096293
1	ENSDARG00000096312
1	ENSDARG00000096317
1	ENSDARG00000096338
1	ENSDARG00000096397
1	ENSDARG00000096403
1	ENSDARG00000096433
1	ENSDARG00000096497
1	ENSDARG00000096530
1	ENSDARG00000096540
1	ENSDARG00000096559
1	ENSDARG00000096565
1	ENSDARG00000096574
1	ENSDARG00000096576
1	ENSDARG00000096587
1	ENSDARG00000096592
1	ENSDARG00000096641
1	ENSDARG00000096663
1	ENSDARG00000096676
1	ENSDARG00000096688
1	ENSDARG00000096705
1	ENSDARG00000096710
1	ENSDARG00000096762
1	ENSDARG00000096765
1	ENSDARG00000096820
1	ENSDARG00000096862
1	ENSDARG00000096875
1	ENSDARG00000096898
1	ENSDARG00000096925
1	ENSDARG00000096964
1	ENSDARG00000096975
1	ENSDARG00000096987
1	ENSDARG00000096999
1	ENSDARG00000097011
1	ENSDARG00000097078
1	ENSDARG00000097080
1	ENSDARG00000097087
1	ENSDARG00000097108
1	ENSDARG00000097176
1	ENSDARG00000097179
1	ENSDARG00000097197
1	ENSDARG00000097221
1	ENSDARG00000097225
1	ENSDARG00000097238
1	ENSDARG00000097241
1	ENSDARG00000097267
1	ENSDARG00000097268
1	ENSDARG00000097291
1	ENSDARG00000097292
1	ENSDARG00000097302
1	ENSDARG00000097314
1	ENSDARG00000097336
1	ENSDARG00000097339
1	ENSDARG00000097341
1	ENSDARG00000097342
1	ENSDARG00000097362
1	ENSDARG00000097388
1	ENSDARG00000097415
1	ENSDARG00000097417
1	ENSDARG00000097441
1	ENSDARG00000097455
1	ENSDARG00000097480
1	ENSDARG00000097494
1	ENSDARG00000097511
1	ENSDARG00000097514
1	ENSDARG00000097527
1	ENSDARG00000097535
1	ENSDARG00000097539
1	ENSDARG00000097563
1	ENSDARG00000097570
1	ENSDARG00000097581
1	ENSDARG00000097592
1	ENSDARG00000097600
1	ENSDARG00000097640
1	ENSDARG00000097771
1	ENSDARG00000097780
1	ENSDARG00000097782
1	ENSDARG00000097788
1	ENSDARG00000097791
1	ENSDARG00000097809
1	ENSDARG00000097813
1	ENSDARG00000097873
1	ENSDARG00000097876
1	ENSDARG00000097896
1	ENSDARG00000097907
1	ENSDARG00000097924
1	ENSDARG00000097928
1	ENSDARG00000097932
1	ENSDARG00000097955
1	ENSDARG00000097968
1	ENSDARG00000097970
1	ENSDARG00000097992
1	ENSDARG00000098022
1	ENSDARG00000098034
1	ENSDARG00000098052
1	ENSDARG00000098096
1	ENSDARG00000098131
1	ENSDARG00000098142
1	ENSDARG00000098155
1	ENSDARG00000098157
1	ENSDARG00000098179
1	ENSDARG00000098204
1	ENSDARG00000098220
1	ENSDARG00000098260
1	ENSDARG00000098277
1	ENSDARG00000098316
1	ENSDARG00000098407
1	ENSDARG00000098430
1	ENSDARG00000098492
1	ENSDARG00000098522
1	ENSDARG00000098534
1	ENSDARG00000098535
1	ENSDARG00000098561
1	ENSDARG00000098570
1	ENSDARG00000098595
1	ENSDARG00000098601
1	ENSDARG00000098604
1	ENSDARG00000098669
1	ENSDARG00000098711
1	ENSDARG00000098736
1	ENSDARG00000098739
1	ENSDARG00000098791
1	ENSDARG00000098799
1	ENSDARG00000098908
1	ENSDARG00000098929
1	ENSDARG00000098951
1	ENSDARG00000098971
1	ENSDARG00000099073
1	ENSDARG00000099098
1	ENSDARG00000099123
1	ENSDARG00000099163
1	ENSDARG00000099178
1	ENSDARG00000099198
1	ENSDARG00000099211
1	ENSDARG00000099233
1	ENSDARG00000099272
1	ENSDARG00000099332
1	ENSDARG00000099342
1	ENSDARG00000099396
1	ENSDARG00000099416
1	ENSDARG00000099462
1	ENSDARG00000099495
1	ENSDARG00000099500
1	ENSDARG00000099520
1	ENSDARG00000099536
1	ENSDARG00000099538
1	ENSDARG00000099570
1	ENSDARG00000099599
1	ENSDARG00000099687
1	ENSDARG00000099689
1	ENSDARG00000099693
1	ENSDARG00000099717
1	ENSDARG00000099761
1	ENSDARG00000099892
1	ENSDARG00000100024
1	ENSDARG00000100039
1	ENSDARG00000100061
1	ENSDARG00000100065
1	ENSDARG00000100085
1	ENSDARG00000100101
1	ENSDARG00000100131
1	ENSDARG00000100161
1	ENSDARG00000100184
1	ENSDARG00000100188
1	ENSDARG00000100190
1	ENSDARG00000100235
1	ENSDARG00000100279
1	ENSDARG00000100295
1	ENSDARG00000100356
1	ENSDARG00000100386
1	ENSDARG00000100491
1	ENSDARG00000100532
1	ENSDARG00000100563
1	ENSDARG00000100637
1	ENSDARG00000100658
1	ENSDARG00000100663
1	ENSDARG00000100673
1	ENSDARG00000100703
1	ENSDARG00000100737
1	ENSDARG00000100743
1	ENSDARG00000100771
1	ENSDARG00000100781
1	ENSDARG00000100794
1	ENSDARG00000100819
1	ENSDARG00000100829
1	ENSDARG00000100861
1	ENSDARG00000100903
1	ENSDARG00000100906
1	ENSDARG00000100912
1	ENSDARG00000100930
1	ENSDARG00000100953
1	ENSDARG00000100962
1	ENSDARG00000100994
1	ENSDARG00000100996
1	ENSDARG00000101040
1	ENSDARG00000101041
1	ENSDARG00000101064
1	ENSDARG00000101083
1	ENSDARG00000101084
1	ENSDARG00000101133
1	ENSDARG00000101189
1	ENSDARG00000101213
1	ENSDARG00000101243
1	ENSDARG00000101271
1	ENSDARG00000101286
1	ENSDARG00000101333
1	ENSDARG00000101351
1	ENSDARG00000101353
1	ENSDARG00000101415
1	ENSDARG00000101532
1	ENSDARG00000101567
1	ENSDARG00000101571
1	ENSDARG00000101588
1	ENSDARG00000101600
1	ENSDARG00000101612
1	ENSDARG00000101621
1	ENSDARG00000101646
1	ENSDARG00000101651
1	ENSDARG00000101671
1	ENSDARG00000101684
1	ENSDARG00000101718
1	ENSDARG00000101743
1	ENSDARG00000101772
1	ENSDARG00000101796
1	ENSDARG00000101798
1	ENSDARG00000101817
1	ENSDARG00000101872
1	ENSDARG00000101893
1	ENSDARG00000101911
1	ENSDARG00000101954
1	ENSDARG00000102042
1	ENSDARG00000102151
1	ENSDARG00000102159
1	ENSDARG00000102160
1	ENSDARG00000102207
1	ENSDARG00000102256
1	ENSDARG00000102262
1	ENSDARG00000102329
1	ENSDARG00000102385
1	ENSDARG00000102392
1	ENSDARG00000102432
1	ENSDARG00000102455
1	ENSDARG00000102488
1	ENSDARG00000102514
1	ENSDARG00000102537
1	ENSDARG00000102655
1	ENSDARG00000102660
1	ENSDARG00000102716
1	ENSDARG00000102727
1	ENSDARG00000102729
1	ENSDARG00000102806
1	ENSDARG00000102833
1	ENSDARG00000102837
1	ENSDARG00000102866
1	ENSDARG00000102873
1	ENSDARG00000102895
1	ENSDARG00000102905
1	ENSDARG00000102912
1	ENSDARG00000102921
1	ENSDARG00000102927
1	ENSDARG00000102973
1	ENSDARG00000103049
1	ENSDARG00000103074
1	ENSDARG00000103103
1	ENSDARG00000103121
1	ENSDARG00000103130
1	ENSDARG00000103205
1	ENSDARG00000103229
1	ENSDARG00000103237
1	ENSDARG00000103365
1	ENSDARG00000103420
1	ENSDARG00000103424
1	ENSDARG00000103527
1	ENSDARG00000103545
1	ENSDARG00000103551
1	ENSDARG00000103556
1	ENSDARG00000103584
1	ENSDARG00000103745
1	ENSDARG00000103788
1	ENSDARG00000103792
1	ENSDARG00000103837
1	ENSDARG00000103838
1	ENSDARG00000103981
1	ENSDARG00000104002
1	ENSDARG00000104073
1	ENSDARG00000104079
1	ENSDARG00000104134
1	ENSDARG00000104205
1	ENSDARG00000104302
1	ENSDARG00000104332
1	ENSDARG00000104363
1	ENSDARG00000104398
1	ENSDARG00000104425
1	ENSDARG00000104428
1	ENSDARG00000104440
1	ENSDARG00000104466
1	ENSDARG00000104515
1	ENSDARG00000104524
1	ENSDARG00000104648
1	ENSDARG00000104724
1	ENSDARG00000104730
1	ENSDARG00000104812
1	ENSDARG00000104829
1	ENSDARG00000104870
1	ENSDARG00000104892
1	ENSDARG00000104932
1	ENSDARG00000104947
1	ENSDARG00000104956
1	ENSDARG00000104963
1	ENSDARG00000104993
1	ENSDARG00000105015
1	ENSDARG00000105041
1	ENSDARG00000105042
1	ENSDARG00000105044
1	ENSDARG00000105133
1	ENSDARG00000105145
1	ENSDARG00000105171
1	ENSDARG00000105189
1	ENSDARG00000105193
1	ENSDARG00000105247
1	ENSDARG00000105248
1	ENSDARG00000105254
1	ENSDARG00000105292
1	ENSDARG00000105318
1	ENSDARG00000105339
1	ENSDARG00000105345
1	ENSDARG00000105352
1	ENSDARG00000105355
1	ENSDARG00000105367
1	ENSDARG00000105374
1	ENSDARG00000105376
1	ENSDARG00000105377
1	ENSDARG00000105405
1	ENSDARG00000105409
1	ENSDARG00000105418
1	ENSDARG00000105420
1	ENSDARG00000105453
1	ENSDARG00000105458
1	ENSDARG00000105459
1	ENSDARG00000105461
1	ENSDARG00000105468
1	ENSDARG00000105470
1	ENSDARG00000105478
1	ENSDARG00000105480
1	ENSDARG00000105483
1	ENSDARG00000105485
1	ENSDARG00000105488
1	ENSDARG00000105489
1	ENSDARG00000105494
1	ENSDARG00000105495
1	ENSDARG00000105502
1	ENSDARG00000105521
1	ENSDARG00000105553
1	ENSDARG00000105564
1	ENSDARG00000105594
1	ENSDARG00000105611
1	ENSDARG00000105665
1	ENSDARG00000105688
1	ENSDARG00000105694
1	ENSDARG00000105706
1	ENSDARG00000105729
1	ENSDARG00000105751
1	ENSDARG00000105803
1	ENSDARG00000105833
1	ENSDARG00000105838
1	ENSDARG00000106112
1	ENSDARG00000106138
1	ENSDARG00000106165
1	ENSDARG00000106267
1	ENSDARG00000106506
1	ENSDARG00000106724
1	ENSDARG00000106963
1	ENSDARG00000107157
1	ENSDARG00000107196
1	ENSDARG00000107268
1	ENSDARG00000107926
1	ENSDARG00000108250
1	ENSDARG00000108505
1	ENSDARG00000108767
1	ENSDARG00000109233
1	ENSDARG00000109255
1	ENSDARG00000109284
1	ENSDARG00000109370
1	ENSDARG00000109438
1	ENSDARG00000109458
1	ENSDARG00000109607
1	ENSDARG00000109626
1	ENSDARG00000109649
1	ENSDARG00000109737
1	ENSDARG00000109755
1	ENSDARG00000109768
1	ENSDARG00000109818
1	ENSDARG00000109826
1	ENSDARG00000109828
1	ENSDARG00000109864
1	ENSDARG00000110005
1	ENSDARG00000110143
1	ENSDARG00000110173
1	ENSDARG00000110251
1	ENSDARG00000110371
1	ENSDARG00000110372
1	ENSDARG00000110393
1	ENSDARG00000110394
1	ENSDARG00000110404
1	ENSDARG00000110428
1	ENSDARG00000110430
1	ENSDARG00000110517
1	ENSDARG00000110543
1	ENSDARG00000110619
1	ENSDARG00000110642
1	ENSDARG00000110745
1	ENSDARG00000110748
1	ENSDARG00000110809
1	ENSDARG00000110879
1	ENSDARG00000110885
1	ENSDARG00000110894
1	ENSDARG00000111008
1	ENSDARG00000111040
1	ENSDARG00000111123
1	ENSDARG00000111125
1	ENSDARG00000111165
1	ENSDARG00000111211
1	ENSDARG00000111247
1	ENSDARG00000111315
1	ENSDARG00000111342
1	ENSDARG00000111396
1	ENSDARG00000111458
1	ENSDARG00000111474
1	ENSDARG00000111496
1	ENSDARG00000111515
1	ENSDARG00000111557
1	ENSDARG00000111583
1	ENSDARG00000111619
1	ENSDARG00000111625
1	ENSDARG00000111630
1	ENSDARG00000111648
1	ENSDARG00000111651
1	ENSDARG00000111751
1	ENSDARG00000111795
1	ENSDARG00000111801
1	ENSDARG00000111840
1	ENSDARG00000111882
1	ENSDARG00000111931
1	ENSDARG00000111964
1	ENSDARG00000111995
1	ENSDARG00000112040
1	ENSDARG00000112129
1	ENSDARG00000112164
1	ENSDARG00000112250
1	ENSDARG00000112254
1	ENSDARG00000112315
1	ENSDARG00000112342
1	ENSDARG00000112373
1	ENSDARG00000112375
1	ENSDARG00000112412
1	ENSDARG00000112450
1	ENSDARG00000112526
1	ENSDARG00000112530
1	ENSDARG00000112702
1	ENSDARG00000112756
1	ENSDARG00000112840
1	ENSDARG00000112843
1	ENSDARG00000112858
1	ENSDARG00000112862
1	ENSDARG00000112895
1	ENSDARG00000112967
1	ENSDARG00000112990
1	ENSDARG00000113056
1	ENSDARG00000113065
1	ENSDARG00000113139
1	ENSDARG00000113148
1	ENSDARG00000113188
1	ENSDARG00000113243
1	ENSDARG00000113274
1	ENSDARG00000113324
1	ENSDARG00000113399
1	ENSDARG00000113501
1	ENSDARG00000113526
1	ENSDARG00000113548
1	ENSDARG00000113628
1	ENSDARG00000113664
1	ENSDARG00000113699
1	ENSDARG00000113717
1	ENSDARG00000113766
1	ENSDARG00000113769
1	ENSDARG00000113774
1	ENSDARG00000113800
1	ENSDARG00000113885
1	ENSDARG00000113949
1	ENSDARG00000113992
1	ENSDARG00000114030
1	ENSDARG00000114084
1	ENSDARG00000114125
1	ENSDARG00000114169
1	ENSDARG00000114194
1	ENSDARG00000114195
1	ENSDARG00000114309
1	ENSDARG00000114334
1	ENSDARG00000114350
1	ENSDARG00000114355
1	ENSDARG00000114444
1	ENSDARG00000114465
1	ENSDARG00000114554
1	ENSDARG00000114616
1	ENSDARG00000114649
1	ENSDARG00000114715
1	ENSDARG00000114716
1	ENSDARG00000114718
1	ENSDARG00000114729
1	ENSDARG00000114737
1	ENSDARG00000114854
1	ENSDARG00000114879
1	ENSDARG00000114906
1	ENSDARG00000114910
1	ENSDARG00000114947
1	ENSDARG00000115013
1	ENSDARG00000115120
1	ENSDARG00000115262
1	ENSDARG00000115281
1	ENSDARG00000115435
1	ENSDARG00000115531
1	ENSDARG00000115608
1	ENSDARG00000115624
1	ENSDARG00000115752
1	ENSDARG00000115766
1	ENSDARG00000115898
1	ENSDARG00000115938
1	ENSDARG00000116090
1	ENSDARG00000116127
1	ENSDARG00000116145
1	ENSDARG00000116259
1	ENSDARG00000116385
1	ENSDARG00000116400
1	ENSDARG00000116524
1	ENSDARG00000116621
1	ENSDARG00000116654
1	ENSDARG00000116690
1	ENSDARG00000116751
1	ENSDARG00000116758
1	ENSDARG00000116893
1	ENSDARG00000116946
1	ENSDARG00000116963
1	ENSDARG00000116980
1	ENSDARG00000116994
1	ENSDARG00000117065
1	ENSDARG00000117132
1	ENSDARG00000117174
1	ENSDARG00000117200
1	ENSDARG00000117230
1	ENSDARG00000117250
1	ENSDARG00000117258
1	ENSDARG00000117266
1	ENSDARG00000117274
1	ENSDARG00000117325
1	ENSDARG00000117332
1	ENSDARG00000117345
1	ENSDARG00000117354
1	ENSDARG00000117370
1	ENSDARG00000117384
1	ENSDARG00000117386
1	ENSDARG00000117406
1	ENSDARG00000117415
1	ENSDARG00000117439
1	ENSDARG00000117455
1	ENSDARG00000117456
1	ENSDARG00000117457
1	ENSDARG00000117468
1	ENSDARG00000117474
1	ENSDARG00000117489
1	ENSDARG00000117497
1	ENSDARG00000117508
1	ENSDARG00000117555
1	ENSDARG00000117559
1	ENSDARG00000117567
1	ENSDARG00000117572
1	ENSDARG00000117575
1	ENSDARG00000117577
1	ENSDARG00000117580
1	ENSDARG00000117586
1	ENSDARG00000117587
1	ENSDARG00000117618
1	ENSDARG00000117619
1	ENSDARG00000117620
1	ENSDARG00000117644
1	ENSDARG00000117645
1	ENSDARG00000117654
1	ENSDARG00000117667
1	ENSDARG00000117679
1	ENSDARG00000117680
1	ENSDARG00000117716
1	ENSDARG00000117734
1	ENSDARG00000117741
1	ENSDARG00000117744
1	ENSDARG00000117768
1	ENSDARG00000117776
1	ENSDARG00000117783
1	ENSDARG00000117803
1	ENSDARG00000117818
1	ENSDARG00000117823
