# Supplementary material for: Multi-omic analyses identify molecular targets of Chd7 that contribute to CHARGE syndrome model phenotypes
Source: Dis Model Mech. 2026 Mar 31;19(3):dmm052592. doi: 10.1242/dmm.052592 (PMC13054947; doi:10.1242/dmm.052592)
Supplement: Table S2. Input: Unique RNAs and Proteins from Figure 1C-D slice 2 only. Output: PANTHER Overrepresentation Test. [file dmm-19-052592-TableS2.xlsx]

## Sheet: Supplemental Table 2
Supplemental Table 2. Input: Unique RNAs and Proteins from Figure 1C-D slice 2 only. Output: PANTHER Overrepresentation Test.
Slice	Gene	Protein	No statistically significant results
2	ENSDARG00000001971	Q3B727
2	ENSDARG00000002968	A0A8M9Q872
2	ENSDARG00000003132	A0A8M3AGP9
2	ENSDARG00000003244	F6P0E6
2	ENSDARG00000003449	A0A2R8RRN1
2	ENSDARG00000004502	A0A8M9Q6L6
2	ENSDARG00000005586	A0A8M2B358
2	ENSDARG00000007561	Q6NWI8
2	ENSDARG00000008068	A0A8M9PEW6
2	ENSDARG00000011410	Q1MT67
2	ENSDARG00000011884	Q6DHM2
2	ENSDARG00000012297	E7FAS3
2	ENSDARG00000012426	A1L290
2	ENSDARG00000013016
2	ENSDARG00000013227
2	ENSDARG00000013613
2	ENSDARG00000014171
2	ENSDARG00000014624
2	ENSDARG00000015355
2	ENSDARG00000016280
2	ENSDARG00000016724
2	ENSDARG00000017391
2	ENSDARG00000018000
2	ENSDARG00000019963
2	ENSDARG00000021582
2	ENSDARG00000021855
2	ENSDARG00000022372
2	ENSDARG00000022939
2	ENSDARG00000023003
2	ENSDARG00000024160
2	ENSDARG00000025397
2	ENSDARG00000026406
2	ENSDARG00000027984
2	ENSDARG00000029071
2	ENSDARG00000031588
2	ENSDARG00000031683
2	ENSDARG00000033327
2	ENSDARG00000034430
2	ENSDARG00000036162
2	ENSDARG00000036227
2	ENSDARG00000036671
2	ENSDARG00000036767
2	ENSDARG00000036944
2	ENSDARG00000037191
2	ENSDARG00000037392
2	ENSDARG00000037813
2	ENSDARG00000038729
2	ENSDARG00000038901
2	ENSDARG00000038969
2	ENSDARG00000039256
2	ENSDARG00000039390
2	ENSDARG00000039754
2	ENSDARG00000039832
2	ENSDARG00000041141
2	ENSDARG00000041237
2	ENSDARG00000041239
2	ENSDARG00000041294
2	ENSDARG00000041779
2	ENSDARG00000042613
2	ENSDARG00000042829
2	ENSDARG00000042962
2	ENSDARG00000043728
2	ENSDARG00000043865
2	ENSDARG00000044420
2	ENSDARG00000044672
2	ENSDARG00000045254
2	ENSDARG00000045296
2	ENSDARG00000045705
2	ENSDARG00000045832
2	ENSDARG00000051754
2	ENSDARG00000052912
2	ENSDARG00000052917
2	ENSDARG00000053831
2	ENSDARG00000053868
2	ENSDARG00000054980
2	ENSDARG00000055926
2	ENSDARG00000056379
2	ENSDARG00000056732
2	ENSDARG00000057772
2	ENSDARG00000057857
2	ENSDARG00000057890
2	ENSDARG00000057911
2	ENSDARG00000058222
2	ENSDARG00000058229
2	ENSDARG00000058349
2	ENSDARG00000058650
2	ENSDARG00000059774
2	ENSDARG00000059805
2	ENSDARG00000060539
2	ENSDARG00000060597
2	ENSDARG00000061000
2	ENSDARG00000061992
2	ENSDARG00000062086
2	ENSDARG00000062788
2	ENSDARG00000062902
2	ENSDARG00000062991
2	ENSDARG00000063300
2	ENSDARG00000063559
2	ENSDARG00000063649
2	ENSDARG00000063713
2	ENSDARG00000067777
2	ENSDARG00000067801
2	ENSDARG00000068431
2	ENSDARG00000068474
2	ENSDARG00000069383
2	ENSDARG00000069423
2	ENSDARG00000069823
2	ENSDARG00000069850
2	ENSDARG00000070078
2	ENSDARG00000070142
2	ENSDARG00000070485
2	ENSDARG00000070780
2	ENSDARG00000070833
2	ENSDARG00000070845
2	ENSDARG00000070868
2	ENSDARG00000074266
2	ENSDARG00000074476
2	ENSDARG00000075054
2	ENSDARG00000075067
2	ENSDARG00000075121
2	ENSDARG00000075567
2	ENSDARG00000075600
2	ENSDARG00000076239
2	ENSDARG00000076310
2	ENSDARG00000076609
2	ENSDARG00000076838
2	ENSDARG00000076839
2	ENSDARG00000076978
2	ENSDARG00000077011
2	ENSDARG00000077022
2	ENSDARG00000077652
2	ENSDARG00000077859
2	ENSDARG00000077920
2	ENSDARG00000078226
2	ENSDARG00000078327
2	ENSDARG00000078399
2	ENSDARG00000078785
2	ENSDARG00000078917
2	ENSDARG00000079295
2	ENSDARG00000079391
2	ENSDARG00000079782
2	ENSDARG00000081270
2	ENSDARG00000081938
2	ENSDARG00000083588
2	ENSDARG00000086874
2	ENSDARG00000087178
2	ENSDARG00000087359
2	ENSDARG00000087693
2	ENSDARG00000087732
2	ENSDARG00000088330
2	ENSDARG00000088398
2	ENSDARG00000089124
2	ENSDARG00000089475
2	ENSDARG00000089507
2	ENSDARG00000090625
2	ENSDARG00000090634
2	ENSDARG00000090656
2	ENSDARG00000090943
2	ENSDARG00000091090
2	ENSDARG00000091408
2	ENSDARG00000091656
2	ENSDARG00000091760
2	ENSDARG00000091931
2	ENSDARG00000091937
2	ENSDARG00000092033
2	ENSDARG00000092364
2	ENSDARG00000092508
2	ENSDARG00000092673
2	ENSDARG00000092787
2	ENSDARG00000093008
2	ENSDARG00000093064
2	ENSDARG00000093357
2	ENSDARG00000093381
2	ENSDARG00000093382
2	ENSDARG00000093628
2	ENSDARG00000093677
2	ENSDARG00000093774
2	ENSDARG00000094243
2	ENSDARG00000094791
2	ENSDARG00000095157
2	ENSDARG00000095167
2	ENSDARG00000095427
2	ENSDARG00000095767
2	ENSDARG00000095796
2	ENSDARG00000095807
2	ENSDARG00000095810
2	ENSDARG00000095826
2	ENSDARG00000095991
2	ENSDARG00000096420
2	ENSDARG00000096489
2	ENSDARG00000096502
2	ENSDARG00000096569
2	ENSDARG00000096713
2	ENSDARG00000096803
2	ENSDARG00000096920
2	ENSDARG00000097072
2	ENSDARG00000097203
2	ENSDARG00000097416
2	ENSDARG00000097959
2	ENSDARG00000098082
2	ENSDARG00000098258
2	ENSDARG00000098290
2	ENSDARG00000098363
2	ENSDARG00000098398
2	ENSDARG00000098415
2	ENSDARG00000098512
2	ENSDARG00000098608
2	ENSDARG00000098691
2	ENSDARG00000098801
2	ENSDARG00000098867
2	ENSDARG00000098989
2	ENSDARG00000099108
2	ENSDARG00000099168
2	ENSDARG00000099260
2	ENSDARG00000099269
2	ENSDARG00000099309
2	ENSDARG00000099464
2	ENSDARG00000099616
2	ENSDARG00000099918
2	ENSDARG00000100025
2	ENSDARG00000100060
2	ENSDARG00000100366
2	ENSDARG00000100836
2	ENSDARG00000101126
2	ENSDARG00000101128
2	ENSDARG00000101131
2	ENSDARG00000101200
2	ENSDARG00000101367
2	ENSDARG00000101890
2	ENSDARG00000102051
2	ENSDARG00000102067
2	ENSDARG00000102139
2	ENSDARG00000102161
2	ENSDARG00000102333
2	ENSDARG00000102733
2	ENSDARG00000102773
2	ENSDARG00000102967
2	ENSDARG00000102972
2	ENSDARG00000103101
2	ENSDARG00000103137
2	ENSDARG00000103358
2	ENSDARG00000103528
2	ENSDARG00000103682
2	ENSDARG00000103739
2	ENSDARG00000104005
2	ENSDARG00000104082
2	ENSDARG00000104227
2	ENSDARG00000104549
2	ENSDARG00000104636
2	ENSDARG00000104643
2	ENSDARG00000104919
2	ENSDARG00000105018
2	ENSDARG00000105121
2	ENSDARG00000105341
2	ENSDARG00000105463
2	ENSDARG00000105822
2	ENSDARG00000106473
2	ENSDARG00000110040
2	ENSDARG00000110357
2	ENSDARG00000110596
2	ENSDARG00000110727
2	ENSDARG00000111704
2	ENSDARG00000111785
2	ENSDARG00000111876
2	ENSDARG00000112002
2	ENSDARG00000112056
2	ENSDARG00000112943
2	ENSDARG00000114818
2	ENSDARG00000114870
2	ENSDARG00000115174
2	ENSDARG00000115988
2	ENSDARG00000116223
2	ENSDARG00000116628
2	ENSDARG00000116727
2	ENSDARG00000117371
2	ENSDARG00000117652
2	ENSDARG00000117719
2	ENSDARG00000117813
