# Supplementary material for: Multi-omic analyses identify molecular targets of Chd7 that contribute to CHARGE syndrome model phenotypes
Source: Dis Model Mech. 2026 Mar 31;19(3):dmm052592. doi: 10.1242/dmm.052592 (PMC13054947; doi:10.1242/dmm.052592)
Supplement: Table S3. Input: Unique RNAs and Proteins from Figure 1C-D slice 3 only. Output: PANTHER Overrepresentation Test. [file dmm-19-052592-TableS3.xlsx]

## Sheet: Supplemental Table 3
Supplemental Table 3. Input: Unique RNAs and Proteins from Figure 1C-D slice 3 only. Output: PANTHER Overrepresentation Test.
Slice	Gene	Protein	No statistically significant results
3	ENSDARG00000001993	A0A2R8Q4Q4
3	ENSDARG00000003382	A0A125S8H8
3	ENSDARG00000004296	Q08BB6
3	ENSDARG00000005085	A0A8M3B0R6
3	ENSDARG00000005776	B0UYF2
3	ENSDARG00000011934	F1RCV6
3	ENSDARG00000012694	Q05AI9
3	ENSDARG00000013966	A0A0H3UK16
3	ENSDARG00000016484	Q7SXR8
3	ENSDARG00000016548	B0UXN0
3	ENSDARG00000017143	A0A140LH96
3	ENSDARG00000018637	A0A8M2B2K9
3	ENSDARG00000018936	A0A8M3AXC7
3	ENSDARG00000019302	A4IGD0
3	ENSDARG00000019951	E7FD18
3	ENSDARG00000023082	A0A8N7TE73
3	ENSDARG00000024433	A0A2R8Q9H5
3	ENSDARG00000027088	F1QVT8
3	ENSDARG00000027357	Q6DBW5
3	ENSDARG00000027749	A0A8M9PCP4
3	ENSDARG00000029069	A0A8N7TEQ9
3	ENSDARG00000031164	Q502R1
3	ENSDARG00000031795	E7F6N0
3	ENSDARG00000032296	Q1JQ34
3	ENSDARG00000032327	A0A2R8QGT6
3	ENSDARG00000032836	A0A8M9QAC6
3	ENSDARG00000032976	E7F2M5
3	ENSDARG00000033609	A2VD49
3	ENSDARG00000035136	Q4V9I5
3	ENSDARG00000036329	A0A8M2B625
3	ENSDARG00000036700	Q502R9
3	ENSDARG00000036773	A0A0G2KCY3
3	ENSDARG00000037860
3	ENSDARG00000038028
3	ENSDARG00000038153
3	ENSDARG00000038439
3	ENSDARG00000039730
3	ENSDARG00000039949
3	ENSDARG00000040045
3	ENSDARG00000040764
3	ENSDARG00000041623
3	ENSDARG00000042010
3	ENSDARG00000042660
3	ENSDARG00000043342
3	ENSDARG00000043697
3	ENSDARG00000043820
3	ENSDARG00000043848
3	ENSDARG00000044092
3	ENSDARG00000044280
3	ENSDARG00000044684
3	ENSDARG00000045592
3	ENSDARG00000045808
3	ENSDARG00000045947
3	ENSDARG00000053370
3	ENSDARG00000053502
3	ENSDARG00000053973
3	ENSDARG00000054916
3	ENSDARG00000055514
3	ENSDARG00000056583
3	ENSDARG00000056744
3	ENSDARG00000056765
3	ENSDARG00000057568
3	ENSDARG00000058328
3	ENSDARG00000058454
3	ENSDARG00000061338
3	ENSDARG00000068088
3	ENSDARG00000068434
3	ENSDARG00000068760
3	ENSDARG00000069792
3	ENSDARG00000070038
3	ENSDARG00000073766
3	ENSDARG00000075014
3	ENSDARG00000075161
3	ENSDARG00000075295
3	ENSDARG00000076790
3	ENSDARG00000076850
3	ENSDARG00000079305
3	ENSDARG00000087277
3	ENSDARG00000087390
3	ENSDARG00000089310
3	ENSDARG00000089976
3	ENSDARG00000090286
3	ENSDARG00000091348
3	ENSDARG00000092870
3	ENSDARG00000092873
3	ENSDARG00000095451
3	ENSDARG00000096003
3	ENSDARG00000096632
3	ENSDARG00000096849
3	ENSDARG00000097492
3	ENSDARG00000097797
3	ENSDARG00000098059
3	ENSDARG00000098584
3	ENSDARG00000098724
3	ENSDARG00000099425
3	ENSDARG00000100139
3	ENSDARG00000100406
3	ENSDARG00000100513
3	ENSDARG00000100635
3	ENSDARG00000101485
3	ENSDARG00000101560
3	ENSDARG00000101680
3	ENSDARG00000102571
3	ENSDARG00000104353
3	ENSDARG00000104537
3	ENSDARG00000105037
3	ENSDARG00000109373
3	ENSDARG00000115978
