# Supplementary material for: Multi-omic analyses identify molecular targets of Chd7 that contribute to CHARGE syndrome model phenotypes
Source: Dis Model Mech. 2026 Mar 31;19(3):dmm052592. doi: 10.1242/dmm.052592 (PMC13054947; doi:10.1242/dmm.052592)
Supplement: Table S4. Input: Unique RNAs and Proteins from Figure 1C-D slice 4 only. Output: PANTHER Overrepresentation Test. [file dmm-19-052592-TableS4.xlsx]

## Sheet: Supplemental Table 4
Supplemental Table 4. Input: Unique RNAs and Proteins from Figure 1C-D slice 4 only. Output: PANTHER Overrepresentation Test.
Slice	Gene	Protein	No statistically significant results
4	ENSDARG00000005913	A0A8N7TF89
4	ENSDARG00000009153	E7FAX7
4	ENSDARG00000009612	A8E5A4
4	ENSDARG00000012609	A2CEA7
4	ENSDARG00000013871	A0A8M9PS18
4	ENSDARG00000016421	A0A2R8Q6Y2
4	ENSDARG00000019228	Q568F6
4	ENSDARG00000019294	A0A8M3B4Y9
4	ENSDARG00000026764	A0A8M2BAP0
4	ENSDARG00000029051	A0A0R4IHU1
4	ENSDARG00000029388	B3DK73
4	ENSDARG00000029848
4	ENSDARG00000030872
4	ENSDARG00000032098
4	ENSDARG00000039393
4	ENSDARG00000044204
4	ENSDARG00000044441
4	ENSDARG00000044685
4	ENSDARG00000044875
4	ENSDARG00000045549
4	ENSDARG00000045834
4	ENSDARG00000051912
4	ENSDARG00000053774
4	ENSDARG00000056909
4	ENSDARG00000057498
4	ENSDARG00000060671
4	ENSDARG00000061585
4	ENSDARG00000067851
4	ENSDARG00000068515
4	ENSDARG00000077058
4	ENSDARG00000078134
4	ENSDARG00000079647
4	ENSDARG00000080152
4	ENSDARG00000081369
4	ENSDARG00000082789
4	ENSDARG00000091560
4	ENSDARG00000091609
4	ENSDARG00000092677
4	ENSDARG00000092788
4	ENSDARG00000093804
4	ENSDARG00000094124
4	ENSDARG00000096270
4	ENSDARG00000096988
4	ENSDARG00000097285
4	ENSDARG00000097507
4	ENSDARG00000098805
4	ENSDARG00000099558
4	ENSDARG00000100443
4	ENSDARG00000100792
4	ENSDARG00000100844
4	ENSDARG00000101629
4	ENSDARG00000102076
4	ENSDARG00000104569
4	ENSDARG00000104593
4	ENSDARG00000104999
4	ENSDARG00000105162
4	ENSDARG00000105183
4	ENSDARG00000105273
4	ENSDARG00000105351
4	ENSDARG00000113977
4	ENSDARG00000115234
4	ENSDARG00000117097
