# Supplementary material for: Multi-omic analyses identify molecular targets of Chd7 that contribute to CHARGE syndrome model phenotypes
Source: Dis Model Mech. 2026 Mar 31;19(3):dmm052592. doi: 10.1242/dmm.052592 (PMC13054947; doi:10.1242/dmm.052592)
Supplement: Table S5. Input: Unique RNAs and Proteins from Figure 1C-D slice 5 only. Output: PANTHER Overrepresentation Test. [file dmm-19-052592-TableS5.xlsx]

## Sheet: Supplemental Table 5
Supplemental Table 5. Input: Unique RNAs and Proteins from Figure 1C-D slice 5 only. Output: PANTHER Overrepresentation Test.
Slice	Gene		Analysis Type:	PANTHER Overrepresentation Test (Released 20240807)								Slice	Protein	No statistically significant results
5	ENSDARG00000006316		Annotation Version and Release Date:	GO Ontology database DOI: 10.5281/zenodo.16423886 Released 2025-07-22								5	A0A8M9PX73
5	ENSDARG00000011201		Analyzed List:	upload_1 (Danio rerio)								5	F1QWU6
5	ENSDARG00000013307		Reference List:	Danio rerio (all genes in database)								5	A0A8M3AXR1
5	ENSDARG00000016793		Test Type:	FISHER								5	A0A8M2B7M6
5	ENSDARG00000018334		Correction:	FDR								5	Q5XJC6
5	ENSDARG00000021838		GO biological process complete	Danio rerio - REFLIST (26248)	upload_1 (30)	upload_1 (expected)	upload_1 (over/under)	upload_1 (fold Enrichment)	upload_1 (raw P-value)	upload_1 (FDR)		5	A0A8M3AZ13
5	ENSDARG00000021864		ribosomal small subunit assembly (GO:0000028)	11	3	0.01	+	> 100	2.21e-07	6.79e-05		5	Q0P4C4
5	ENSDARG00000024548		ribosome assembly (GO:0042255)	23	3	0.03	+	> 100	2.35e-06	0.000616		5	A2BF91
5	ENSDARG00000025581		intrinsic apoptotic signaling pathway by p53 class mediator (GO:0072332)	16	2	0.02	+	> 100	0.00015	0.0304		5	A0A2R8RZM8
5	ENSDARG00000025850		hemoglobin biosynthetic process (GO:0042541)	17	2	0.02	+	> 100	0.00017	0.0329		5	Q6DRK4
5	ENSDARG00000029500		hemoglobin metabolic process (GO:0020027)	18	2	0.02	+	97.21	0.000191	0.0362		5	F1QCN0
5	ENSDARG00000029533		lens development in camera-type eye (GO:0002088)	107	11	0.12	+	89.95	1.56e-19	6.95e-16		5	Q503E9
5	ENSDARG00000030349		erythrocyte development (GO:0048821)	60	5	0.07	+	72.91	7.18e-09	2.91e-06		5	A0A2R8PXX3
5	ENSDARG00000030411		visual perception (GO:0007601)	157	11	0.18	+	61.3	1.22e-17	3.62e-14		5	E9QIJ3
5	ENSDARG00000030602		sensory perception of light stimulus (GO:0050953)	161	11	0.18	+	59.78	1.62e-17	3.6e-14		5	A0A8M2B4Z0
5	ENSDARG00000035860		cytoplasmic translation (GO:0002181)	63	4	0.07	+	55.55	7.88e-07	0.000219		5	A0A8M6YVI4
5	ENSDARG00000036298		ribosomal small subunit biogenesis (GO:0042274)	66	4	0.08	+	53.03	9.51e-07	0.000257		5	Q4V8Q4
5	ENSDARG00000036629		myeloid cell development (GO:0061515)	84	5	0.1	+	52.08	3.98e-08	1.36e-05		5	A0A8M1P6W7
5	ENSDARG00000036832		erythrocyte differentiation (GO:0030218)	127	7	0.15	+	48.22	9.75e-11	6.68e-08		5	Q1L8T7
5	ENSDARG00000036875		erythrocyte homeostasis (GO:0034101)	129	7	0.15	+	47.48	1.09e-10	6.93e-08		5	Q7T325
5	ENSDARG00000037071		myeloid cell homeostasis (GO:0002262)	138	7	0.16	+	44.38	1.75e-10	9.76e-08		5	E7FCD1
5	ENSDARG00000037789		translation (GO:0006412)	328	16	0.37	+	42.68	3.04e-23	2.71e-19		5	Q5NDE5
5	ENSDARG00000041232		homeostasis of number of cells (GO:0048872)	169	7	0.19	+	36.24	7.28e-10	3.41e-07		5	A0A8M2B6Z2
5	ENSDARG00000041435		myeloid cell differentiation (GO:0030099)	207	7	0.24	+	29.59	2.99e-09	1.27e-06		5	A0A8M2BGP8
5	ENSDARG00000041811		sensory perception (GO:0007600)	410	11	0.47	+	23.47	4.95e-13	7.35e-10		5	Q6AXK9
5	ENSDARG00000043509		multicellular organismal-level homeostasis (GO:0048871)	297	7	0.34	+	20.62	3.6e-08	1.28e-05		5	Q6IQE6
5	ENSDARG00000044861		camera-type eye development (GO:0043010)	491	11	0.56	+	19.6	3.48e-12	3.88e-09		5	Q6DGB4
5	ENSDARG00000053457		ribosome biogenesis (GO:0042254)	235	5	0.27	+	18.62	6.54e-06	0.00162		5	Q6PFM8
5	ENSDARG00000053875		eye development (GO:0001654)	567	11	0.65	+	16.97	1.64e-11	1.62e-08		5	A3KPW7
5	ENSDARG00000055475		visual system development (GO:0150063)	567	11	0.65	+	16.97	1.64e-11	1.46e-08		5	A0A2R8Q5D9
5	ENSDARG00000055996		nervous system process (GO:0050877)	571	11	0.65	+	16.86	1.76e-11	1.43e-08		5	E7F689
5	ENSDARG00000056248		sensory system development (GO:0048880)	678	11	0.77	+	14.2	1.1e-10	6.54e-08		5	A4IG47
5	ENSDARG00000057460		ribonucleoprotein complex biogenesis (GO:0022613)	329	5	0.38	+	13.3	3.31e-05	0.00719		5	F8W3J9
5	ENSDARG00000063908		hemopoiesis (GO:0030097)	465	7	0.53	+	13.17	7.49e-07	0.000215		5	Q6R3L1
5	ENSDARG00000069801		sensory organ development (GO:0007423)	770	11	0.88	+	12.5	4.24e-10	2.1e-07		5	Q68EI7
5	ENSDARG00000070437		system process (GO:0003008)	893	11	1.02	+	10.78	2.01e-09	8.95e-07		5	F1QWA1
5	ENSDARG00000074001		chordate embryonic development (GO:0043009)	521	6	0.6	+	10.08	2.35e-05	0.00538		5	A0A0R4IY96
5	ENSDARG00000076572		embryo development ending in birth or egg hatching (GO:0009792)	524	6	0.6	+	10.02	2.43e-05	0.00541		5	A0A8M2B4K6
5	ENSDARG00000082753		gene expression (GO:0010467)	1549	17	1.77	+	9.6	6.74e-14	1.2e-10		5	F1Q775
5	ENSDARG00000087164		homeostatic process (GO:0042592)	721	7	0.82	+	8.49	1.34e-05	0.00315		5	A0A8M2B7J3
5	ENSDARG00000088030		macromolecule biosynthetic process (GO:0009059)	1847	17	2.11	+	8.05	1.17e-12	1.49e-09		5	Q32PQ3
5	ENSDARG00000088823		protein metabolic process (GO:0019538)	2264	17	2.59	+	6.57	3.07e-11	2.28e-08		5	Q804W1
5	ENSDARG00000089382		immune system process (GO:0002376)	1061	7	1.21	+	5.77	0.000155	0.0308		5	F1QSV2
5	ENSDARG00000091148		biosynthetic process (GO:0009058)	2640	17	3.02	+	5.63	3.48e-10	1.82e-07		5	B0S7S4
5	ENSDARG00000094310		animal organ development (GO:0048513)	2586	12	2.96	+	4.06	1.29e-05	0.00311		5	Q6DGA7
5	ENSDARG00000100588		macromolecule metabolic process (GO:0043170)	3724	17	4.26	+	3.99	6.93e-08	2.29e-05		5	A0A8M3B5S4
5	ENSDARG00000101406		multicellular organism development (GO:0007275)	4036	17	4.61	+	3.69	2.31e-07	6.85e-05		5	P59015
5	ENSDARG00000103433		anatomical structure development (GO:0048856)	4935	20	5.64	+	3.55	1.25e-08	4.84e-06		5	F1R2D9
5	ENSDARG00000103791		developmental process (GO:0032502)	5180	20	5.92	+	3.38	2.96e-08	1.1e-05		5	A0A8M2B668
5	ENSDARG00000103994		multicellular organismal process (GO:0032501)	5021	19	5.74	+	3.31	1.34e-07	4.25e-05		5	A0A8M3B297
5	ENSDARG00000104011		system development (GO:0048731)	3575	13	4.09	+	3.18	6.7e-05	0.0139		5	A0A8M3ATW0
5	ENSDARG00000115271		primary metabolic process (GO:0044238)	5051	17	5.77	+	2.94	6e-06	0.00153		5	A4QN91
5	ENSDARG00000116076		metabolic process (GO:0008152)	5773	17	6.6	+	2.58	3.85e-05	0.00818		5	Q4VBU1
5	ENSDARG00000116164											5	Q4VBU3
												5	Q1L887
												5	E7F8P9
												5	A0A286Y7Z6
												5	F1QHQ1
												5	A0A2R8QE79
												5	Q5CZR5
