# Supplementary material for: Multi-omic analyses identify molecular targets of Chd7 that contribute to CHARGE syndrome model phenotypes
Source: Dis Model Mech. 2026 Mar 31;19(3):dmm052592. doi: 10.1242/dmm.052592 (PMC13054947; doi:10.1242/dmm.052592)
Supplement: Table S6. List of neurodevelopmental genes generated from GO Accession terms and Ensembl (Neuro-GO). [file dmm-19-052592-TableS6.xlsx]

## Sheet: Supplemental Table 6
Supplemental Table 3. List of neurodevelopmental genes generated from GO Accession terms and Ensembl (Neuro-GO).
Gene stable ID	Gene description	Gene name	GENE NAME	GO term accession	GO term name
ENSDARG00000057536	crystallin, gamma M2a [Source:ZFIN;Acc:ZDB-GENE-050516-9]	crygm2a	CRYGM2A	GO:0007601	visual perception
ENSDARG00000054162	nuclear factor of activated T cells 4 [Source:ZFIN;Acc:ZDB-GENE-070912-659]	nfatc4	NFATC4	GO:0007399	nervous system development
ENSDARG00000057460	crystallin, gamma M2d13 [Source:ZFIN;Acc:ZDB-GENE-040718-105]	crygm2d13	CRYGM2D13	GO:0007601	visual perception
ENSDARG00000018066	patched domain containing 1 [Source:ZFIN;Acc:ZDB-GENE-061220-1]	ptchd1	PTCHD1	GO:0050890	cognition
ENSDARG00000094125	odorant receptor family 30, subfamily BT, member 2 [Source:ZFIN;Acc:ZDB-GENE-010308-8]	or30bt2	OR30BT2	GO:0007608	sensory perception of smell
ENSDARG00000069817	crystallin, gamma M2d19 [Source:ZFIN;Acc:ZDB-GENE-081105-90]	crygm2d19	CRYGM2D19	GO:0007601	visual perception
ENSDARG00000116164	crystallin, gamma M2d8 [Source:ZFIN;Acc:ZDB-GENE-040718-321]	crygm2d8	CRYGM2D8	GO:0007601	visual perception
ENSDARG00000100944	glutaredoxin 2 [Source:ZFIN;Acc:ZDB-GENE-040718-101]	glrx2	GLRX2	GO:0007417	central nervous system development
ENSDARG00000058379	orthopedia homeobox b [Source:ZFIN;Acc:ZDB-GENE-990708-7]	otpb	OTPB	GO:0007399	nervous system development
ENSDARG00000021595	LHFPL tetraspan subfamily member 3 [Source:ZFIN;Acc:ZDB-GENE-040801-180]	lhfpl3	LHFPL3	GO:0007605	sensory perception of sound
ENSDARG00000030803	zgc:110006 [Source:ZFIN;Acc:ZDB-GENE-050522-119]	C10H21orf91	C10H21ORF91	GO:0007399	nervous system development
ENSDARG00000087301	crystallin, gamma M2d14 [Source:ZFIN;Acc:ZDB-GENE-070822-20]	crygm2d14	CRYGM2D14	GO:0007601	visual perception
ENSDARG00000076790	crystallin, gamma M2d16 [Source:ZFIN;Acc:ZDB-GENE-071004-53]	crygm2d16	CRYGM2D16	GO:0007601	visual perception
ENSDARG00000018494	survival of motor neuron 1, telomeric [Source:ZFIN;Acc:ZDB-GENE-990715-16]	smn1	SMN1	GO:0007399	nervous system development
ENSDARG00000062262	endothelin receptor type Ab [Source:ZFIN;Acc:ZDB-GENE-040426-2364]	ednrab	EDNRAB	GO:0048484	enteric nervous system development
ENSDARG00000058803	G protein-coupled receptor kinase 1 a [Source:ZFIN;Acc:ZDB-GENE-050823-1]	grk1a	GRK1A	GO:0007601	visual perception
ENSDARG00000078797	DENN/MADD domain containing 3a [Source:ZFIN;Acc:ZDB-GENE-091230-6]	dennd3a	DENND3A	GO:0048484	enteric nervous system development
ENSDARG00000041005	odorant receptor, family 30, subfamily BX, member 1 [Source:ZFIN;Acc:ZDB-GENE-010308-5]	or30bx1	OR30BX1	GO:0007608	sensory perception of smell
ENSDARG00000014840	peripherin 2b (retinal degeneration, slow) [Source:ZFIN;Acc:ZDB-GENE-000616-9]	prph2b	PRPH2B	GO:0007601	visual perception
ENSDARG00000004598	odorant receptor, family 30, subfamily BW, member 1 [Source:ZFIN;Acc:ZDB-GENE-010308-4]	or30bw1	OR30BW1	GO:0007608	sensory perception of smell
ENSDARG00000060679	lysine (K)-specific demethylase 1a [Source:ZFIN;Acc:ZDB-GENE-030131-7828]	kdm1a	KDM1A	GO:0007399	nervous system development
ENSDARG00000032565	calcium channel, voltage-dependent, gamma subunit 2a [Source:ZFIN;Acc:ZDB-GENE-040426-1401]	cacng2a	CACNG2A	GO:0019226	transmission of nerve impulse
ENSDARG00000078223	olfactory receptor class A related 4 [Source:ZFIN;Acc:ZDB-GENE-100721-6]	ora4	ORA4	GO:0007608	sensory perception of smell
ENSDARG00000074966	odorant receptor, family 30, subfamily BY, member 3 [Source:ZFIN;Acc:ZDB-GENE-010308-3]	or30by3	OR30BY3	GO:0007608	sensory perception of smell
ENSDARG00000091574	sulfite oxidase [Source:ZFIN;Acc:ZDB-GENE-070718-3]	suox	SUOX	GO:0007399	nervous system development
ENSDARG00000109861	crystallin, gamma M2d17 [Source:ZFIN;Acc:ZDB-GENE-070720-9]	crygm2d17	CRYGM2D17	GO:0007601	visual perception
ENSDARG00000075559	protein phosphatase, Mg2+/Mn2+ dependent, 1G [Source:ZFIN;Acc:ZDB-GENE-030425-4]	ppm1g	PPM1G	GO:0007417	central nervous system development
ENSDARG00000010381	ring finger protein 2 [Source:ZFIN;Acc:ZDB-GENE-030131-5243]	rnf2	RNF2	GO:0048484	enteric nervous system development
ENSDARG00000044183	protein kinase, AMP-activated, beta 1 non-catalytic subunit, a [Source:ZFIN;Acc:ZDB-GENE-040718-377]	prkab1a	PRKAB1A	GO:0007399	nervous system development
ENSDARG00000069801	crystallin, gamma M2d12 [Source:ZFIN;Acc:ZDB-GENE-070822-19]	crygm2d12	CRYGM2D12	GO:0007601	visual perception
ENSDARG00000014218	methyl CpG binding protein 2 [Source:ZFIN;Acc:ZDB-GENE-030131-7190]	mecp2	MECP2	GO:0050975	sensory perception of touch
ENSDARG00000077639	inturned planar cell polarity protein [Source:ZFIN;Acc:ZDB-GENE-110914-91]	intu	INTU	GO:0007399	nervous system development
ENSDARG00000010591	forkhead box N4 [Source:ZFIN;Acc:ZDB-GENE-990415-277]	foxn4	FOXN4	GO:0007399	nervous system development
ENSDARG00000031372	ephrin-A2a [Source:ZFIN;Acc:ZDB-GENE-990415-66]	efna2a	EFNA2A	GO:0007399	nervous system development
ENSDARG00000058348	scinderin like b [Source:ZFIN;Acc:ZDB-GENE-040426-2068]	scinlb	SCINLB	GO:0007417	central nervous system development
ENSDARG00000012684	ATPase plasma membrane Ca2+ transporting 1a [Source:ZFIN;Acc:ZDB-GENE-030925-29]	atp2b1a	ATP2B1A	GO:0007605	sensory perception of sound
ENSDARG00000026967	adaptor related protein complex 2 subunit sigma 1 [Source:ZFIN;Acc:ZDB-GENE-040426-2174]	ap2s1	AP2S1	GO:0046959	habituation
ENSDARG00000005350	disco-interacting protein 2 homolog Ba [Source:ZFIN;Acc:ZDB-GENE-040426-2305]	dip2ba	DIP2BA	GO:0007399	nervous system development
ENSDARG00000091148	crystallin, gamma M2d20 [Source:ZFIN;Acc:ZDB-GENE-070424-32]	crygm2d20	CRYGM2D20	GO:0007601	visual perception
ENSDARG00000053159	zgc:110626 [Source:ZFIN;Acc:ZDB-GENE-050417-447]	zgc:110626	ZGC:110626	GO:0007399	nervous system development
ENSDARG00000004184	neurofibromin 1b [Source:ZFIN;Acc:ZDB-GENE-091111-4]	nf1b	NF1B	GO:0046959	habituation
ENSDARG00000023316	SIM bHLH transcription factor 1a [Source:ZFIN;Acc:ZDB-GENE-020829-1]	sim1a	SIM1A	GO:0007399	nervous system development
ENSDARG00000069792	crystallin, gamma M2d5 [Source:ZFIN;Acc:ZDB-GENE-060918-4]	crygm2d5	CRYGM2D5	GO:0007601	visual perception
ENSDARG00000061752	RHO family interacting cell polarization regulator 2 [Source:ZFIN;Acc:ZDB-GENE-060503-342]	ripor2	RIPOR2	GO:0007605	sensory perception of sound
ENSDARG00000115701	crystallin, gamma M2d9 [Source:ZFIN;Acc:ZDB-GENE-081105-81]	crygm2d9	CRYGM2D9	GO:0007601	visual perception
ENSDARG00000087164	crystallin, gamma M2d4 [Source:ZFIN;Acc:ZDB-GENE-060918-3]	crygm2d4	CRYGM2D4	GO:0007601	visual perception
ENSDARG00000076572	crystallin, gamma M2d7 [Source:ZFIN;Acc:ZDB-GENE-060918-5]	crygm2d7	CRYGM2D7	GO:0007601	visual perception
ENSDARG00000079388	agrin [Source:ZFIN;Acc:ZDB-GENE-030131-1033]	agrn	AGRN	GO:0007417	central nervous system development
ENSDARG00000077165	potassium inwardly rectifying channel subfamily J member 3a [Source:ZFIN;Acc:ZDB-GENE-100922-16]	kcnj3a	KCNJ3A	GO:0007399	nervous system development
ENSDARG00000088823	crystallin, gamma M2d3 [Source:ZFIN;Acc:ZDB-GENE-060918-2]	crygm2d3	CRYGM2D3	GO:0007601	visual perception
ENSDARG00000018111	lysine (K)-specific demethylase 7Aa [Source:ZFIN;Acc:ZDB-GENE-030131-9829]	kdm7aa	KDM7AA	GO:0007399	nervous system development
ENSDARG00000090815	potassium inwardly rectifying channel subfamily J member 10a [Source:ZFIN;Acc:ZDB-GENE-130726-1]	kcnj10a	KCNJ10A	GO:0007399	nervous system development
ENSDARG00000006092	RAD21 cohesin complex component a [Source:ZFIN;Acc:ZDB-GENE-030131-994]	rad21a	RAD21A	GO:0048484	enteric nervous system development
ENSDARG00000095136	si:ch211-130m23.2 [Source:ZFIN;Acc:ZDB-GENE-060531-13]	si:ch211-130m23.2	SI:CH211-130M23.2	GO:0007399	nervous system development
ENSDARG00000056921	ankyrin repeat and kinase domain containing 1 [Source:ZFIN;Acc:ZDB-GENE-071015-4]	ankk1	ANKK1	GO:0046959	habituation
ENSDARG00000008803	myristoylated alanine-rich protein kinase C substrate b [Source:ZFIN;Acc:ZDB-GENE-030131-1921]	marcksb	MARCKSB	GO:0007417	central nervous system development
ENSDARG00000061006	cytochrome b5 domain containing 2 [Source:ZFIN;Acc:ZDB-GENE-050506-83]	cyb5d2	CYB5D2	GO:0007399	nervous system development
ENSDARG00000006526	fibronectin 1b [Source:ZFIN;Acc:ZDB-GENE-030131-6545]	fn1b	FN1B	GO:0007399	nervous system development
ENSDARG00000053301	insulinoma-associated 1b [Source:ZFIN;Acc:ZDB-GENE-030131-2602]	insm1b	INSM1B	GO:0007399	nervous system development
ENSDARG00000061761	outer mitochondrial membrane lipid metabolism regulator OPA3 [Source:ZFIN;Acc:ZDB-GENE-050210-1]	opa3	OPA3	GO:0050881	musculoskeletal movement
ENSDARG00000030867	opsin 7, group member c [Source:ZFIN;Acc:ZDB-GENE-060526-333]	opn7c	OPN7C	GO:0007601	visual perception
ENSDARG00000026875	TLC domain containing 3Ba [Source:ZFIN;Acc:ZDB-GENE-030131-2046]	tlcd3ba	TLCD3BA	GO:0001964	startle response
ENSDARG00000086658	crystallin, gamma M2d21 [Source:ZFIN;Acc:ZDB-GENE-081105-133]	crygm2d21	CRYGM2D21	GO:0007601	visual perception
ENSDARG00000087765	crystallin, gamma M2d10 [Source:ZFIN;Acc:ZDB-GENE-071004-96]	crygm2d10	CRYGM2D10	GO:0007601	visual perception
ENSDARG00000034424	ATPase Na+/K+ transporting subunit beta 2b [Source:ZFIN;Acc:ZDB-GENE-010718-1]	atp1b2b	ATP1B2B	GO:0001964	startle response
ENSDARG00000099672	capping protein (actin filament), gelsolin-like b [Source:ZFIN;Acc:ZDB-GENE-030131-8541]	capgb	CAPGB	GO:0007417	central nervous system development
ENSDARG00000015554	zic family member 2 (odd-paired homolog, Drosophila), a [Source:ZFIN;Acc:ZDB-GENE-000710-4]	zic2a	ZIC2A	GO:0007417	central nervous system development
ENSDARG00000016022	zic family member 5 (odd-paired homolog, Drosophila) [Source:ZFIN;Acc:ZDB-GENE-040622-1]	zic5	ZIC5	GO:0007417	central nervous system development
ENSDARG00000070537	stathmin 2b [Source:ZFIN;Acc:ZDB-GENE-050522-207]	stmn2b	STMN2B	GO:0007399	nervous system development
ENSDARG00000007576	crystallin, beta B1, like 1 [Source:ZFIN;Acc:ZDB-GENE-100112-3]	crybb1l1	CRYBB1L1	GO:0007601	visual perception
ENSDARG00000025504	guanylate cyclase 2F, retinal [Source:ZFIN;Acc:ZDB-GENE-011128-7]	gucy2f	GUCY2F	GO:0007601	visual perception
ENSDARG00000087324	crystallin, gamma M2d1 [Source:ZFIN;Acc:ZDB-GENE-050522-395]	crygm2d1	CRYGM2D1	GO:0007601	visual perception
ENSDARG00000079366	protein phosphatase 1, regulatory subunit 9Ba [Source:ZFIN;Acc:ZDB-GENE-091006-1]	ppp1r9ba	PPP1R9BA	GO:0007399	nervous system development
ENSDARG00000103515	versican a [Source:ZFIN;Acc:ZDB-GENE-011023-1]	vcana	VCANA	GO:0007417	central nervous system development
ENSDARG00000056938	keratocan [Source:ZFIN;Acc:ZDB-GENE-041210-165]	kera	KERA	GO:0007601	visual perception
ENSDARG00000010701	crystallin, gamma S4 [Source:ZFIN;Acc:ZDB-GENE-050223-2]	crygs4	CRYGS4	GO:0007601	visual perception
ENSDARG00000041179	crystallin, gamma M5 [Source:ZFIN;Acc:ZDB-GENE-041024-6]	crygm5	CRYGM5	GO:0007601	visual perception
ENSDARG00000102389	ventrally expressed dharma/bozozok antagonist [Source:ZFIN;Acc:ZDB-GENE-030813-1]	ved	VED	GO:0007417	central nervous system development
ENSDARG00000078189	crystallin, gamma M3 [Source:ZFIN;Acc:ZDB-GENE-050516-6]	crygm3	CRYGM3	GO:0007601	visual perception
ENSDARG00000025943	crystallin, gamma S3 [Source:ZFIN;Acc:ZDB-GENE-050223-3]	crygs3	CRYGS3	GO:0007601	visual perception
ENSDARG00000078134	crystallin, gamma M2f [Source:ZFIN;Acc:ZDB-GENE-080220-17]	crygm2f	CRYGM2F	GO:0007601	visual perception
ENSDARG00000032639	CD36 molecule (CD36 blood group) [Source:ZFIN;Acc:ZDB-GENE-040718-55]	cd36	CD36	GO:0007606	sensory perception of chemical stimulus
ENSDARG00000101628	achaete-scute family bHLH transcription factor 1b [Source:ZFIN;Acc:ZDB-GENE-980526-174]	ascl1b	ASCL1B	GO:0007399	nervous system development
ENSDARG00000077811	SRY-box transcription factor 11a [Source:ZFIN;Acc:ZDB-GENE-980526-395]	sox11a	SOX11A	GO:0007399	nervous system development
ENSDARG00000089769	hyaluronan and proteoglycan link protein 1a [Source:ZFIN;Acc:ZDB-GENE-050302-175]	hapln1a	HAPLN1A	GO:0007417	central nervous system development
ENSDARG00000035984	motor neuron and pancreas homeobox 1 [Source:ZFIN;Acc:ZDB-GENE-040409-1]	mnx1	MNX1	GO:0007417	central nervous system development
ENSDARG00000023396	ATG5 autophagy related 5 homolog (S. cerevisiae) [Source:ZFIN;Acc:ZDB-GENE-040801-149]	atg5	ATG5	GO:0007399	nervous system development
ENSDARG00000055534	G protein-coupled receptor kinase 7b [Source:ZFIN;Acc:ZDB-GENE-030904-3]	grk7b	GRK7B	GO:0007601	visual perception
ENSDARG00000032369	BTB (POZ) domain containing 6b [Source:ZFIN;Acc:ZDB-GENE-030829-65]	btbd6b	BTBD6B	GO:0007399	nervous system development
ENSDARG00000053744	doublecortin domain containing 2B [Source:ZFIN;Acc:ZDB-GENE-051113-124]	dcdc2b	DCDC2B	GO:0007605	sensory perception of sound
ENSDARG00000036893	coagulation factor XIII, A1 polypeptide b [Source:ZFIN;Acc:ZDB-GENE-030131-9634]	f13a1b	F13A1B	GO:0007399	nervous system development
ENSDARG00000033901	musashi RNA-binding protein 2a [Source:ZFIN;Acc:ZDB-GENE-030826-25]	msi2a	MSI2A	GO:0007417	central nervous system development
ENSDARG00000015946	solute carrier family 44 member 1a [Source:ZFIN;Acc:ZDB-GENE-050417-204]	slc44a1a	SLC44A1A	GO:0007605	sensory perception of sound
ENSDARG00000087704	GDNF family receptor alpha 3 [Source:ZFIN;Acc:ZDB-GENE-110512-1]	gfra3	GFRA3	GO:0007399	nervous system development
ENSDARG00000055754	structural maintenance of chromosomes 1A [Source:ZFIN;Acc:ZDB-GENE-090506-9]	smc1a	SMC1A	GO:0007417	central nervous system development
ENSDARG00000075525	CLN8 transmembrane ER and ERGIC protein [Source:ZFIN;Acc:ZDB-GENE-060906-3]	cln8	CLN8	GO:0007399	nervous system development
ENSDARG00000101949	NUMB like endocytic adaptor protein [Source:ZFIN;Acc:ZDB-GENE-051113-340]	numbl	NUMBL	GO:0007399	nervous system development
ENSDARG00000031438	potassium inwardly rectifying channel subfamily J member 11, like [Source:ZFIN;Acc:ZDB-GENE-050222-2]	kcnj11l	KCNJ11L	GO:0007399	nervous system development
ENSDARG00000007553	opsin 4.1 [Source:ZFIN;Acc:ZDB-GENE-030314-2]	opn4.1	OPN4.1	GO:0007601	visual perception
ENSDARG00000070666	rhodopsin, like [Source:ZFIN;Acc:ZDB-GENE-070424-6]	rhol	RHOL	GO:0007601	visual perception
ENSDARG00000035735	GS homeobox 1 [Source:ZFIN;Acc:ZDB-GENE-041008-135]	gsx1	GSX1	GO:0007417	central nervous system development
ENSDARG00000024017	MAM domain containing glycosylphosphatidylinositol anchor 2a [Source:ZFIN;Acc:ZDB-GENE-030616-360]	mdga2a	MDGA2A	GO:0007399	nervous system development
ENSDARG00000058868	APC regulator of WNT signaling pathway [Source:ZFIN;Acc:ZDB-GENE-031112-7]	apc	APC	GO:0007399	nervous system development
ENSDARG00000015266	mab-21-like 2 [Source:ZFIN;Acc:ZDB-GENE-011101-3]	mab21l2	MAB21L2	GO:0048484	enteric nervous system development
ENSDARG00000055158	prospero homeobox 1a [Source:ZFIN;Acc:ZDB-GENE-980526-397]	prox1a	PROX1A	GO:0007399	nervous system development
ENSDARG00000076362	transmembrane protein 260 [Source:ZFIN;Acc:ZDB-GENE-030131-4198]	tmem260	TMEM260	GO:0007417	central nervous system development
ENSDARG00000010192	paired box 3a [Source:ZFIN;Acc:ZDB-GENE-980526-52]	pax3a	PAX3A	GO:0048484	enteric nervous system development
ENSDARG00000034107	actin-like 6B [Source:ZFIN;Acc:ZDB-GENE-050522-191]	actl6b	ACTL6B	GO:0007399	nervous system development
ENSDARG00000051729	nuclear factor of activated T cells 3b [Source:ZFIN;Acc:ZDB-GENE-100922-25]	nfatc3b	NFATC3B	GO:0007399	nervous system development
ENSDARG00000067975	ATP synthase inhibitory factor subunit 1a [Source:ZFIN;Acc:ZDB-GENE-070410-36]	atp5if1a	ATP5IF1A	GO:0007601	visual perception
ENSDARG00000040380	Rho guanine nucleotide exchange factor (GEF) 1a [Source:ZFIN;Acc:ZDB-GENE-030722-5]	arhgef1a	ARHGEF1A	GO:0007399	nervous system development
ENSDARG00000005397	tripartite motif containing 3b [Source:ZFIN;Acc:ZDB-GENE-070112-1132]	trim3b	TRIM3B	GO:0007399	nervous system development
ENSDARG00000034528	chondrolectin [Source:ZFIN;Acc:ZDB-GENE-050417-36]	chodl	CHODL	GO:0007399	nervous system development
ENSDARG00000062618	potassium inwardly rectifying channel subfamily J member 12b [Source:ZFIN;Acc:ZDB-GENE-091118-79]	kcnj12b	KCNJ12B	GO:0007399	nervous system development
ENSDARG00000018566	filamin C, gamma a (actin binding protein 280) [Source:ZFIN;Acc:ZDB-GENE-070503-1]	flnca	FLNCA	GO:0007399	nervous system development
ENSDARG00000041141	crystallin, beta A1a [Source:ZFIN;Acc:ZDB-GENE-040718-107]	cryba1a	CRYBA1A	GO:0007601	visual perception
ENSDARG00000042723	GDNF family receptor alpha 2a [Source:ZFIN;Acc:ZDB-GENE-040630-1]	gfra2a	GFRA2A	GO:0007399	nervous system development
ENSDARG00000011886	phosducin a [Source:ZFIN;Acc:ZDB-GENE-031023-1]	pdca	PDCA	GO:0007601	visual perception
ENSDARG00000070000	thioredoxin interacting protein b [Source:ZFIN;Acc:ZDB-GENE-040917-1]	txnipb	TXNIPB	GO:0007399	nervous system development
ENSDARG00000034453	unc-119 homolog a (C. elegans) [Source:ZFIN;Acc:ZDB-GENE-090930-2]	unc119a	UNC119A	GO:0007399	nervous system development
ENSDARG00000020450	calcium channel, voltage-dependent, gamma subunit 8a [Source:ZFIN;Acc:ZDB-GENE-050417-239]	cacng8a	CACNG8A	GO:0019226	transmission of nerve impulse
ENSDARG00000014047	claudin 7b [Source:ZFIN;Acc:ZDB-GENE-001103-5]	cldn7b	CLDN7B	GO:0007605	sensory perception of sound
ENSDARG00000077536	small nuclear ribonucleoprotein 200 (U5) [Source:ZFIN;Acc:ZDB-GENE-081105-64]	snrnp200	SNRNP200	GO:0007399	nervous system development
ENSDARG00000077818	neuregulin 2a [Source:ZFIN;Acc:ZDB-GENE-070615-10]	nrg2a	NRG2A	GO:0007399	nervous system development
ENSDARG00000099692	cyclin Y-like 1 [Source:ZFIN;Acc:ZDB-GENE-060929-732]	ccnyl1	CCNYL1	GO:0007399	nervous system development
ENSDARG00000063006	calcium channel, voltage-dependent, gamma subunit 7a [Source:ZFIN;Acc:ZDB-GENE-060503-814]	cacng7a	CACNG7A	GO:0019226	transmission of nerve impulse
ENSDARG00000068567	sonic hedgehog signaling molecule a [Source:ZFIN;Acc:ZDB-GENE-980526-166]	shha	SHHA	GO:0007417	central nervous system development
ENSDARG00000041609	adenosine deaminase RNA specific B1a [Source:ZFIN;Acc:ZDB-GENE-000627-2]	adarb1a	ADARB1A	GO:0007399	nervous system development
ENSDARG00000042141	myosin VIb [Source:ZFIN;Acc:ZDB-GENE-030318-3]	myo6b	MYO6B	GO:0007605	sensory perception of sound
ENSDARG00000074094	transglutaminase 2b [Source:ZFIN;Acc:ZDB-GENE-030131-2576]	tgm2b	TGM2B	GO:0007399	nervous system development
ENSDARG00000061687	ataxin 1a [Source:ZFIN;Acc:ZDB-GENE-060503-759]	atxn1a	ATXN1A	GO:0007399	nervous system development
ENSDARG00000091513	si:dkey-22o12.2 [Source:ZFIN;Acc:ZDB-GENE-060503-443]	C1H3orf70	C1H3ORF70	GO:0007399	nervous system development
ENSDARG00000098257	protocadherin-related 15a [Source:ZFIN;Acc:ZDB-GENE-030616-3]	pcdh15a	PCDH15A	GO:0007605	sensory perception of sound
ENSDARG00000037555	atonal bHLH transcription factor 8 [Source:ZFIN;Acc:ZDB-GENE-061215-7]	atoh8	ATOH8	GO:0007399	nervous system development
ENSDARG00000102855	neogenin 1a [Source:ZFIN;Acc:ZDB-GENE-021031-1]	neo1a	NEO1A	GO:0007399	nervous system development
ENSDARG00000074590	WD repeat containing planar cell polarity effector [Source:ZFIN;Acc:ZDB-GENE-100405-4]	wdpcp	WDPCP	GO:0007399	nervous system development
ENSDARG00000098837	transglutaminase 5, like [Source:ZFIN;Acc:ZDB-GENE-110411-176]	tgm5l	TGM5L	GO:0007399	nervous system development
ENSDARG00000019815	fibronectin 1a [Source:ZFIN;Acc:ZDB-GENE-000426-1]	fn1a	FN1A	GO:0007399	nervous system development
ENSDARG00000004586	neurotrophic tyrosine kinase, receptor, type 1 [Source:ZFIN;Acc:ZDB-GENE-980526-118]	ntrk1	NTRK1	GO:0007399	nervous system development
ENSDARG00000070321	clarin 2 [Source:ZFIN;Acc:ZDB-GENE-061207-64]	clrn2	CLRN2	GO:0007605	sensory perception of sound
ENSDARG00000054778	pogo transposable element derived with ZNF domain a [Source:ZFIN;Acc:ZDB-GENE-040914-76]	pogza	POGZA	GO:0007417	central nervous system development
ENSDARG00000070677	FEZ family zinc finger 2 [Source:ZFIN;Acc:ZDB-GENE-001103-3]	fezf2	FEZF2	GO:0007417	central nervous system development
ENSDARG00000062978	outer dynein arm docking complex subunit 3 [Source:ZFIN;Acc:ZDB-GENE-061013-787]	odad3	ODAD3	GO:0090660	cerebrospinal fluid circulation
ENSDARG00000026599	engrailed homeobox 2a [Source:ZFIN;Acc:ZDB-GENE-980526-167]	en2a	EN2A	GO:0007399	nervous system development
ENSDARG00000010610	sterile alpha and TIR motif containing 1 [Source:ZFIN;Acc:ZDB-GENE-040219-1]	sarm1	SARM1	GO:0007399	nervous system development
ENSDARG00000053512	crystallin, beta B2 [Source:ZFIN;Acc:ZDB-GENE-060130-1]	crybb2	CRYBB2	GO:0007601	visual perception
ENSDARG00000024865	Down syndrome cell adhesion molecule a [Source:ZFIN;Acc:ZDB-GENE-050310-7]	dscama	DSCAMA	GO:0007417	central nervous system development
ENSDARG00000052142	activin A receptor type 1Bb [Source:ZFIN;Acc:ZDB-GENE-131120-9]	acvr1bb	ACVR1BB	GO:0007399	nervous system development
ENSDARG00000046143	protein kinase, AMP-activated, beta 1 non-catalytic subunit, b [Source:ZFIN;Acc:ZDB-GENE-030131-7172]	prkab1b	PRKAB1B	GO:0007399	nervous system development
ENSDARG00000056130	neurogenin 1 [Source:ZFIN;Acc:ZDB-GENE-990415-174]	neurog1	NEUROG1	GO:0007422	peripheral nervous system development
ENSDARG00000018124	proteasome 26S subunit, non-ATPase 3 [Source:ZFIN;Acc:ZDB-GENE-040426-1444]	psmd3	PSMD3	GO:0007417	central nervous system development
ENSDARG00000091085	leptin a [Source:ZFIN;Acc:ZDB-GENE-081001-1]	lepa	LEPA	GO:0007399	nervous system development
ENSDARG00000099758	insulin-like growth factor 2 mRNA binding protein 2b [Source:ZFIN;Acc:ZDB-GENE-060503-536]	igf2bp2b	IGF2BP2B	GO:0007399	nervous system development
ENSDARG00000099849	EBF transcription factor 1a [Source:ZFIN;Acc:ZDB-GENE-081028-51]	ebf1a	EBF1A	GO:0007399	nervous system development
ENSDARG00000024189	prepronociceptin b [Source:ZFIN;Acc:ZDB-GENE-040114-1]	pnocb	PNOCB	GO:0007600	sensory perception
ENSDARG00000043288	impact RWD domain protein [Source:ZFIN;Acc:ZDB-GENE-040927-10]	impact	IMPACT	GO:0007399	nervous system development
ENSDARG00000071496	zic family member 6 [Source:ZFIN;Acc:ZDB-GENE-061207-1]	zic6	ZIC6	GO:0007417	central nervous system development
ENSDARG00000071497	zic family member 3 heterotaxy 1 (odd-paired homolog, Drosophila) [Source:ZFIN;Acc:ZDB-GENE-030708-2]	zic3	ZIC3	GO:0007417	central nervous system development
ENSDARG00000019566	neuronal differentiation 1 [Source:ZFIN;Acc:ZDB-GENE-990415-172]	neurod1	NEUROD1	GO:0007399	nervous system development
ENSDARG00000074271	guided entry of tail-anchored proteins factor 1 [Source:ZFIN;Acc:ZDB-GENE-030131-7696]	get1	GET1	GO:0007605	sensory perception of sound
ENSDARG00000045156	regulator of G protein signaling 9b [Source:ZFIN;Acc:ZDB-GENE-040426-1708]	rgs9b	RGS9B	GO:0007601	visual perception
ENSDARG00000102310	G protein-coupled receptor 179 [Source:ZFIN;Acc:ZDB-GENE-120229-1]	gpr179	GPR179	GO:0007601	visual perception
ENSDARG00000035560	capping protein (actin filament), gelsolin-like a [Source:ZFIN;Acc:ZDB-GENE-060531-6]	capga	CAPGA	GO:0007417	central nervous system development
ENSDARG00000020708	midkine b [Source:ZFIN;Acc:ZDB-GENE-010131-6]	mdkb	MDKB	GO:0007399	nervous system development
ENSDARG00000070626	calcium channel, voltage-dependent, gamma subunit 8b [Source:ZFIN;Acc:ZDB-GENE-100921-72]	cacng8b	CACNG8B	GO:0019226	transmission of nerve impulse
ENSDARG00000025899	posterior neuron-specific homeobox [Source:ZFIN;Acc:ZDB-GENE-030328-42]	pnx	PNX	GO:0007399	nervous system development
ENSDARG00000006894	opioid receptor, kappa 1 [Source:ZFIN;Acc:ZDB-GENE-030729-1]	oprk1	OPRK1	GO:0019233	sensory perception of pain
ENSDARG00000070961	leptin receptor [Source:ZFIN;Acc:ZDB-GENE-080104-1]	lepr	LEPR	GO:0007399	nervous system development
ENSDARG00000021184	RNA binding fox-1 homolog 1, like [Source:ZFIN;Acc:ZDB-GENE-040923-2]	rbfox1l	RBFOX1L	GO:0007399	nervous system development
ENSDARG00000061351	tissue factor pathway inhibitor 2 [Source:ZFIN;Acc:ZDB-GENE-060503-38]	tfpi2	TFPI2	GO:0007417	central nervous system development
ENSDARG00000055294	atonal bHLH transcription factor 1a [Source:ZFIN;Acc:ZDB-GENE-990415-17]	atoh1a	ATOH1A	GO:0007399	nervous system development
ENSDARG00000061328	cell adhesion associated, oncogene regulated [Source:ZFIN;Acc:ZDB-GENE-021115-4]	cdon	CDON	GO:0007399	nervous system development
ENSDARG00000070624	calcium channel, voltage-dependent, gamma subunit 7b [Source:ZFIN;Acc:ZDB-GENE-100921-51]	cacng7b	CACNG7B	GO:0019226	transmission of nerve impulse
ENSDARG00000039434	opioid receptor, mu 1 [Source:ZFIN;Acc:ZDB-GENE-010125-1]	oprm1	OPRM1	GO:0019233	sensory perception of pain
ENSDARG00000041921	heat shock factor binding protein 1b [Source:ZFIN;Acc:ZDB-GENE-040426-1721]	hsbp1b	HSBP1B	GO:0007417	central nervous system development
ENSDARG00000056087	ECRG4 augurin precursor a [Source:ZFIN;Acc:ZDB-GENE-050417-189]	ecrg4a	ECRG4A	GO:0007417	central nervous system development
ENSDARG00000104389	potassium inwardly rectifying channel subfamily J member 2b [Source:ZFIN;Acc:ZDB-GENE-091204-290]	kcnj2b	KCNJ2B	GO:0007399	nervous system development
ENSDARG00000015002	cadherin 4, type 1, R-cadherin (retinal) [Source:ZFIN;Acc:ZDB-GENE-991207-1]	cdh4	CDH4	GO:0048925	lateral line system development
ENSDARG00000019746	RFNG O-fucosylpeptide 3-beta-N-acetylglucosaminyltransferase [Source:ZFIN;Acc:ZDB-GENE-030131-5418]	rfng	RFNG	GO:0007399	nervous system development
ENSDARG00000075593	tripartite motif containing 71, E3 ubiquitin protein ligase [Source:ZFIN;Acc:ZDB-GENE-040128-1]	trim71	TRIM71	GO:0007399	nervous system development
ENSDARG00000052610	oligodendrocyte transcription factor 4 [Source:ZFIN;Acc:ZDB-GENE-030131-3580]	olig4	OLIG4	GO:0007399	nervous system development
ENSDARG00000076297	nuclear factor of activated T cells 3a [Source:ZFIN;Acc:ZDB-GENE-041111-41]	nfatc3a	NFATC3A	GO:0007399	nervous system development
ENSDARG00000052775	opsin 3 [Source:ZFIN;Acc:ZDB-GENE-080227-16]	opn3	OPN3	GO:0007601	visual perception
ENSDARG00000076414	espin [Source:ZFIN;Acc:ZDB-GENE-081105-173]	espn	ESPN	GO:0007605	sensory perception of sound
ENSDARG00000087798	prodynorphin [Source:ZFIN;Acc:ZDB-GENE-060417-1]	pdyn	PDYN	GO:0007600	sensory perception
ENSDARG00000015567	zic family member 1 (odd-paired homolog, Drosophila) [Source:ZFIN;Acc:ZDB-GENE-000208-4]	zic1	ZIC1	GO:0007417	central nervous system development
ENSDARG00000063711	tripartite motif containing 3a [Source:ZFIN;Acc:ZDB-GENE-080522-4]	trim3a	TRIM3A	GO:0007399	nervous system development
ENSDARG00000032614	musashi RNA-binding protein 2b [Source:ZFIN;Acc:ZDB-GENE-040426-1268]	msi2b	MSI2B	GO:0007417	central nervous system development
ENSDARG00000015065	complement component 4 [Source:ZFIN;Acc:ZDB-GENE-030131-5697]	c4	C4	GO:0007399	nervous system development
ENSDARG00000104314	neuregulin 1 [Source:ZFIN;Acc:ZDB-GENE-050302-113]	nrg1	NRG1	GO:0007399	nervous system development
ENSDARG00000099833	F-box protein 7 [Source:ZFIN;Acc:ZDB-GENE-050913-68]	fbxo7	FBXO7	GO:0050881	musculoskeletal movement
ENSDARG00000098345	MAM domain containing 2a [Source:ZFIN;Acc:ZDB-GENE-060526-16]	mamdc2a	MAMDC2A	GO:0007399	nervous system development
ENSDARG00000004034	Rho GDP dissociation inhibitor (GDI) gamma [Source:ZFIN;Acc:ZDB-GENE-040426-1493]	arhgdig	ARHGDIG	GO:0007399	nervous system development
ENSDARG00000031307	zic family member 4 [Source:ZFIN;Acc:ZDB-GENE-040622-4]	zic4	ZIC4	GO:0007417	central nervous system development
ENSDARG00000088377	rp1 like 1b [Source:ZFIN;Acc:ZDB-GENE-091204-67]	rp1l1b	RP1L1B	GO:0007601	visual perception
ENSDARG00000056623	phosphatase and tensin homolog B [Source:ZFIN;Acc:ZDB-GENE-030616-47]	ptenb	PTENB	GO:0007399	nervous system development
ENSDARG00000018542	hyaluronan and proteoglycan link protein 4 [Source:ZFIN;Acc:ZDB-GENE-060503-243]	hapln4	HAPLN4	GO:0007417	central nervous system development
ENSDARG00000028118	Down syndrome cell adhesion molecule b [Source:ZFIN;Acc:ZDB-GENE-031118-67]	dscamb	DSCAMB	GO:0007417	central nervous system development
ENSDARG00000038018	peripherin 2a (retinal degeneration, slow) [Source:ZFIN;Acc:ZDB-GENE-000616-8]	prph2a	PRPH2A	GO:0007601	visual perception
ENSDARG00000035056	fibroblast growth factor 13a [Source:ZFIN;Acc:ZDB-GENE-041114-101]	fgf13a	FGF13A	GO:0007399	nervous system development
ENSDARG00000012610	S-antigen; retina and pineal gland (arrestin) a [Source:ZFIN;Acc:ZDB-GENE-040426-1538]	saga	SAGA	GO:0007399	nervous system development
ENSDARG00000061051	bone morphogenetic protein/retinoic acid inducible neural-specific 3a, tandem duplicate 2 [Source:ZFIN;Acc:ZDB-GENE-131119-53]	brinp3a.2	BRINP3A.2	GO:0007399	nervous system development
ENSDARG00000101540	fibroblast growth factor 3 [Source:ZFIN;Acc:ZDB-GENE-980526-178]	fgf3	FGF3	GO:0007422	peripheral nervous system development
ENSDARG00000039569	empty spiracles homeobox 1 [Source:ZFIN;Acc:ZDB-GENE-031007-7]	emx1	EMX1	GO:0007417	central nervous system development
ENSDARG00000102968	cyclic nucleotide gated channel subunit alpha 2a [Source:ZFIN;Acc:ZDB-GENE-061005-1]	cnga2a	CNGA2A	GO:0007608	sensory perception of smell
ENSDARG00000039034	MARCKS-like 1a [Source:ZFIN;Acc:ZDB-GENE-040426-2146]	marcksl1a	MARCKSL1A	GO:0007417	central nervous system development
ENSDARG00000054864	amyloid beta (A4) precursor-like protein 2 [Source:ZFIN;Acc:ZDB-GENE-061009-28]	aplp2	APLP2	GO:0007417	central nervous system development
ENSDARG00000086585	neuregulin 2b [Source:ZFIN;Acc:ZDB-GENE-090205-2]	nrg2b	NRG2B	GO:0007399	nervous system development
ENSDARG00000096979	NPC intracellular cholesterol transporter 2, tandem duplicate 2 [Source:ZFIN;Acc:ZDB-GENE-080723-11]	npc2.2	NPC2.2	GO:0007399	nervous system development
ENSDARG00000059945	synaptic vesicle glycoprotein 2A [Source:ZFIN;Acc:ZDB-GENE-131001-1]	sv2a	SV2A	GO:0019227	neuronal action potential propagation
ENSDARG00000060235	macrophage stimulating 1 receptor a [Source:ZFIN;Acc:ZDB-GENE-071218-2]	mst1ra	MST1RA	GO:0007399	nervous system development
ENSDARG00000090912	NPC intracellular cholesterol transporter 2, tandem duplicate 1 [Source:ZFIN;Acc:ZDB-GENE-021206-13]	npc2.1	NPC2.1	GO:0007399	nervous system development
ENSDARG00000042707	gap junction protein beta 8 [Source:ZFIN;Acc:ZDB-GENE-040406-1]	gjb8	GJB8	GO:0007605	sensory perception of sound
ENSDARG00000011876	endothelin receptor type Aa [Source:ZFIN;Acc:ZDB-GENE-010906-2]	ednraa	EDNRAA	GO:0048484	enteric nervous system development
ENSDARG00000018616	angiotensin II receptor, type 1a [Source:ZFIN;Acc:ZDB-GENE-070912-546]	agtr1a	AGTR1A	GO:0002035	brain renin-angiotensin system
ENSDARG00000104965	potassium inwardly rectifying channel subfamily J member 12a [Source:ZFIN;Acc:ZDB-GENE-131126-14]	kcnj12a	KCNJ12A	GO:0007399	nervous system development
ENSDARG00000003399	fibroblast growth factor 8a [Source:ZFIN;Acc:ZDB-GENE-990415-72]	fgf8a	FGF8A	GO:0007422	peripheral nervous system development
ENSDARG00000009823	POU class 3 homeobox 1 [Source:ZFIN;Acc:ZDB-GENE-980526-372]	pou3f1	POU3F1	GO:0007399	nervous system development
ENSDARG00000069368	neuritin 1-like a [Source:ZFIN;Acc:ZDB-GENE-050419-106]	nrn1la	NRN1LA	GO:0007399	nervous system development
ENSDARG00000005783	neurocan b [Source:ZFIN;Acc:ZDB-GENE-050208-586]	ncanb	NCANB	GO:0007417	central nervous system development
ENSDARG00000032246	teleost multiple tissue opsin b [Source:ZFIN;Acc:ZDB-GENE-091118-50]	tmtopsb	TMTOPSB	GO:0007601	visual perception
ENSDARG00000020581	otoferlin b [Source:ZFIN;Acc:ZDB-GENE-110406-5]	otofb	OTOFB	GO:0050885	neuromuscular process controlling balance
ENSDARG00000044781	beta-secretase 2 [Source:ZFIN;Acc:ZDB-GENE-041010-68]	bace2	BACE2	GO:0048484	enteric nervous system development
ENSDARG00000055543	amyloid beta (A4) precursor protein b [Source:ZFIN;Acc:ZDB-GENE-020220-1]	appb	APPB	GO:0007417	central nervous system development
ENSDARG00000002952	smoothened, frizzled class receptor [Source:ZFIN;Acc:ZDB-GENE-980526-89]	smo	SMO	GO:0007417	central nervous system development
ENSDARG00000061791	nyctalopin [Source:ZFIN;Acc:ZDB-GENE-061026-3]	nyx	NYX	GO:0007601	visual perception
ENSDARG00000056386	transmembrane channel-like 1 [Source:ZFIN;Acc:ZDB-GENE-060526-261]	tmc1	TMC1	GO:0050910	detection of mechanical stimulus involved in sensory perception of sound
ENSDARG00000092281	filamin B, beta (actin binding protein 278) [Source:ZFIN;Acc:ZDB-GENE-041026-1]	flnb	FLNB	GO:0007399	nervous system development
ENSDARG00000007278	epithelial cell transforming 2 [Source:ZFIN;Acc:ZDB-GENE-040831-2]	ect2	ECT2	GO:0007399	nervous system development
ENSDARG00000078105	DEP domain containing 5, GATOR1 subcomplex subunit [Source:ZFIN;Acc:ZDB-GENE-091204-356]	depdc5	DEPDC5	GO:0019227	neuronal action potential propagation
ENSDARG00000043142	odorant receptor, family 41, subfamily A, member 2 [Source:ZFIN;Acc:ZDB-GENE-070806-66]	or41a2	OR41A2	GO:0007608	sensory perception of smell
ENSDARG00000100546	odorant receptor, family 41, subfamily A, member 1 [Source:ZFIN;Acc:ZDB-GENE-070806-65]	or41a1	OR41A1	GO:0007608	sensory perception of smell
ENSDARG00000033172	nuclear receptor subfamily 2, group F, member 5 [Source:ZFIN;Acc:ZDB-GENE-990415-253]	nr2f5	NR2F5	GO:0007601	visual perception
ENSDARG00000003311	pantothenate kinase 2 [Source:ZFIN;Acc:ZDB-GENE-070112-1952]	pank2	PANK2	GO:0007399	nervous system development
ENSDARG00000069552	atonal bHLH transcription factor 7 [Source:ZFIN;Acc:ZDB-GENE-000926-1]	atoh7	ATOH7	GO:0007399	nervous system development
ENSDARG00000068704	odorant receptor, family 41, subfamily A, member 3 [Source:ZFIN;Acc:ZDB-GENE-070804-4]	or41a3	OR41A3	GO:0007608	sensory perception of smell
ENSDARG00000087657	fatty acid synthase [Source:ZFIN;Acc:ZDB-GENE-030131-7802]	fasn	FASN	GO:0090660	cerebrospinal fluid circulation
ENSDARG00000077467	SRY-box transcription factor 10 [Source:ZFIN;Acc:ZDB-GENE-011207-1]	sox10	SOX10	GO:0048484	enteric nervous system development
ENSDARG00000004232	deltaB [Source:ZFIN;Acc:ZDB-GENE-980526-114]	dlb	DLB	GO:0007399	nervous system development
ENSDARG00000069196	EBF transcription factor 1b [Source:ZFIN;Acc:ZDB-GENE-090814-2]	ebf1b	EBF1B	GO:0007399	nervous system development
ENSDARG00000068660	odorant receptor, family 30, subfamily BV, member 1 [Source:ZFIN;Acc:ZDB-GENE-070806-54]	or30bv1	OR30BV1	GO:0007608	sensory perception of smell
ENSDARG00000101806	odorant receptor, family 30, subfamily BU, member 1 [Source:ZFIN;Acc:ZDB-GENE-070806-53]	or30bu1	OR30BU1	GO:0007608	sensory perception of smell
ENSDARG00000068659	odorant receptor, family 30, subfamily BU, member 2 [Source:ZFIN;Acc:ZDB-GENE-990415-191]	or30bu2	OR30BU2	GO:0007608	sensory perception of smell
ENSDARG00000006865	glycine receptor, alpha 4a [Source:ZFIN;Acc:ZDB-GENE-010410-3]	glra4a	GLRA4A	GO:0001964	startle response
ENSDARG00000030832	otoferlin a [Source:ZFIN;Acc:ZDB-GENE-030131-7778]	otofa	OTOFA	GO:0007605	sensory perception of sound
ENSDARG00000090629	teleost multiple tissue opsin 3b [Source:ZFIN;Acc:ZDB-GENE-091204-311]	tmtops3b	TMTOPS3B	GO:0007601	visual perception
ENSDARG00000010266	insulin-like growth factor 2 mRNA binding protein 3 [Source:ZFIN;Acc:ZDB-GENE-000308-1]	igf2bp3	IGF2BP3	GO:0007399	nervous system development
ENSDARG00000056633	fibroblast growth factor 13b [Source:ZFIN;Acc:ZDB-GENE-040426-1793]	fgf13b	FGF13B	GO:0007399	nervous system development
ENSDARG00000074564	TLC domain containing 3Bb [Source:ZFIN;Acc:ZDB-GENE-110603-2]	tlcd3bb	TLCD3BB	GO:0001964	startle response
ENSDARG00000094204	elongator acetyltransferase complex subunit 1 [Source:ZFIN;Acc:ZDB-GENE-071116-7]	elp1	ELP1	GO:0048484	enteric nervous system development
ENSDARG00000059747	potassium inwardly rectifying channel subfamily J member 19a [Source:ZFIN;Acc:ZDB-GENE-060503-706]	kcnj19a	KCNJ19A	GO:0007399	nervous system development
ENSDARG00000014746	RNA binding fox-1 homolog 1 [Source:ZFIN;Acc:ZDB-GENE-040927-11]	rbfox1	RBFOX1	GO:0007399	nervous system development
ENSDARG00000039215	arrestin, beta 2a [Source:ZFIN;Acc:ZDB-GENE-030131-29]	arrb2a	ARRB2A	GO:0007399	nervous system development
ENSDARG00000068124	opsin 7, group member d [Source:ZFIN;Acc:ZDB-GENE-081105-91]	opn7d	OPN7D	GO:0007601	visual perception
ENSDARG00000092136	centromere protein W [Source:ZFIN;Acc:ZDB-GENE-100922-200]	cenpw	CENPW	GO:0007417	central nervous system development
ENSDARG00000023712	monoamine oxidase [Source:ZFIN;Acc:ZDB-GENE-040329-3]	mao	MAO	GO:0001964	startle response
ENSDARG00000036107	thioredoxin interacting protein a [Source:ZFIN;Acc:ZDB-GENE-030804-10]	txnipa	TXNIPA	GO:0007399	nervous system development
ENSDARG00000052518	syntaxin 4 [Source:ZFIN;Acc:ZDB-GENE-030131-2455]	stx4	STX4	GO:0001964	startle response
ENSDARG00000002666	potassium inwardly rectifying channel subfamily J member 1b [Source:ZFIN;Acc:ZDB-GENE-070620-9]	kcnj1b	KCNJ1B	GO:0007399	nervous system development
ENSDARG00000044199	guanine nucleotide binding protein (G protein), alpha transducing activity polypeptide 1 [Source:ZFIN;Acc:ZDB-GENE-011128-11]	gnat1	GNAT1	GO:0007601	visual perception
ENSDARG00000058861	nicalin [Source:ZFIN;Acc:ZDB-GENE-030131-8788]	ncln	NCLN	GO:0048484	enteric nervous system development
ENSDARG00000005482	Rap guanine nucleotide exchange factor 2b [Source:ZFIN;Acc:ZDB-GENE-030131-6959]	rapgef2b	RAPGEF2B	GO:0007399	nervous system development
ENSDARG00000058039	basic helix-loop-helix family, member e22 [Source:ZFIN;Acc:ZDB-GENE-040426-1411]	bhlhe22	BHLHE22	GO:0007399	nervous system development
ENSDARG00000038518	synaptosome associated protein 29 [Source:ZFIN;Acc:ZDB-GENE-041111-226]	snap29	SNAP29	GO:0050905	neuromuscular process
ENSDARG00000056511	arrestin 3a, retinal (X-arrestin) [Source:ZFIN;Acc:ZDB-GENE-040718-102]	arr3a	ARR3A	GO:0007399	nervous system development
ENSDARG00000089060	potassium inwardly rectifying channel subfamily J member 1a, tandem duplicate 5 [Source:ZFIN;Acc:ZDB-GENE-050420-120]	kcnj1a.5	KCNJ1A.5	GO:0007399	nervous system development
ENSDARG00000033234	stathmin 2a [Source:ZFIN;Acc:ZDB-GENE-041010-85]	stmn2a	STMN2A	GO:0007399	nervous system development
ENSDARG00000098511	neurotrophic tyrosine kinase, receptor, type 2b [Source:ZFIN;Acc:ZDB-GENE-010126-2]	ntrk2b	NTRK2B	GO:0007399	nervous system development
ENSDARG00000090866	potassium inwardly rectifying channel subfamily J member 1a, tandem duplicate 2 [Source:ZFIN;Acc:ZDB-GENE-050327-22]	kcnj1a.2	KCNJ1A.2	GO:0007399	nervous system development
ENSDARG00000088484	potassium inwardly rectifying channel subfamily J member 1a, tandem duplicate 6 [Source:ZFIN;Acc:ZDB-GENE-050420-272]	kcnj1a.6	KCNJ1A.6	GO:0007399	nervous system development
ENSDARG00000051876	Usher syndrome 1C [Source:ZFIN;Acc:ZDB-GENE-060312-41]	ush1c	USH1C	GO:0007605	sensory perception of sound
ENSDARG00000074582	GDNF family receptor alpha 4b [Source:ZFIN;Acc:ZDB-GENE-130530-757]	gfra4b	GFRA4B	GO:0007399	nervous system development
ENSDARG00000020642	glycosyltransferase-like domain containing 1 [Source:ZFIN;Acc:ZDB-GENE-050417-8]	gtdc1	GTDC1	GO:0007417	central nervous system development
ENSDARG00000077226	SWI/SNF related, matrix associated, actin dependent regulator of chromatin, subfamily a, member 4a [Source:ZFIN;Acc:ZDB-GENE-030605-1]	smarca4a	SMARCA4A	GO:0007417	central nervous system development
ENSDARG00000056940	odorant receptor, family 62, subfamily A, member 2 [Source:ZFIN;Acc:ZDB-GENE-070806-98]	or62a2	OR62A2	GO:0007608	sensory perception of smell
ENSDARG00000093183	odorant receptor, family 62, subfamily B, member 2 [Source:ZFIN;Acc:ZDB-GENE-070806-97]	or62b2	OR62B2	GO:0007608	sensory perception of smell
ENSDARG00000052690	arrestin domain containing 3a [Source:ZFIN;Acc:ZDB-GENE-030131-2913]	arrdc3a	ARRDC3A	GO:0007399	nervous system development
ENSDARG00000061304	protein phosphatase 1, regulatory subunit 9A [Source:ZFIN;Acc:ZDB-GENE-060503-660]	ppp1r9a	PPP1R9A	GO:0007399	nervous system development
ENSDARG00000021345	peripherin 2-like b [Source:ZFIN;Acc:ZDB-GENE-041001-147]	prph2lb	PRPH2LB	GO:0007601	visual perception
ENSDARG00000061515	teleost multiple tissue opsin 2a [Source:ZFIN;Acc:ZDB-GENE-130129-3]	tmtops2a	TMTOPS2A	GO:0007601	visual perception
ENSDARG00000092577	odorant receptor, family 62, subfamily B, member 1 [Source:ZFIN;Acc:ZDB-GENE-070806-96]	or62b1	OR62B1	GO:0007608	sensory perception of smell
ENSDARG00000001220	MYC binding protein 2 [Source:ZFIN;Acc:ZDB-GENE-030616-132]	mycbp2	MYCBP2	GO:0050905	neuromuscular process
ENSDARG00000091232	potassium inwardly rectifying channel subfamily J member 1a, tandem duplicate 1 [Source:ZFIN;Acc:ZDB-GENE-031118-55]	kcnj1a.1	KCNJ1A.1	GO:0007399	nervous system development
ENSDARG00000032056	ADP-ribosylation factor-like 6 [Source:ZFIN;Acc:ZDB-GENE-041219-2]	arl6	ARL6	GO:0007601	visual perception
ENSDARG00000105729	odorant receptor, family 62, subfamily B, member 4 [Source:ZFIN;Acc:ZDB-GENE-070806-95]	or62b4	OR62B4	GO:0007608	sensory perception of smell
ENSDARG00000102153	neuropilin 1a [Source:ZFIN;Acc:ZDB-GENE-030519-2]	nrp1a	NRP1A	GO:0007399	nervous system development
ENSDARG00000094714	odorant receptor, family 62, subfamily A, member 1 [Source:ZFIN;Acc:ZDB-GENE-070806-92]	or62a1	OR62A1	GO:0007608	sensory perception of smell
ENSDARG00000061014	potassium inwardly rectifying channel subfamily J member 5 [Source:ZFIN;Acc:ZDB-GENE-120215-97]	kcnj5	KCNJ5	GO:0007399	nervous system development
ENSDARG00000093856	odorant receptor, family 62, subfamily A, member 3 [Source:ZFIN;Acc:ZDB-GENE-070806-91]	or62a3	OR62A3	GO:0007608	sensory perception of smell
ENSDARG00000092707	odorant receptor, family 61, subfamily C, member 2 [Source:ZFIN;Acc:ZDB-GENE-070806-87]	or61c2	OR61C2	GO:0007608	sensory perception of smell
ENSDARG00000078261	nephronophthisis 3 [Source:ZFIN;Acc:ZDB-GENE-091204-117]	nphp3	NPHP3	GO:0007601	visual perception
ENSDARG00000041430	bone morphogenetic protein 2b [Source:ZFIN;Acc:ZDB-GENE-980526-474]	bmp2b	BMP2B	GO:0048484	enteric nervous system development
ENSDARG00000034344	protocadherin 19 [Source:ZFIN;Acc:ZDB-GENE-030131-4218]	pcdh19	PCDH19	GO:0007399	nervous system development
ENSDARG00000005574	visual system homeobox 2 [Source:ZFIN;Acc:ZDB-GENE-001222-1]	vsx2	VSX2	GO:0007601	visual perception
ENSDARG00000013789	SIM bHLH transcription factor 1b [Source:ZFIN;Acc:ZDB-GENE-041210-5]	sim1b	SIM1B	GO:0007399	nervous system development
ENSDARG00000096264	odorant receptor, family 61, subfamily C, member 3 [Source:ZFIN;Acc:ZDB-GENE-070806-90]	or61c3	OR61C3	GO:0007608	sensory perception of smell
ENSDARG00000058821	sema domain, seven thrombospondin repeats (type 1 and type 1-like), transmembrane domain (TM) and short cytoplasmic domain, (semaphorin) 5A [Source:ZFIN;Acc:ZDB-GENE-030131-8969]	sema5a	SEMA5A	GO:0007399	nervous system development
ENSDARG00000063580	protein phosphatase 1 regulatory subunit 9A-like A [Source:ZFIN;Acc:ZDB-GENE-091204-412]	ppp1r9ala	PPP1R9ALA	GO:0007399	nervous system development
ENSDARG00000004714	transcription factor 12 [Source:ZFIN;Acc:ZDB-GENE-040516-11]	tcf12	TCF12	GO:0007399	nervous system development
ENSDARG00000067664				GO:0007399	nervous system development
ENSDARG00000032013	platelet-activating factor acetylhydrolase 1b, regulatory subunit 1a [Source:ZFIN;Acc:ZDB-GENE-040116-2]	pafah1b1a	PAFAH1B1A	GO:0007399	nervous system development
ENSDARG00000002795	myeloid ecotropic viral integration site 3 [Source:ZFIN;Acc:ZDB-GENE-010406-2]	meis3	MEIS3	GO:0048484	enteric nervous system development
ENSDARG00000053862	crystallin, gamma MX [Source:ZFIN;Acc:ZDB-GENE-030131-7732]	crygmx	CRYGMX	GO:0007601	visual perception
ENSDARG00000074001	crystallin, gamma MX, like 2 [Source:ZFIN;Acc:ZDB-GENE-050522-401]	crygmxl2	CRYGMXL2	GO:0007601	visual perception
ENSDARG00000020164	ephrin-B2a [Source:ZFIN;Acc:ZDB-GENE-990415-67]	efnb2a	EFNB2A	GO:0007399	nervous system development
ENSDARG00000010137	LIM domain binding 1a [Source:ZFIN;Acc:ZDB-GENE-990415-138]	ldb1a	LDB1A	GO:0007399	nervous system development
ENSDARG00000098766	pyruvate carboxylase a [Source:ZFIN;Acc:ZDB-GENE-090908-3]	pcxa	PCXA	GO:0046959	habituation
ENSDARG00000076174	tripartite motif containing 2b [Source:ZFIN;Acc:ZDB-GENE-090312-70]	trim2b	TRIM2B	GO:0007399	nervous system development
ENSDARG00000053569	SRY-box transcription factor 3 [Source:ZFIN;Acc:ZDB-GENE-980526-333]	sox3	SOX3	GO:0007417	central nervous system development
ENSDARG00000070903	MET proto-oncogene, receptor tyrosine kinase [Source:ZFIN;Acc:ZDB-GENE-041014-1]	met	MET	GO:0007399	nervous system development
ENSDARG00000012397	EYA transcriptional coactivator and phosphatase 4 [Source:ZFIN;Acc:ZDB-GENE-050327-93]	eya4	EYA4	GO:0001964	startle response
ENSDARG00000105722	odorant receptor, family 62, subfamily C, member 6 [Source:ZFIN;Acc:ZDB-GENE-070806-100]	or62c6	OR62C6	GO:0007608	sensory perception of smell
ENSDARG00000027584	tocopherol (alpha) transfer protein [Source:ZFIN;Acc:ZDB-GENE-030131-4631]	ttpa	TTPA	GO:0007417	central nervous system development
ENSDARG00000011618	solute carrier family 26 member 2 [Source:ZFIN;Acc:ZDB-GENE-030717-3]	slc26a2	SLC26A2	GO:0007605	sensory perception of sound
ENSDARG00000017634	phosducin b [Source:ZFIN;Acc:ZDB-GENE-031023-2]	pdcb	PDCB	GO:0007601	visual perception
ENSDARG00000019418	potassium inwardly rectifying channel subfamily J member 2a [Source:ZFIN;Acc:ZDB-GENE-120319-1]	kcnj2a	KCNJ2A	GO:0007399	nervous system development
ENSDARG00000068516	hyaluronan and proteoglycan link protein 1b [Source:ZFIN;Acc:ZDB-GENE-050920-1]	hapln1b	HAPLN1B	GO:0007417	central nervous system development
ENSDARG00000015240	cyclin dependent kinase like 5 [Source:ZFIN;Acc:ZDB-GENE-081022-110]	cdkl5	CDKL5	GO:0019227	neuronal action potential propagation
ENSDARG00000098057	Down syndrome cell adhesion molecule like 1 [Source:ZFIN;Acc:ZDB-GENE-110601-1]	dscaml1	DSCAML1	GO:0007417	central nervous system development
ENSDARG00000102340	pleiotrophin [Source:ZFIN;Acc:ZDB-GENE-030624-1]	ptn	PTN	GO:0007399	nervous system development
ENSDARG00000051880	potassium inwardly rectifying channel subfamily J member 11 [Source:ZFIN;Acc:ZDB-GENE-060308-2]	kcnj11	KCNJ11	GO:0007399	nervous system development
ENSDARG00000055899	leucine zipper and CTNNBIP1 domain containing [Source:ZFIN;Acc:ZDB-GENE-040718-342]	lzic	LZIC	GO:0007399	nervous system development
ENSDARG00000014854	receptor accessory protein 1 [Source:ZFIN;Acc:ZDB-GENE-110411-267]	reep1	REEP1	GO:0050881	musculoskeletal movement
ENSDARG00000014803	crystallin, beta A1, like 2 [Source:ZFIN;Acc:ZDB-GENE-041010-40]	cryba1l2	CRYBA1L2	GO:0007601	visual perception
ENSDARG00000019752	retinal outer segment membrane protein 1a [Source:ZFIN;Acc:ZDB-GENE-040426-1765]	rom1a	ROM1A	GO:0007601	visual perception
ENSDARG00000091929	odorant receptor, family 62, subfamily C, member 5 [Source:ZFIN;Acc:ZDB-GENE-070806-99]	or62c5	OR62C5	GO:0007608	sensory perception of smell
ENSDARG00000031817	tripartite motif containing 2a [Source:ZFIN;Acc:ZDB-GENE-050327-99]	trim2a	TRIM2A	GO:0007399	nervous system development
ENSDARG00000076943	LHFPL tetraspan subfamily member 4b [Source:ZFIN;Acc:ZDB-GENE-110216-4]	lhfpl4b	LHFPL4B	GO:0007605	sensory perception of sound
ENSDARG00000061052	NIPBL cohesin loading factor b [Source:ZFIN;Acc:ZDB-GENE-030131-6070]	nipblb	NIPBLB	GO:0007417	central nervous system development
ENSDARG00000009480	phosducin-like [Source:ZFIN;Acc:ZDB-GENE-030131-2365]	pdcl	PDCL	GO:0007601	visual perception
ENSDARG00000034043	iroquois homeobox 5a [Source:ZFIN;Acc:ZDB-GENE-010716-2]	irx5a	IRX5A	GO:0007601	visual perception
ENSDARG00000095060	odorant receptor, family 64, subfamily A, member 1 [Source:ZFIN;Acc:ZDB-GENE-070806-105]	or64a1	OR64A1	GO:0007608	sensory perception of smell
ENSDARG00000054181	vertebrate ancient long opsin b [Source:ZFIN;Acc:ZDB-GENE-040724-41]	valopb	VALOPB	GO:0007601	visual perception
ENSDARG00000017180	Niemann-Pick disease, type C1 [Source:ZFIN;Acc:ZDB-GENE-030131-3161]	npc1	NPC1	GO:0007417	central nervous system development
ENSDARG00000105761	olfactory receptor family 63, subfamily H, member 1 [Source:ZFIN;Acc:ZDB-GENE-131121-386]	or63h1	OR63H1	GO:0007608	sensory perception of smell
ENSDARG00000073695	MAM domain containing 2b [Source:ZFIN;Acc:ZDB-GENE-091117-16]	mamdc2b	MAMDC2B	GO:0007399	nervous system development
ENSDARG00000018329	guanylyl cyclase 2 [Source:ZFIN;Acc:ZDB-GENE-011128-8]	gc2	GC2	GO:0007601	visual perception
ENSDARG00000069865	glutaredoxin and cysteine rich domain containing 1 b [Source:ZFIN;Acc:ZDB-GENE-070424-166]	grxcr1b	GRXCR1B	GO:0007605	sensory perception of sound
ENSDARG00000016793	crystallin, beta B1, like 2 [Source:ZFIN;Acc:ZDB-GENE-070822-18]	crybb1l2	CRYBB1L2	GO:0007601	visual perception
ENSDARG00000102106	transglutaminase 1 like 1 [Source:ZFIN;Acc:ZDB-GENE-060503-139]	tgm1l1	TGM1L1	GO:0007399	nervous system development
ENSDARG00000090892	odorant receptor, family 71, subfamily AT, member 1 [Source:ZFIN;Acc:ZDB-GENE-070806-79]	or71at1	OR71AT1	GO:0007608	sensory perception of smell
ENSDARG00000054720	odorant receptor, family 71, subfamily AS, member 2 [Source:ZFIN;Acc:ZDB-GENE-070806-80]	or71as2	OR71AS2	GO:0007608	sensory perception of smell
ENSDARG00000100663	odorant receptor, family 60, subfamily A, member 1 [Source:ZFIN;Acc:ZDB-GENE-070806-15]	or60a1	OR60A1	GO:0007608	sensory perception of smell
ENSDARG00000098475	arrestin 3b, retinal (X-arrestin) [Source:ZFIN;Acc:ZDB-GENE-030616-74]	arr3b	ARR3B	GO:0007399	nervous system development
ENSDARG00000045166	basic helix-loop-helix family, member a15 [Source:ZFIN;Acc:ZDB-GENE-070803-3]	bhlha15	BHLHA15	GO:0007399	nervous system development
ENSDARG00000069981	chondroitin sulfate proteoglycan 5a [Source:ZFIN;Acc:ZDB-GENE-080425-4]	cspg5a	CSPG5A	GO:0007399	nervous system development
ENSDARG00000054718	odorant receptor, family 71, subfamily AS, member 1 [Source:ZFIN;Acc:ZDB-GENE-070806-81]	or71as1	OR71AS1	GO:0007608	sensory perception of smell
ENSDARG00000042992	crystallin, gamma S1 [Source:ZFIN;Acc:ZDB-GENE-050223-4]	crygs1	CRYGS1	GO:0007601	visual perception
ENSDARG00000043820	NME/NM23 nucleoside diphosphate kinase 2a [Source:ZFIN;Acc:ZDB-GENE-030131-7656]	nme2a	NME2A	GO:0007399	nervous system development
ENSDARG00000041033	odorant receptor, family 71, subfamily AL, member 2 [Source:ZFIN;Acc:ZDB-GENE-010308-22]	or71al2	OR71AL2	GO:0007608	sensory perception of smell
ENSDARG00000037588	basic helix-loop-helix family, member e23 [Source:ZFIN;Acc:ZDB-GENE-050913-22]	bhlhe23	BHLHE23	GO:0007399	nervous system development
ENSDARG00000091116	PKHD1 like 1, tandem duplicate 1 [Source:ZFIN;Acc:ZDB-GENE-060503-475]	pkhd1l1.1	PKHD1L1.1	GO:0007399	nervous system development
ENSDARG00000097008	opsin 1 (cone pigments), medium-wave-sensitive, 1 [Source:ZFIN;Acc:ZDB-GENE-990604-42]	opn1mw1	OPN1MW1	GO:0007601	visual perception
ENSDARG00000060862	ataxin 1b [Source:ZFIN;Acc:ZDB-GENE-061218-2]	atxn1b	ATXN1B	GO:0007399	nervous system development
ENSDARG00000003469	neuronal differentiation 4 [Source:ZFIN;Acc:ZDB-GENE-030730-1]	neurod4	NEUROD4	GO:0007399	nervous system development
ENSDARG00000055305	ret proto-oncogene receptor tyrosine kinase [Source:ZFIN;Acc:ZDB-GENE-980526-307]	ret	RET	GO:0048484	enteric nervous system development
ENSDARG00000032221	phosphatase and actin regulator 4b [Source:ZFIN;Acc:ZDB-GENE-040426-1131]	phactr4b	PHACTR4B	GO:0007399	nervous system development
ENSDARG00000036028	arrestin domain containing 3b [Source:ZFIN;Acc:ZDB-GENE-040912-182]	arrdc3b	ARRDC3B	GO:0007399	nervous system development
ENSDARG00000012019	glycine receptor, alpha 1 [Source:ZFIN;Acc:ZDB-GENE-991117-1]	glra1	GLRA1	GO:0007417	central nervous system development
ENSDARG00000038687	nuclear factor of kappa light polypeptide gene enhancer in B-cells 2 (p49/p100) [Source:ZFIN;Acc:ZDB-GENE-030131-6701]	nfkb2	NFKB2	GO:0007399	nervous system development
ENSDARG00000070426	ChaC, cation transport regulator homolog 1 (E. coli) [Source:ZFIN;Acc:ZDB-GENE-030131-1957]	chac1	CHAC1	GO:0007399	nervous system development
ENSDARG00000040008	neuronal differentiation 6a [Source:ZFIN;Acc:ZDB-GENE-010608-1]	neurod6a	NEUROD6A	GO:0007399	nervous system development
ENSDARG00000021408	protein O-glucosyltransferase 3 [Source:ZFIN;Acc:ZDB-GENE-060810-142]	poglut3	POGLUT3	GO:0007399	nervous system development
ENSDARG00000026820	guanylate cyclase 2D, retinal [Source:ZFIN;Acc:ZDB-GENE-011128-9]	gucy2d	GUCY2D	GO:0007601	visual perception
ENSDARG00000074695	c-mer proto-oncogene tyrosine kinase a [Source:ZFIN;Acc:ZDB-GENE-081107-1]	mertka	MERTKA	GO:0007399	nervous system development
ENSDARG00000104734	K(lysine) acetyltransferase 2A [Source:ZFIN;Acc:ZDB-GENE-080403-11]	kat2a	KAT2A	GO:0007616	long-term memory
ENSDARG00000011170	NDRG family member 2 [Source:ZFIN;Acc:ZDB-GENE-041212-15]	ndrg2	NDRG2	GO:0007399	nervous system development
ENSDARG00000074575	protein phosphatase 1 regulatory subunit 9A-like B [Source:ZFIN;Acc:ZDB-GENE-090312-99]	ppp1r9alb	PPP1R9ALB	GO:0007399	nervous system development
ENSDARG00000044279	opsin 1 (cone pigments), medium-wave-sensitive, 3 [Source:ZFIN;Acc:ZDB-GENE-030728-6]	opn1mw3	OPN1MW3	GO:0007601	visual perception
ENSDARG00000000638	opsin 1 (cone pigments), medium-wave-sensitive, 4 [Source:ZFIN;Acc:ZDB-GENE-990604-43]	opn1mw4	OPN1MW4	GO:0007601	visual perception
ENSDARG00000094454				GO:0050910	detection of mechanical stimulus involved in sensory perception of sound
ENSDARG00000029051	glucan (1,4-alpha-), branching enzyme 1a [Source:ZFIN;Acc:ZDB-GENE-110411-171]	gbe1a	GBE1A	GO:0007399	nervous system development
ENSDARG00000039602	atonal bHLH transcription factor 1c [Source:ZFIN;Acc:ZDB-GENE-090805-1]	atoh1c	ATOH1C	GO:0007399	nervous system development
ENSDARG00000102556	nuclear factor of activated T cells 5b [Source:ZFIN;Acc:ZDB-GENE-140106-7]	nfat5b	NFAT5B	GO:0007399	nervous system development
ENSDARG00000068148	arrestin domain containing 1a [Source:ZFIN;Acc:ZDB-GENE-030925-15]	arrdc1a	ARRDC1A	GO:0007399	nervous system development
ENSDARG00000089042	forkhead box B1a [Source:ZFIN;Acc:ZDB-GENE-990616-47]	foxb1a	FOXB1A	GO:0008542	visual learning
ENSDARG00000061472	glucosidase, beta (bile acid) 2 [Source:ZFIN;Acc:ZDB-GENE-070522-3]	gba2	GBA2	GO:0007417	central nervous system development
ENSDARG00000077228	neurotrophic tyrosine kinase, receptor, type 3a [Source:ZFIN;Acc:ZDB-GENE-010126-3]	ntrk3a	NTRK3A	GO:0007399	nervous system development
ENSDARG00000020482	non-POU domain containing, octamer-binding [Source:ZFIN;Acc:ZDB-GENE-030131-713]	nono	NONO	GO:0007417	central nervous system development
ENSDARG00000055752	neuronal PAS domain protein 4a [Source:ZFIN;Acc:ZDB-GENE-060616-396]	npas4a	NPAS4A	GO:0007614	short-term memory
ENSDARG00000062217	potassium inwardly rectifying channel subfamily J member 3b [Source:ZFIN;Acc:ZDB-GENE-120215-38]	kcnj3b	KCNJ3B	GO:0007399	nervous system development
ENSDARG00000011545	arrestin, beta 2b [Source:ZFIN;Acc:ZDB-GENE-040426-1332]	arrb2b	ARRB2B	GO:0007399	nervous system development
ENSDARG00000071709	protein phosphatase 1, regulatory subunit 9Bb [Source:ZFIN;Acc:ZDB-GENE-121214-117]	ppp1r9bb	PPP1R9BB	GO:0007399	nervous system development
ENSDARG00000102184	MIB E3 ubiquitin protein ligase 1 [Source:ZFIN;Acc:ZDB-GENE-030404-2]	mib1	MIB1	GO:0007417	central nervous system development
ENSDARG00000020602	G protein-coupled receptor kinase 7a [Source:ZFIN;Acc:ZDB-GENE-050824-1]	grk7a	GRK7A	GO:0007601	visual perception
ENSDARG00000056572	neurensin 1-like [Source:ZFIN;Acc:ZDB-GENE-060503-68]	nrsn1l	NRSN1L	GO:0007399	nervous system development
ENSDARG00000037879	LFNG O-fucosylpeptide 3-beta-N-acetylglucosaminyltransferase [Source:ZFIN;Acc:ZDB-GENE-980605-16]	lfng	LFNG	GO:0007399	nervous system development
ENSDARG00000005371	G protein-coupled receptor, class C, group 6, member A [Source:ZFIN;Acc:ZDB-GENE-041217-22]	gprc6a	GPRC6A	GO:0007608	sensory perception of smell
ENSDARG00000089766	neuregulin 3b [Source:ZFIN;Acc:ZDB-GENE-130603-38]	nrg3b	NRG3B	GO:0007399	nervous system development
ENSDARG00000093381	transglutaminase 2, like [Source:ZFIN;Acc:ZDB-GENE-050420-97]	tgm2l	TGM2L	GO:0007399	nervous system development
ENSDARG00000045023	LHFPL tetraspan subfamily member 5a [Source:ZFIN;Acc:ZDB-GENE-110131-8]	lhfpl5a	LHFPL5A	GO:0007605	sensory perception of sound
ENSDARG00000075211	chromodomain helicase DNA binding protein 7 [Source:ZFIN;Acc:ZDB-GENE-070912-179]	chd7	CHD7	GO:0007417	central nervous system development
ENSDARG00000004459	unc-119 lipid binding chaperone B homolog 2 [Source:ZFIN;Acc:ZDB-GENE-030131-7635]	unc119.2	UNC119.2	GO:0007399	nervous system development
ENSDARG00000004869	proenkephalin a [Source:ZFIN;Acc:ZDB-GENE-030729-31]	penka	PENKA	GO:0007600	sensory perception
ENSDARG00000012422	collagen, type XI, alpha 2 [Source:ZFIN;Acc:ZDB-GENE-000208-23]	col11a2	COL11A2	GO:0007605	sensory perception of sound
ENSDARG00000091287	EBF transcription factor 3b [Source:ZFIN;Acc:ZDB-GENE-131126-3]	ebf3b	EBF3B	GO:0007399	nervous system development
ENSDARG00000070084	PHD finger protein 10 [Source:ZFIN;Acc:ZDB-GENE-040426-1573]	phf10	PHF10	GO:0007399	nervous system development
ENSDARG00000045453	coagulation factor XIII, A1 polypeptide a, tandem duplicate 1 [Source:ZFIN;Acc:ZDB-GENE-060929-1250]	f13a1a.1	F13A1A.1	GO:0007399	nervous system development
ENSDARG00000041171	crystallin, gamma S2 [Source:ZFIN;Acc:ZDB-GENE-050126-3]	crygs2	CRYGS2	GO:0007601	visual perception
ENSDARG00000089458	rp1 like 1a [Source:ZFIN;Acc:ZDB-GENE-120711-1]	rp1l1a	RP1L1A	GO:0007601	visual perception
ENSDARG00000091756	insulinoma-associated 1a [Source:ZFIN;Acc:ZDB-GENE-040426-1810]	insm1a	INSM1A	GO:0007399	nervous system development
ENSDARG00000075648	sema domain, seven thrombospondin repeats (type 1 and type 1-like), transmembrane domain (TM) and short cytoplasmic domain, (semaphorin) 5Bb [Source:ZFIN;Acc:ZDB-GENE-130530-778]	sema5bb	SEMA5BB	GO:0007399	nervous system development
ENSDARG00000056458	LHFPL tetraspan subfamily member 5b [Source:ZFIN;Acc:ZDB-GENE-080220-51]	lhfpl5b	LHFPL5B	GO:0007605	sensory perception of sound
ENSDARG00000075914	potassium inwardly rectifying channel subfamily J member 14 [Source:ZFIN;Acc:ZDB-GENE-100922-48]	kcnj14	KCNJ14	GO:0007399	nervous system development
ENSDARG00000076495	von Willebrand factor C domain containing 2 [Source:ZFIN;Acc:ZDB-GENE-090313-315]	vwc2	VWC2	GO:0007399	nervous system development
ENSDARG00000008835	si:dkey-46g23.5 [Source:ZFIN;Acc:ZDB-GENE-030131-9306]	si:dkey-46g23.5	SI:DKEY-46G23.5	GO:0007399	nervous system development
ENSDARG00000011459	gelsolin a [Source:ZFIN;Acc:ZDB-GENE-030131-9653]	gsna	GSNA	GO:0007417	central nervous system development
ENSDARG00000102730	mitogen-activated protein kinase 10 [Source:ZFIN;Acc:ZDB-GENE-051120-117]	mapk10	MAPK10	GO:0048484	enteric nervous system development
ENSDARG00000054890	retinal G protein coupled receptor a [Source:ZFIN;Acc:ZDB-GENE-040924-6]	rgra	RGRA	GO:0007601	visual perception
ENSDARG00000034146	cyclin K [Source:ZFIN;Acc:ZDB-GENE-030131-5126]	ccnk	CCNK	GO:0007417	central nervous system development
ENSDARG00000016951	neurogenin 3 [Source:ZFIN;Acc:ZDB-GENE-010608-4]	neurog3	NEUROG3	GO:0007399	nervous system development
ENSDARG00000040004	PKHD1 like 1, tandem duplicate 2 [Source:ZFIN;Acc:ZDB-GENE-060503-789]	pkhd1l1.2	PKHD1L1.2	GO:0007399	nervous system development
ENSDARG00000015536	SRY-box transcription factor 6 [Source:ZFIN;Acc:ZDB-GENE-081120-6]	sox6	SOX6	GO:0007417	central nervous system development
ENSDARG00000100244	EBF transcription factor 3a [Source:ZFIN;Acc:ZDB-GENE-070112-292]	ebf3a	EBF3A	GO:0007399	nervous system development
ENSDARG00000052091	recombination signal binding protein for immunoglobulin kappa J region b [Source:ZFIN;Acc:ZDB-GENE-070319-1]	rbpjb	RBPJB	GO:0007399	nervous system development
ENSDARG00000044016	myosin VIa [Source:ZFIN;Acc:ZDB-GENE-040819-2]	myo6a	MYO6A	GO:0007605	sensory perception of sound
ENSDARG00000021032	forkhead box D3 [Source:ZFIN;Acc:ZDB-GENE-980526-143]	foxd3	FOXD3	GO:0048484	enteric nervous system development
ENSDARG00000100232	GLIS family zinc finger 2b [Source:ZFIN;Acc:ZDB-GENE-091204-120]	glis2b	GLIS2B	GO:0007417	central nervous system development
ENSDARG00000013014	odorant receptor, family 6, subfamily AT, member 1 [Source:ZFIN;Acc:ZDB-GENE-990415-190]	or6at1	OR6AT1	GO:0007608	sensory perception of smell
ENSDARG00000010728	scinderin [Source:ZFIN;Acc:ZDB-GENE-060503-6]	scin	SCIN	GO:0007417	central nervous system development
ENSDARG00000074955	nucleoporin 98 and 96 precursor [Source:ZFIN;Acc:ZDB-GENE-040426-1180]	nup98	NUP98	GO:0048484	enteric nervous system development
ENSDARG00000040948	oligodendrocyte transcription factor 1 [Source:ZFIN;Acc:ZDB-GENE-050107-2]	olig1	OLIG1	GO:0007399	nervous system development
ENSDARG00000045262	gelsolin b [Source:ZFIN;Acc:ZDB-GENE-030131-8567]	gsnb	GSNB	GO:0007417	central nervous system development
ENSDARG00000027279	NUMB endocytic adaptor protein [Source:ZFIN;Acc:ZDB-GENE-060422-1]	numb	NUMB	GO:0007399	nervous system development
ENSDARG00000055276	v-rel avian reticuloendotheliosis viral oncogene homolog [Source:ZFIN;Acc:ZDB-GENE-040718-255]	rel	REL	GO:0007399	nervous system development
ENSDARG00000099446	slit homolog 1b (Drosophila) [Source:ZFIN;Acc:ZDB-GENE-030722-4]	slit1b	SLIT1B	GO:0007399	nervous system development
ENSDARG00000045589	potassium inwardly rectifying channel subfamily J member 8 [Source:ZFIN;Acc:ZDB-GENE-060308-1]	kcnj8	KCNJ8	GO:0007399	nervous system development
ENSDARG00000036993	erb-b2 receptor tyrosine kinase 3b [Source:ZFIN;Acc:ZDB-GENE-050107-1]	erbb3b	ERBB3B	GO:0001964	startle response
ENSDARG00000039615	fibroblast growth factor 8b [Source:ZFIN;Acc:ZDB-GENE-010122-1]	fgf8b	FGF8B	GO:0007399	nervous system development
ENSDARG00000071018	phosphatase and tensin homolog A [Source:ZFIN;Acc:ZDB-GENE-030131-3776]	ptena	PTENA	GO:0007399	nervous system development
ENSDARG00000030349	crystallin, beta A2a [Source:ZFIN;Acc:ZDB-GENE-040625-8]	cryba2a	CRYBA2A	GO:0007601	visual perception
ENSDARG00000078760	calcium channel, voltage dependent, alpha2/delta subunit 3 [Source:ZFIN;Acc:ZDB-GENE-030616-133]	cacna2d3	CACNA2D3	GO:0046959	habituation
ENSDARG00000036375	cytoplasmic FMR1 interacting protein 2 [Source:ZFIN;Acc:ZDB-GENE-080724-2]	cyfip2	CYFIP2	GO:0001964	startle response
ENSDARG00000035891	aggrecan a [Source:ZFIN;Acc:ZDB-GENE-050208-221]	acana	ACANA	GO:0007417	central nervous system development
ENSDARG00000075362	whirlin a [Source:ZFIN;Acc:ZDB-GENE-091118-27]	whrna	WHRNA	GO:0007605	sensory perception of sound
ENSDARG00000044672	parapinopsin b [Source:ZFIN;Acc:ZDB-GENE-030616-134]	parapinopsinb	PARAPINOPSINB	GO:0007601	visual perception
ENSDARG00000088810	prospero homeobox 3 [Source:ZFIN;Acc:ZDB-GENE-050107-3]	prox3	PROX3	GO:0007399	nervous system development
ENSDARG00000102778	fibroblast growth factor 17 [Source:ZFIN;Acc:ZDB-GENE-040621-1]	fgf17	FGF17	GO:0007399	nervous system development
ENSDARG00000099793	chondroitin sulfate proteoglycan 5b [Source:ZFIN;Acc:ZDB-GENE-060503-368]	cspg5b	CSPG5B	GO:0007399	nervous system development
ENSDARG00000035715	MARCKS-like 1b [Source:ZFIN;Acc:ZDB-GENE-040426-2315]	marcksl1b	MARCKSL1B	GO:0007417	central nervous system development
ENSDARG00000024740	guanine nucleotide binding protein (G protein), gamma 13a [Source:ZFIN;Acc:ZDB-GENE-081022-188]	gng13a	GNG13A	GO:0050909	sensory perception of taste
ENSDARG00000024933	spastin [Source:ZFIN;Acc:ZDB-GENE-040426-2331]	spast	SPAST	GO:0007399	nervous system development
ENSDARG00000076994	adhesion G protein-coupled receptor A2 [Source:ZFIN;Acc:ZDB-GENE-081104-363]	adgra2	ADGRA2	GO:0007399	nervous system development
ENSDARG00000012125	cyclic nucleotide gated channel subunit alpha 1b [Source:ZFIN;Acc:ZDB-GENE-110408-39]	cnga1b	CNGA1B	GO:0007601	visual perception
ENSDARG00000011989	cone-rod homeobox [Source:ZFIN;Acc:ZDB-GENE-010403-1]	crx	CRX	GO:0007601	visual perception
ENSDARG00000091029	paired like homeobox 2Bb [Source:ZFIN;Acc:ZDB-GENE-050407-3]	phox2bb	PHOX2BB	GO:0048484	enteric nervous system development
ENSDARG00000014050	nerve growth factor b (beta polypeptide) [Source:ZFIN;Acc:ZDB-GENE-000629-2]	ngfb	NGFB	GO:0007613	memory
ENSDARG00000062672	potassium inwardly rectifying channel subfamily J member 19b [Source:ZFIN;Acc:ZDB-GENE-121214-60]	kcnj19b	KCNJ19B	GO:0007399	nervous system development
ENSDARG00000043443	potassium inwardly rectifying channel subfamily J member 13 [Source:ZFIN;Acc:ZDB-GENE-070129-1]	kcnj13	KCNJ13	GO:0007399	nervous system development
ENSDARG00000105261	nuclear factor of kappa light polypeptide gene enhancer in B-cells 1 [Source:ZFIN;Acc:ZDB-GENE-121204-3]	nfkb1	NFKB1	GO:0007399	nervous system development
ENSDARG00000031875	transient receptor potential cation channel, subfamily A, member 1b [Source:ZFIN;Acc:ZDB-GENE-050106-1]	trpa1b	TRPA1B	GO:0007606	sensory perception of chemical stimulus
ENSDARG00000042525	EBF transcription factor 2 [Source:ZFIN;Acc:ZDB-GENE-990715-11]	ebf2	EBF2	GO:0007399	nervous system development
ENSDARG00000040736	crystallin, gamma M7 [Source:ZFIN;Acc:ZDB-GENE-050516-8]	crygm7	CRYGM7	GO:0007601	visual perception
ENSDARG00000074661	G protein-coupled estrogen receptor 1 [Source:ZFIN;Acc:ZDB-GENE-090311-1]	gper1	GPER1	GO:0007399	nervous system development
ENSDARG00000079880	taste receptor, type 2, member 200, tandem duplicate 1 [Source:ZFIN;Acc:ZDB-GENE-070917-4]	tas2r200.1	TAS2R200.1	GO:0050909	sensory perception of taste
ENSDARG00000074066	taste receptor, type 2, member 200, tandem duplicate 2 [Source:ZFIN;Acc:ZDB-GENE-050510-4]	tas2r200.2	TAS2R200.2	GO:0050909	sensory perception of taste
ENSDARG00000093318	si:dkey-57a22.15 [Source:ZFIN;Acc:ZDB-GENE-081104-427]	si:dkey-57a22.15	SI:DKEY-57A22.15	GO:0007601	visual perception
ENSDARG00000061471	sema domain, seven thrombospondin repeats (type 1 and type 1-like), transmembrane domain (TM) and short cytoplasmic domain, (semaphorin) 5Ba [Source:ZFIN;Acc:ZDB-GENE-070912-187]	sema5ba	SEMA5BA	GO:0007399	nervous system development
ENSDARG00000038386	achaete-scute family bHLH transcription factor 1a [Source:ZFIN;Acc:ZDB-GENE-980526-90]	ascl1a	ASCL1A	GO:0007399	nervous system development
ENSDARG00000017274	opsin 1 (cone pigments), short-wave-sensitive 2 [Source:ZFIN;Acc:ZDB-GENE-990604-40]	opn1sw2	OPN1SW2	GO:0007601	visual perception
ENSDARG00000040738	zgc:153846 [Source:ZFIN;Acc:ZDB-GENE-060929-898]	zgc:153846	ZGC:153846	GO:0007601	visual perception
ENSDARG00000010270	FEZ family zinc finger 1 [Source:ZFIN;Acc:ZDB-GENE-060929-970]	fezf1	FEZF1	GO:0007399	nervous system development
ENSDARG00000037178	zic family member 2 (odd-paired homolog, Drosophila) b [Source:ZFIN;Acc:ZDB-GENE-030219-92]	zic2b	ZIC2B	GO:0007417	central nervous system development
ENSDARG00000056803	adaptor related protein complex 1 subunit sigma 1 [Source:ZFIN;Acc:ZDB-GENE-040426-1119]	ap1s1	AP1S1	GO:0007399	nervous system development
ENSDARG00000117097	crystallin, gamma M2c [Source:ZFIN;Acc:ZDB-GENE-050516-11]	crygm2c	CRYGM2C	GO:0007601	visual perception
ENSDARG00000096756	si:ch211-196c10.13 [Source:ZFIN;Acc:ZDB-GENE-130603-71]	si:ch211-196c10.13	SI:CH211-196C10.13	GO:0007399	nervous system development
ENSDARG00000018797	crystallin, gamma MX, like 1 [Source:ZFIN;Acc:ZDB-GENE-050522-392]	crygmxl1	CRYGMXL1	GO:0007601	visual perception
ENSDARG00000073812	odorant receptor, family 91, subfamily A, member 3 [Source:ZFIN;Acc:ZDB-GENE-070806-46]	or91a3	OR91A3	GO:0007608	sensory perception of smell
ENSDARG00000044862	opsin 1 (cone pigments), long-wave-sensitive, 1 [Source:ZFIN;Acc:ZDB-GENE-990604-41]	opn1lw1	OPN1LW1	GO:0007601	visual perception
ENSDARG00000115234	crystallin, gamma M2b [Source:ZFIN;Acc:ZDB-GENE-050516-10]	crygm2b	CRYGM2B	GO:0007601	visual perception
ENSDARG00000053455	coiled-coil domain containing 103 [Source:ZFIN;Acc:ZDB-GENE-040718-253]	ccdc103	CCDC103	GO:0090660	cerebrospinal fluid circulation
ENSDARG00000044861	opsin 1 (cone pigments), long-wave-sensitive, 2 [Source:ZFIN;Acc:ZDB-GENE-040718-141]	opn1lw2	OPN1LW2	GO:0007601	visual perception
ENSDARG00000003421	insulin-like growth factor 2 mRNA binding protein 2a [Source:ZFIN;Acc:ZDB-GENE-070912-44]	igf2bp2a	IGF2BP2A	GO:0007399	nervous system development
ENSDARG00000043094	GNAS complex locus [Source:ZFIN;Acc:ZDB-GENE-090417-2]	gnas	GNAS	GO:0007606	sensory perception of chemical stimulus
ENSDARG00000061664	zgc:162707 [Source:ZFIN;Acc:ZDB-GENE-070424-37]	C1H3orf70	C1H3ORF70	GO:0007399	nervous system development
ENSDARG00000009242	FEV transcription factor, ETS family member [Source:ZFIN;Acc:ZDB-GENE-070112-1852]	fev	FEV	GO:0007399	nervous system development
ENSDARG00000041925	crystallin, beta A2b [Source:ZFIN;Acc:ZDB-GENE-040718-324]	cryba2b	CRYBA2B	GO:0007601	visual perception
ENSDARG00000076401	calcium channel, voltage-dependent, gamma subunit 3b [Source:ZFIN;Acc:ZDB-GENE-090828-1]	cacng3b	CACNG3B	GO:0019226	transmission of nerve impulse
ENSDARG00000098368	amyloid beta (A4) precursor-like protein 1 [Source:ZFIN;Acc:ZDB-GENE-040319-1]	aplp1	APLP1	GO:0007417	central nervous system development
ENSDARG00000044362	unc-119 homolog b (C. elegans) [Source:ZFIN;Acc:ZDB-GENE-050201-2]	unc119b	UNC119B	GO:0007399	nervous system development
ENSDARG00000037921	guanine nucleotide binding protein (G protein), gamma 13b [Source:ZFIN;Acc:ZDB-GENE-040718-97]	gng13b	GNG13B	GO:0050909	sensory perception of taste
ENSDARG00000015540	presenilin 2 [Source:ZFIN;Acc:ZDB-GENE-000330-9]	psen2	PSEN2	GO:0001964	startle response
ENSDARG00000053875	crystallin, beta A1b [Source:ZFIN;Acc:ZDB-GENE-040718-326]	cryba1b	CRYBA1B	GO:0007601	visual perception
ENSDARG00000059866	cactin [Source:ZFIN;Acc:ZDB-GENE-060503-322]	cactin	CACTIN	GO:0007399	nervous system development
ENSDARG00000039240	calcium channel, voltage-dependent, gamma subunit 5b [Source:ZFIN;Acc:ZDB-GENE-120104-3]	cacng5b	CACNG5B	GO:0019226	transmission of nerve impulse
ENSDARG00000026595	platelet-activating factor acetylhydrolase 1b, regulatory subunit 1b [Source:ZFIN;Acc:ZDB-GENE-040116-3]	pafah1b1b	PAFAH1B1B	GO:0007399	nervous system development
ENSDARG00000074669	calcium channel, voltage-dependent, gamma subunit 4b [Source:ZFIN;Acc:ZDB-GENE-120104-6]	cacng4b	CACNG4B	GO:0019226	transmission of nerve impulse
ENSDARG00000100927	nuclear factor of activated T cells 2a [Source:ZFIN;Acc:ZDB-GENE-120913-4]	nfatc2a	NFATC2A	GO:0007399	nervous system development
ENSDARG00000116353	low density lipoprotein receptor-related protein 4 [Source:ZFIN;Acc:ZDB-GENE-130129-1]	lrp4	LRP4	GO:0007399	nervous system development
ENSDARG00000079972	nuclear factor of activated T cells 2b [Source:ZFIN;Acc:ZDB-GENE-120913-5]	nfatc2b	NFATC2B	GO:0007399	nervous system development
ENSDARG00000098601	olfactory receptor class A related 1 [Source:ZFIN;Acc:ZDB-GENE-050510-2]	ora1	ORA1	GO:0007608	sensory perception of smell
ENSDARG00000058988	potassium inwardly rectifying channel subfamily J member 15 [Source:ZFIN;Acc:ZDB-GENE-150928-1]	kcnj15	KCNJ15	GO:0007399	nervous system development
ENSDARG00000115463	transmembrane O-methyltransferase [Source:ZFIN;Acc:ZDB-GENE-160629-1]	tomt	TOMT	GO:0007605	sensory perception of sound
ENSDARG00000014321	engrailed homeobox 1a [Source:ZFIN;Acc:ZDB-GENE-980526-216]	en1a	EN1A	GO:0007399	nervous system development
ENSDARG00000024548	crystallin, beta A4 [Source:ZFIN;Acc:ZDB-GENE-050522-143]	cryba4	CRYBA4	GO:0007601	visual perception
ENSDARG00000003934	nucleoredoxin like 2 [Source:ZFIN;Acc:ZDB-GENE-041212-55]	nxnl2	NXNL2	GO:0007601	visual perception
ENSDARG00000002193	rhodopsin [Source:ZFIN;Acc:ZDB-GENE-990415-271]	rho	RHO	GO:0007601	visual perception
ENSDARG00000103403	secretion associated, Ras related GTPase 1B [Source:ZFIN;Acc:ZDB-GENE-040426-1958]	sar1b	SAR1B	GO:0007417	central nervous system development
ENSDARG00000101919	forkhead box J1a [Source:ZFIN;Acc:ZDB-GENE-060929-1178]	foxj1a	FOXJ1A	GO:0090660	cerebrospinal fluid circulation
ENSDARG00000079129	opsin 4xa [Source:ZFIN;Acc:ZDB-GENE-110622-1]	opn4xa	OPN4XA	GO:0007601	visual perception
ENSDARG00000111235	neurensin 1 [Source:ZFIN;Acc:ZDB-GENE-030131-7491]	nrsn1	NRSN1	GO:0007399	nervous system development
ENSDARG00000043241	arrestin, beta 1 [Source:ZFIN;Acc:ZDB-GENE-060824-1]	arrb1	ARRB1	GO:0007399	nervous system development
ENSDARG00000088805	nestin [Source:ZFIN;Acc:ZDB-GENE-071119-2]	nes	NES	GO:0007399	nervous system development
ENSDARG00000006921	low density lipoprotein receptor-related protein 5 [Source:ZFIN;Acc:ZDB-GENE-050518-2]	lrp5	LRP5	GO:0007399	nervous system development
ENSDARG00000089334	endothelin receptor Ba [Source:ZFIN;Acc:ZDB-GENE-980526-16]	ednrba	EDNRBA	GO:0048484	enteric nervous system development
ENSDARG00000101984	phosphodiesterase 6G, cGMP-specific, rod, gamma, paralog b [Source:ZFIN;Acc:ZDB-GENE-030904-1]	pde6gb	PDE6GB	GO:0007601	visual perception
ENSDARG00000071209	opiate receptor-like 1 [Source:ZFIN;Acc:ZDB-GENE-040312-4]	oprl1	OPRL1	GO:0019233	sensory perception of pain
ENSDARG00000003326	calcium channel, voltage-dependent, gamma subunit 5a [Source:ZFIN;Acc:ZDB-GENE-120104-4]	cacng5a	CACNG5A	GO:0019226	transmission of nerve impulse
ENSDARG00000042277	ephrin-B3b [Source:ZFIN;Acc:ZDB-GENE-010618-3]	efnb3b	EFNB3B	GO:0007399	nervous system development
ENSDARG00000075737	zgc:165518 [Source:ZFIN;Acc:ZDB-GENE-070720-15]	zgc:165518	ZGC:165518	GO:0007399	nervous system development
ENSDARG00000116584	opsin 7, group member b [Source:ZFIN;Acc:ZDB-GENE-130530-850]	opn7b	OPN7B	GO:0007601	visual perception
ENSDARG00000059315	olfactory receptor class A related 3, tandem duplicate 1 [Source:ZFIN;Acc:ZDB-GENE-100721-3]	ora3.1	ORA3.1	GO:0050909	sensory perception of taste
ENSDARG00000100359	apoptosis resistant E3 ubiquitin protein ligase 1 [Source:ZFIN;Acc:ZDB-GENE-140106-259]	arel1	AREL1	GO:0007399	nervous system development
ENSDARG00000025309	double PHD fingers 3 [Source:ZFIN;Acc:ZDB-GENE-041014-190]	dpf3	DPF3	GO:0007399	nervous system development
ENSDARG00000028348	paired box 3b [Source:ZFIN;Acc:ZDB-GENE-080917-53]	pax3b	PAX3B	GO:0007399	nervous system development
ENSDARG00000078302	bone morphogenetic protein/retinoic acid inducible neural-specific 1 [Source:ZFIN;Acc:ZDB-GENE-130530-847]	brinp1	BRINP1	GO:0007399	nervous system development
ENSDARG00000068110				GO:0007399	nervous system development
ENSDARG00000102376	calcium channel, voltage-dependent, gamma subunit 2b [Source:ZFIN;Acc:ZDB-GENE-090624-3]	cacng2b	CACNG2B	GO:0019226	transmission of nerve impulse
ENSDARG00000099451	microRNA 455 [Source:ZFIN;Acc:ZDB-MIRNAG-090929-213]	dre-mir-455-1	DRE-MIR-455-1	GO:0007605	sensory perception of sound
ENSDARG00000111810	LHFPL tetraspan subfamily member 4a [Source:ZFIN;Acc:ZDB-GENE-111017-1]	lhfpl4a	LHFPL4A	GO:0007605	sensory perception of sound
ENSDARG00000054337	adaptor related protein complex 1 subunit gamma 2 [Source:ZFIN;Acc:ZDB-GENE-030616-587]	ap1g2	AP1G2	GO:0007417	central nervous system development
ENSDARG00000041301	crystallin, beta B3 [Source:ZFIN;Acc:ZDB-GENE-060130-2]	crybb3	CRYBB3	GO:0007601	visual perception
ENSDARG00000102129	crystallin, gamma N1 [Source:ZFIN;Acc:ZDB-GENE-050225-1]	crygn1	CRYGN1	GO:0007601	visual perception
ENSDARG00000008219	crystallin, gamma M4 [Source:ZFIN;Acc:ZDB-GENE-120312-2]	crygm4	CRYGM4	GO:0007601	visual perception
ENSDARG00000035095	teratocarcinoma-derived growth factor 1 [Source:ZFIN;Acc:ZDB-GENE-990415-198]	tdgf1	TDGF1	GO:0007417	central nervous system development
ENSDARG00000043571	kinesin family member 2a [Source:ZFIN;Acc:ZDB-GENE-040912-111]	kif2a	KIF2A	GO:0046959	habituation
ENSDARG00000062936	neuron-derived neurotrophic factor [Source:ZFIN;Acc:ZDB-GENE-030131-207]	ndnf	NDNF	GO:0007399	nervous system development
ENSDARG00000100465	clarin 3 [Source:ZFIN;Acc:ZDB-GENE-170623-3]	clrn3	CLRN3	GO:0007605	sensory perception of sound
ENSDARG00000116976	parapinopsin a [Source:ZFIN;Acc:ZDB-GENE-101129-1]	parapinopsina	PARAPINOPSINA	GO:0007601	visual perception
ENSDARG00000059279	transcription factor AP-2 alpha [Source:ZFIN;Acc:ZDB-GENE-011212-6]	tfap2a	TFAP2A	GO:0007422	peripheral nervous system development
ENSDARG00000108475	otospiralin [Source:ZFIN;Acc:ZDB-GENE-120601-1]	otos	OTOS	GO:0007605	sensory perception of sound
ENSDARG00000102558	phosphodiesterase 6H, cGMP-specific, cone, gamma, paralog a [Source:ZFIN;Acc:ZDB-GENE-040426-1754]	pde6ha	PDE6HA	GO:0007601	visual perception
ENSDARG00000086214	neurotrophic tyrosine kinase, receptor, type 3b [Source:ZFIN;Acc:ZDB-GENE-010126-4]	ntrk3b	NTRK3B	GO:0007399	nervous system development
ENSDARG00000102890	clarin 1 [Source:ZFIN;Acc:ZDB-GENE-040718-420]	clrn1	CLRN1	GO:0007605	sensory perception of sound
ENSDARG00000104347	reticulon 4b [Source:ZFIN;Acc:ZDB-GENE-030710-2]	rtn4b	RTN4B	GO:0007417	central nervous system development
ENSDARG00000021150	vertebrate ancient long opsin a [Source:ZFIN;Acc:ZDB-GENE-000427-4]	valopa	VALOPA	GO:0007601	visual perception
ENSDARG00000115540	calcium channel, voltage-dependent, gamma subunit 4a [Source:ZFIN;Acc:ZDB-GENE-120215-100]	cacng4a	CACNG4A	GO:0019226	transmission of nerve impulse
ENSDARG00000024208	opsin 7, group member a [Source:ZFIN;Acc:ZDB-GENE-140106-15]	opn7a	OPN7A	GO:0007601	visual perception
ENSDARG00000007480	retinoid isomerohydrolase RPE65 a [Source:ZFIN;Acc:ZDB-GENE-040426-1717]	rpe65a	RPE65A	GO:0007601	visual perception
ENSDARG00000099431	mediator complex subunit 24 [Source:ZFIN;Acc:ZDB-GENE-030131-2341]	med24	MED24	GO:0048484	enteric nervous system development
ENSDARG00000087646	RUNX family transcription factor 1 [Source:ZFIN;Acc:ZDB-GENE-000605-1]	runx1	RUNX1	GO:0007399	nervous system development
ENSDARG00000101407	transglutaminase 1 like 4 [Source:ZFIN;Acc:ZDB-GENE-050913-29]	tgm1l4	TGM1L4	GO:0007399	nervous system development
ENSDARG00000056791	phosphodiesterase 6G, cGMP-specific, rod, gamma, paralog a [Source:ZFIN;Acc:ZDB-GENE-050522-144]	pde6ga	PDE6GA	GO:0007601	visual perception
ENSDARG00000098696	v-rel avian reticuloendotheliosis viral oncogene homolog A [Source:ZFIN;Acc:ZDB-GENE-040825-4]	rela	RELA	GO:0007399	nervous system development
ENSDARG00000090649	lymphocyte antigen 86 [Source:ZFIN;Acc:ZDB-GENE-150709-1]	ly86	LY86	GO:0007399	nervous system development
ENSDARG00000059642	myotubularin related protein 14 [Source:ZFIN;Acc:ZDB-GENE-030131-2649]	mtmr14	MTMR14	GO:0050881	musculoskeletal movement
ENSDARG00000074185	proprotein convertase subtilisin/kexin type 9 [Source:ZFIN;Acc:ZDB-GENE-060927-1]	pcsk9	PCSK9	GO:0007417	central nervous system development
ENSDARG00000102773	calcium channel, voltage-dependent, L type, alpha 1D subunit, a [Source:ZFIN;Acc:ZDB-GENE-030616-135]	cacna1da	CACNA1DA	GO:0050885	neuromuscular process controlling balance
ENSDARG00000080578	dre-mir-455-2 [Source:miRBase;Acc:MI0010844]	dre-mir-455-2	DRE-MIR-455-2	GO:0007605	sensory perception of sound
ENSDARG00000018820	filamin C, gamma b (actin binding protein 280) [Source:ZFIN;Acc:ZDB-GENE-041008-175]	flncb	FLNCB	GO:0007399	nervous system development
ENSDARG00000077211	odorant receptor, family 55, subfamily E, member 1 [Source:ZFIN;Acc:ZDB-GENE-990415-195]	or55e1	OR55E1	GO:0007608	sensory perception of smell
ENSDARG00000015879	paired box 8 [Source:ZFIN;Acc:ZDB-GENE-001030-3]	pax8	PAX8	GO:0007422	peripheral nervous system development
ENSDARG00000020794	neuronal differentiation 6b [Source:ZFIN;Acc:ZDB-GENE-010608-2]	neurod6b	NEUROD6B	GO:0007399	nervous system development
ENSDARG00000078388	GLIS family zinc finger 2a [Source:ZFIN;Acc:ZDB-GENE-130102-1]	glis2a	GLIS2A	GO:0007417	central nervous system development
ENSDARG00000074253	oligodendrocyte transcription factor 3 [Source:ZFIN;Acc:ZDB-GENE-080903-1]	olig3	OLIG3	GO:0007399	nervous system development
ENSDARG00000109232	guanine nucleotide binding protein (G protein), gamma 13a [Source:ZFIN;Acc:ZDB-GENE-081022-188]	gng13a	GNG13A	GO:0050909	sensory perception of taste
ENSDARG00000110932	clarin 2 [Source:ZFIN;Acc:ZDB-GENE-061207-64]	clrn2	CLRN2	GO:0007605	sensory perception of sound
ENSDARG00000112354	zic family member 2 (odd-paired homolog, Drosophila) b [Source:ZFIN;Acc:ZDB-GENE-030219-92]	zic2b	ZIC2B	GO:0007417	central nervous system development
ENSDARG00000116761	insulin-like growth factor 2 mRNA binding protein 2b [Source:ZFIN;Acc:ZDB-GENE-060503-536]	igf2bp2b	IGF2BP2B	GO:0007399	nervous system development
ENSDARG00000114764	endothelin receptor type Aa [Source:ZFIN;Acc:ZDB-GENE-010906-2]	ednraa	EDNRAA	GO:0048484	enteric nervous system development
ENSDARG00000116382	adaptor related protein complex 1 subunit gamma 2 [Source:ZFIN;Acc:ZDB-GENE-030616-587]	ap1g2	AP1G2	GO:0007417	central nervous system development
ENSDARG00000113765	unc-119 lipid binding chaperone B homolog 2 [Source:ZFIN;Acc:ZDB-GENE-030131-7635]	unc119.2	UNC119.2	GO:0007399	nervous system development
ENSDARG00000115783	non-POU domain containing, octamer-binding [Source:ZFIN;Acc:ZDB-GENE-030131-713]	nono	NONO	GO:0007417	central nervous system development
ENSDARG00000113850	cone-rod homeobox [Source:ZFIN;Acc:ZDB-GENE-010403-1]	crx	CRX	GO:0007601	visual perception
ENSDARG00000113354	ATPase Na+/K+ transporting subunit beta 2b [Source:ZFIN;Acc:ZDB-GENE-010718-1]	atp1b2b	ATP1B2B	GO:0001964	startle response
ENSDARG00000114140	growth factor independent 1A transcription repressor b [Source:ZFIN;Acc:ZDB-GENE-040116-8]	gfi1ab	GFI1AB	GO:0007422	peripheral nervous system development
ENSDARG00000109487	crystallin beta gamma X [Source:ZFIN;Acc:ZDB-GENE-070410-2]	crybgx	CRYBGX	GO:0007601	visual perception
ENSDARG00000109419	motor neuron and pancreas homeobox 1 [Source:ZFIN;Acc:ZDB-GENE-040409-1]	mnx1	MNX1	GO:0007417	central nervous system development
ENSDARG00000111447	sonic hedgehog signaling molecule a [Source:ZFIN;Acc:ZDB-GENE-980526-166]	shha	SHHA	GO:0007417	central nervous system development
ENSDARG00000115233	engrailed homeobox 2a [Source:ZFIN;Acc:ZDB-GENE-980526-167]	en2a	EN2A	GO:0007399	nervous system development
ENSDARG00000111760	LHFPL tetraspan subfamily member 5b [Source:ZFIN;Acc:ZDB-GENE-080220-51]	lhfpl5b	LHFPL5B	GO:0007605	sensory perception of sound
ENSDARG00000110777	taste receptor, type 2, member 200, tandem duplicate 1 [Source:ZFIN;Acc:ZDB-GENE-070917-4]	tas2r200.1	TAS2R200.1	GO:0050909	sensory perception of taste
ENSDARG00000114486	small nuclear ribonucleoprotein 200 (U5) [Source:ZFIN;Acc:ZDB-GENE-081105-64]	snrnp200	SNRNP200	GO:0007399	nervous system development
ENSDARG00000110126	crystallin, gamma M2d17 [Source:ZFIN;Acc:ZDB-GENE-070720-9]	crygm2d17	CRYGM2D17	GO:0007601	visual perception
ENSDARG00000116551	crystallin, gamma S4 [Source:ZFIN;Acc:ZDB-GENE-050223-2]	crygs4	CRYGS4	GO:0007601	visual perception
ENSDARG00000112467	crystallin, gamma M5 [Source:ZFIN;Acc:ZDB-GENE-041024-6]	crygm5	CRYGM5	GO:0007601	visual perception
ENSDARG00000112285	crystallin, gamma M2f [Source:ZFIN;Acc:ZDB-GENE-080220-17]	crygm2f	CRYGM2F	GO:0007601	visual perception
ENSDARG00000116634	crystallin, gamma M2d7 [Source:ZFIN;Acc:ZDB-GENE-060918-5]	crygm2d7	CRYGM2D7	GO:0007601	visual perception
ENSDARG00000099716	taste receptor, type 2, member 203 [Source:ZFIN;Acc:ZDB-GENE-050510-3]	tas2r203	TAS2R203	GO:0050909	sensory perception of taste
ENSDARG00000114912	claudin 7b [Source:ZFIN;Acc:ZDB-GENE-001103-5]	cldn7b	CLDN7B	GO:0007605	sensory perception of sound
ENSDARG00000110686	odorant receptor, family 41, subfamily A, member 2 [Source:ZFIN;Acc:ZDB-GENE-070806-66]	or41a2	OR41A2	GO:0007608	sensory perception of smell
ENSDARG00000115330	opsin 1 (cone pigments), short-wave-sensitive 2 [Source:ZFIN;Acc:ZDB-GENE-990604-40]	opn1sw2	OPN1SW2	GO:0007601	visual perception
ENSDARG00000115709	opsin 1 (cone pigments), long-wave-sensitive, 2 [Source:ZFIN;Acc:ZDB-GENE-040718-141]	opn1lw2	OPN1LW2	GO:0007601	visual perception
ENSDARG00000110871	vertebrate ancient long opsin b [Source:ZFIN;Acc:ZDB-GENE-040724-41]	valopb	VALOPB	GO:0007601	visual perception
ENSDARG00000109476	centrosomal protein 131 [Source:ZFIN;Acc:ZDB-GENE-090508-16]	cep131	CEP131	GO:0050953	sensory perception of light stimulus
ENSDARG00000111010	potassium inwardly rectifying channel subfamily J member 2a [Source:ZFIN;Acc:ZDB-GENE-120319-1]	kcnj2a	KCNJ2A	GO:0007399	nervous system development
ENSDARG00000111429	peripherin 2b (retinal degeneration, slow) [Source:ZFIN;Acc:ZDB-GENE-000616-9]	prph2b	PRPH2B	GO:0007601	visual perception
ENSDARG00000110010	opsin 4a (melanopsin) [Source:ZFIN;Acc:ZDB-GENE-070111-2]	opn4a	OPN4A	GO:0007601	visual perception
ENSDARG00000115583	tissue factor pathway inhibitor 2 [Source:ZFIN;Acc:ZDB-GENE-060503-38]	tfpi2	TFPI2	GO:0007417	central nervous system development
ENSDARG00000114044	BTB (POZ) domain containing 6b [Source:ZFIN;Acc:ZDB-GENE-030829-65]	btbd6b	BTBD6B	GO:0007399	nervous system development
ENSDARG00000115191	bone morphogenetic protein 2b [Source:ZFIN;Acc:ZDB-GENE-980526-474]	bmp2b	BMP2B	GO:0048484	enteric nervous system development
ENSDARG00000116084	gelsolin a [Source:ZFIN;Acc:ZDB-GENE-030131-9653]	gsna	GSNA	GO:0007417	central nervous system development
ENSDARG00000112910	protein O-glucosyltransferase 3 [Source:ZFIN;Acc:ZDB-GENE-060810-142]	poglut3	POGLUT3	GO:0007399	nervous system development
ENSDARG00000109583	chondrolectin [Source:ZFIN;Acc:ZDB-GENE-050417-36]	chodl	CHODL	GO:0007399	nervous system development
ENSDARG00000114717	guanylate cyclase activator 1g [Source:ZFIN;Acc:ZDB-GENE-050120-1]	guca1g	GUCA1G	GO:0007601	visual perception
ENSDARG00000114565	potassium inwardly rectifying channel subfamily J member 11 [Source:ZFIN;Acc:ZDB-GENE-060308-2]	kcnj11	KCNJ11	GO:0007399	nervous system development
ENSDARG00000113281	ADP-ribosylation factor-like 6 [Source:ZFIN;Acc:ZDB-GENE-041219-2]	arl6	ARL6	GO:0007601	visual perception
ENSDARG00000114641	crystallin, gamma M7 [Source:ZFIN;Acc:ZDB-GENE-050516-8]	crygm7	CRYGM7	GO:0007601	visual perception
ENSDARG00000114553	odorant receptor, family 30, subfamily BV, member 1 [Source:ZFIN;Acc:ZDB-GENE-070806-54]	or30bv1	OR30BV1	GO:0007608	sensory perception of smell
ENSDARG00000115839	odorant receptor, family 41, subfamily A, member 2 [Source:ZFIN;Acc:ZDB-GENE-070806-66]	or41a2	OR41A2	GO:0007608	sensory perception of smell
ENSDARG00000113060	odorant receptor, family 30, subfamily BU, member 2 [Source:ZFIN;Acc:ZDB-GENE-990415-191]	or30bu2	OR30BU2	GO:0007608	sensory perception of smell
ENSDARG00000116678	oligodendrocyte transcription factor 4 [Source:ZFIN;Acc:ZDB-GENE-030131-3580]	olig4	OLIG4	GO:0007399	nervous system development
ENSDARG00000110155	cytoplasmic FMR1 interacting protein 2 [Source:ZFIN;Acc:ZDB-GENE-080724-2]	cyfip2	CYFIP2	GO:0001964	startle response
ENSDARG00000112302	POU class 3 homeobox 1 [Source:ZFIN;Acc:ZDB-GENE-980526-372]	pou3f1	POU3F1	GO:0007399	nervous system development
ENSDARG00000115062	gelsolin a [Source:ZFIN;Acc:ZDB-GENE-030131-9653]	gsna	GSNA	GO:0007417	central nervous system development
ENSDARG00000110094	glutaredoxin 2 [Source:ZFIN;Acc:ZDB-GENE-040718-101]	glrx2	GLRX2	GO:0007417	central nervous system development
ENSDARG00000111154	chondrolectin [Source:ZFIN;Acc:ZDB-GENE-050417-36]	chodl	CHODL	GO:0007399	nervous system development
