# Supplementary material for: Multi-omic analyses identify molecular targets of Chd7 that contribute to CHARGE syndrome model phenotypes
Source: Dis Model Mech. 2026 Mar 31;19(3):dmm052592. doi: 10.1242/dmm.052592 (PMC13054947; doi:10.1242/dmm.052592)
Supplement: Table S7. Canonical pathway data from Figure 2C RNA WT 3 dpf v 5 dpf [file dmm-19-052592-TableS7.xlsx]

## Sheet: Supplemental Table 7
Supplemental Table 7. Canonical pathway data from Figure 2C RNA WT 3 dpf v 5 dpf.
© 2000-2025 QIAGEN. All rights reserved.
Ingenuity Canonical Pathways	-log(p-value)	Downregulated	No change	Upregulated	No overlap with dataset	Total
Cell Cycle Checkpoints	31.9	0.68	0	0.16	0.16	272
Mitotic Prometaphase	27.4	0.68	0	0.14	0.18	205
rRNA processing in the nucleolus and cytosol	25.5	0.1	0	0.71	0.19	186
EIF2 Signaling	25.1	0.2	0	0.52	0.28	238
Response of EIF2AK4 (GCN2) to amino acid deficiency	24	0.02	0	0.71	0.27	103
Nonsense-Mediated Decay (NMD)	22.1	0.08	0	0.63	0.29	117
Mitotic Metaphase and Anaphase	21.8	0.67	0	0.18	0.15	236
Eukaryotic Translation Initiation	21.8	0.05	0	0.59	0.37	150
Synthesis of DNA	21.5	0.71	0	0.19	0.1	122
Role of BRCA1 in DNA Damage Response	20.2	0.79	0	0.14	0.08	80
mTOR Signaling	18.6	0.35	0	0.48	0.17	214
Selenoamino acid metabolism	17.2	0.09	0	0.53	0.38	146
Mitotic G2-G2/M phases	17	0.61	0	0.23	0.17	200
Eukaryotic Translation Elongation	17	0	0	0.56	0.44	122
SRP-dependent cotranslational protein targeting to membrane	16	0.09	0	0.49	0.42	142
Cell Cycle Control of Chromosomal Replication	15.5	0.86	0	0.04	0.11	57
Mitotic G1 phase and G1/S transition	15.5	0.68	0	0.23	0.09	132
Signaling by ROBO receptors	15.4	0.34	0	0.38	0.28	246
RHO GTPases Activate Formins	15.2	0.68	0	0.09	0.24	140
Kinetochore Metaphase Signaling Pathway	15	0.67	0	0.15	0.18	103
Eukaryotic Translation Termination	14.9	0.01	0	0.54	0.45	122
Activation of the pre-replicative complex	14.9	0.86	0	0	0.14	35
Coronavirus Replication Pathway	14.7	0.12	0	0.42	0.46	166
Microautophagy Signaling Pathway	13.6	0.55	0	0.31	0.13	159
Hereditary Breast Cancer Signaling	13.1	0.59	0	0.26	0.14	138
DHCR24 Signaling Pathway	12.8	0.32	0	0.46	0.22	143
Regulation of eIF4 and p70S6K Signaling	12.4	0.35	0	0.47	0.18	188
Class I MHC mediated antigen processing and presentation	12.1	0.42	0	0.42	0.16	381
Pulmonary Fibrosis Idiopathic Signaling Pathway	11.6	0.6	0	0.25	0.16	326
Integrin Signaling	11.4	0.58	0	0.28	0.15	210
Sumoylation Pathway	11.4	0.54	0	0.28	0.18	101
Senescence Pathway	11.3	0.51	0	0.33	0.16	301
Glucose metabolism	11.2	0.47	0	0.41	0.13	86
Resolution of Abasic Sites (AP sites)	11.2	0.74	0	0.16	0.11	38
Protein Ubiquitination Pathway	11.1	0.5	0	0.32	0.19	279
S Phase	11	0.65	0	0.29	0.06	100
BER (Base Excision Repair) Pathway	10.8	0.7	0	0.23	0.07	44
Regulation of mitotic cell cycle	10.8	0.65	0	0.27	0.08	88
Glioblastoma Multiforme Signaling	10.7	0.61	0	0.3	0.09	171
Response to elevated platelet cytosolic Ca2+	10.7	0.27	0	0.51	0.23	132
Collagen biosynthesis and modifying enzymes	10.7	0.66	0	0.13	0.21	67
Coronavirus Pathogenesis Pathway	10.4	0.27	0	0.42	0.31	211
Neutrophil degranulation	10.2	0.32	0	0.38	0.31	477
Ribosomal Quality Control Signaling Pathway	10.2	0.2	0	0.34	0.46	264
Mitotic Roles of Polo-Like Kinase	9.93	0.61	0	0.19	0.19	67
Ovarian Cancer Signaling	9.87	0.59	0	0.29	0.12	159
Regulation of Insulin-like Growth Factor (IGF) transport and uptake by IGFBPs	9.74	0.26	0	0.44	0.3	124
Nuclear Cytoskeleton Signaling Pathway	9.73	0.56	0	0.23	0.22	221
Chronic Myeloid Leukemia Signaling	9.71	0.53	0	0.3	0.17	281
HDR through Homologous Recombination (HRR) or Single Strand Annealing (SSA)	9.67	0.64	0	0.15	0.21	114
Ribonucleotide Reductase Signaling Pathway	9.39	0.51	0	0.28	0.21	174
Prostate Cancer Signaling	9.35	0.52	0	0.34	0.14	116
Estrogen-mediated S-phase Entry	9.1	0.65	0	0.31	0.04	26
Serotonin Receptor Signaling	8.9	0.41	0	0.39	0.2	470
Bladder Cancer Signaling	8.89	0.53	0	0.29	0.18	119
Germ Cell-Sertoli Cell Junction Signaling	8.84	0.6	0	0.23	0.17	171
Histone Modification Signaling Pathway	8.76	0.48	0	0.23	0.29	300
HER-2 Signaling in Breast Cancer	8.71	0.45	0	0.37	0.17	227
Cholesterol biosynthesis	8.65	0.85	0	0.11	0.04	27
GP6 Signaling Pathway	8.63	0.47	0	0.31	0.22	128
Post-translational protein phosphorylation	8.57	0.26	0	0.46	0.28	107
Pancreatic Adenocarcinoma Signaling	8.54	0.5	0	0.39	0.1	125
Actin Cytoskeleton Signaling	8.43	0.51	0	0.32	0.17	242
Cellular response to heat stress	8.42	0.59	0	0.27	0.14	101
Fanconi Anemia Pathway	8.39	0.66	0	0.18	0.16	38
ABRA Signaling Pathway	8.3	0.41	0	0.39	0.2	88
Hepatic Fibrosis / Hepatic Stellate Cell Activation	8.23	0.39	0	0.31	0.31	192
Deubiquitination	8.21	0.45	0	0.37	0.18	265
Glioma Signaling	8.13	0.51	0	0.36	0.13	128
ILK Signaling	8.12	0.5	0	0.32	0.18	197
Neddylation	8.07	0.44	0	0.42	0.14	246
Cyclins and Cell Cycle Regulation	8.06	0.6	0	0.24	0.15	86
Extracellular matrix organization	8.04	0.64	0	0.17	0.19	107
HIF1? Signaling	8.02	0.41	0	0.41	0.18	210
Autophagy	7.93	0.42	0	0.45	0.12	219
Collagen degradation	7.85	0.52	0	0.19	0.3	64
Hepatitis B Chronic Liver Pathogenesis Signaling Pathway	7.83	0.37	0	0.38	0.25	188
DNA Methylation and Transcriptional Repression Signaling	7.79	0.59	0	0.27	0.14	98
TP53 Regulates Transcription of Cell Cycle Genes	7.73	0.65	0	0.27	0.08	49
ID1 Signaling Pathway	7.62	0.49	0	0.38	0.14	202
Cell Cycle: G1/S Checkpoint Regulation	7.51	0.52	0	0.33	0.14	69
Sertoli Cell-Germ Cell Junction Signaling Pathway (Enhanced)	7.5	0.53	0	0.31	0.16	236
Collagen chain trimerization	7.49	0.61	0	0.11	0.27	44
Regulation of TP53 Activity through Phosphorylation	7.48	0.66	0	0.24	0.11	93
NRF2-mediated Oxidative Stress Response	7.44	0.3	0	0.31	0.39	270
Cilium Assembly	7.43	0.59	0	0.26	0.15	204
DNA Replication Pre-Initiation	7.43	0.58	0	0.19	0.23	104
Superpathway of Inositol Phosphate Compounds	7.42	0.44	0	0.39	0.17	241
Adipogenesis pathway	7.35	0.53	0	0.28	0.19	138
Clathrin-mediated Endocytosis Signaling	7.34	0.45	0	0.37	0.18	209
HDR through MMEJ (alt-NHEJ)	7.31	1	0	0	0	12
Chromatin organization	7.3	0.52	0	0.24	0.25	255
Assembly of collagen fibrils and other multimeric structures	7.16	0.56	0	0.21	0.23	61
Glioma Invasiveness Signaling	7.14	0.54	0	0.31	0.15	71
Acute Phase Response Signaling	7.13	0.28	0	0.43	0.29	191
Unfolded protein response	7.1	0.47	0	0.35	0.18	92
Integrin cell surface interactions	7.09	0.52	0	0.26	0.22	85
Asparagine N-linked glycosylation	7.09	0.66	0	0.26	0.07	125
Non-Small Cell Lung Cancer Signaling	7.03	0.56	0	0.29	0.15	96
Telomere Maintenance	7.02	0.57	0	0.13	0.29	89
Glyoxylate metabolism and glycine degradation	6.9	0	0	1	0	19
Mismatch Repair in Eukaryotes	6.9	0.79	0	0.11	0.11	19
AMPK Signaling	6.82	0.49	0	0.41	0.1	244
Aldosterone Signaling in Epithelial Cells	6.74	0.44	0	0.37	0.19	171
Production of Nitric Oxide and Reactive Oxygen Species in Macrophages	6.66	0.39	0	0.41	0.2	192
Transcriptional regulation by RUNX1	6.65	0.54	0	0.26	0.2	152
Cachexia Signaling Pathway	6.64	0.39	0	0.32	0.29	368
CLEAR Signaling Pathway	6.62	0.43	0	0.44	0.14	285
Cell Cycle: G2/M DNA Damage Checkpoint Regulation	6.58	0.61	0	0.25	0.14	51
Pyrimidine Ribonucleotides De Novo Biosynthesis	6.52	0.36	0	0.53	0.11	45
Role of Osteoclasts in Rheumatoid Arthritis Signaling Pathway	6.51	0.45	0	0.24	0.31	317
Activation of gene expression by SREBF (SREBP)	6.51	0.71	0	0.26	0.02	42
Pyrimidine Ribonucleotides Interconversion	6.51	0.33	0	0.55	0.12	42
Regulation of Actin-based Motility by Rho	6.5	0.52	0	0.34	0.14	111
ATM Signaling	6.48	0.66	0	0.21	0.13	100
Role of CHK Proteins in Cell Cycle Checkpoint Control	6.48	0.76	0	0.1	0.14	58
Circadian Rhythm Signaling	6.46	0.45	0	0.39	0.16	270
Hepatic Fibrosis Signaling Pathway	6.46	0.46	0	0.36	0.17	416
Transport of inorganic cations/anions and amino acids/oligopeptides	6.4	0.31	0	0.52	0.18	108
Sirtuin Signaling Pathway	6.39	0.3	0	0.5	0.2	297
MicroRNA Biogenesis Signaling Pathway	6.37	0.6	0	0.24	0.16	187
Signaling by Rho Family GTPases	6.37	0.53	0	0.33	0.13	267
RHO GTPase cycle	6.34	0.51	0	0.32	0.17	450
Superpathway of Cholesterol Biosynthesis	6.31	0.65	0	0.19	0.16	31
SUMOylation of DNA replication proteins	6.3	0.67	0	0.17	0.15	46
Small Cell Lung Cancer Signaling	6.26	0.5	0	0.35	0.15	98
Actin Nucleation by ARP-WASP Complex	6.21	0.59	0	0.29	0.12	91
NER (Nucleotide Excision Repair, Enhanced Pathway)	6.21	0.65	0	0.2	0.15	91
D-myo-inositol (1,4,5,6)-Tetrakisphosphate Biosynthesis	6.2	0.44	0	0.37	0.2	189
D-myo-inositol (3,4,5,6)-tetrakisphosphate Biosynthesis	6.2	0.44	0	0.37	0.2	189
Extrinsic Prothrombin Activation Pathway	6.11	0	0	0.81	0.19	16
ABC-family proteins mediated transport	6.09	0.51	0	0.33	0.16	103
MAPK6/MAPK4 signaling	6.07	0.61	0	0.27	0.12	92
Branched-chain amino acid catabolism	6.06	0.24	0	0.71	0.05	21
Cohesin Chromatin Regulation Pathway	6.03	0.44	0	0.16	0.4	263
Coagulation System	6.01	0.06	0	0.63	0.31	35
Intra-Golgi and retrograde Golgi-to-ER traffic	5.98	0.58	0	0.25	0.16	204
3-phosphoinositide Degradation	5.97	0.45	0	0.37	0.19	200
Fc? Receptor-mediated Phagocytosis in Macrophages and Monocytes	5.94	0.48	0	0.41	0.11	93
Gamma carboxylation, hypusinylation, hydroxylation, and arylsulfatase activation	5.94	0.34	0	0.51	0.15	61
NR1H2 and NR1H3-mediated signaling	5.93	0.31	0	0.43	0.25	51
Huntington's Disease Signaling	5.88	0.51	0	0.34	0.15	287
Signaling by MET	5.86	0.65	0	0.22	0.14	79
KEAP1-NFE2L2 pathway	5.85	0.55	0	0.34	0.11	152
3-phosphoinositide Biosynthesis	5.77	0.44	0	0.38	0.18	215
Macropinocytosis Signaling	5.77	0.57	0	0.37	0.07	76
Regulation of the Epithelial-Mesenchymal Transition Pathway	5.77	0.57	0	0.31	0.12	194
Ferroptosis Signaling Pathway	5.75	0.4	0	0.32	0.28	137
LXR/RXR Activation	5.65	0.15	0	0.41	0.45	130
Gap Junction Signaling	5.65	0.46	0	0.32	0.22	335
D-myo-inositol-5-phosphate Metabolism	5.64	0.44	0	0.37	0.19	204
SUMOylation of DNA damage response and repair proteins	5.63	0.52	0	0.25	0.23	77
Human Embryonic Stem Cell Pluripotency	5.62	0.53	0	0.33	0.14	200
Regulation of lipid metabolism by PPARalpha	5.57	0.45	0	0.39	0.16	119
Beta-catenin independent WNT signaling	5.56	0.56	0	0.35	0.09	205
Salvage Pathways of Pyrimidine Ribonucleotides	5.53	0.46	0	0.38	0.16	100
Mitotic Prophase	5.51	0.57	0	0.15	0.28	104
Telomerase Signaling	5.5	0.48	0	0.33	0.19	108
Peroxisomal protein import	5.44	0.23	0	0.66	0.11	64
Thrombopoietin Signaling	5.44	0.44	0	0.45	0.11	64
Oxytocin Signaling Pathway	5.43	0.45	0	0.36	0.18	285
BAG2 Signaling Pathway	5.4	0.58	0	0.29	0.13	86
IL-8 Signaling	5.33	0.45	0	0.41	0.14	208
Axonal Guidance Signaling	5.32	0.52	0	0.28	0.2	517
Paxillin Signaling	5.29	0.68	0	0.24	0.08	106
Nucleotide catabolism	5.28	0.23	0	0.63	0.14	35
Estrogen Receptor Signaling	5.24	0.44	0	0.42	0.15	411
rRNA modification in the nucleus and cytosol	5.23	0.1	0	0.71	0.19	69
Pulmonary Healing Signaling Pathway	5.21	0.53	0	0.29	0.18	201
Tumor Microenvironment Pathway	5.2	0.42	0	0.35	0.23	180
Colorectal Cancer Metastasis Signaling	5.19	0.54	0	0.32	0.14	271
PTEN Signaling	5.19	0.55	0	0.36	0.09	151
TR/RXR Activation	5.15	0.27	0	0.44	0.29	131
Prolactin Signaling	5.11	0.43	0	0.4	0.18	96
RAR Activation	5.07	0.43	0	0.3	0.27	433
MHC class II antigen presentation	5.05	0.46	0	0.2	0.34	128
Mismatch Repair	5.05	0.69	0	0.13	0.19	16
Regulation of Cellular Mechanics by Calpain Protease	5.03	0.57	0	0.3	0.12	89
Myelination Signaling Pathway	5.01	0.56	0	0.29	0.15	328
VEGF Signaling	4.99	0.47	0	0.4	0.12	97
Cholecystokinin/Gastrin-mediated Signaling	4.95	0.48	0	0.33	0.19	117
Apoptosis Signaling	4.86	0.46	0	0.34	0.2	106
DNA Double-Strand Break Repair by Non-Homologous End Joining	4.86	0.93	0	0.07	0	14
ESR-mediated signaling	4.85	0.49	0	0.28	0.23	118
RHOGDI Signaling	4.78	0.52	0	0.31	0.17	220
Plasma lipoprotein assembly, remodeling, and clearance	4.77	0.22	0	0.57	0.21	76
TBC/RABGAPs	4.76	0.27	0	0.59	0.14	44
Mouse Embryonic Stem Cell Pluripotency	4.76	0.59	0	0.3	0.11	103
Sertoli Cell-Sertoli Cell Junction Signaling	4.74	0.5	0	0.26	0.24	247
Transcriptional regulation of white adipocyte differentiation	4.72	0.57	0	0.31	0.12	84
Virus Entry via Endocytic Pathways	4.66	0.53	0	0.29	0.18	120
DNA Damage Bypass	4.66	0.56	0	0.27	0.17	48
PI3K/AKT Signaling	4.66	0.39	0	0.39	0.23	200
Signaling by PTK6	4.65	0.51	0	0.35	0.15	55
Cyclophilin Signaling Pathway	4.62	0.44	0	0.36	0.2	249
Protein Kinase A Signaling	4.6	0.43	0	0.35	0.21	396
Regulation of mRNA stability by proteins that bind AU-rich elements	4.58	0.61	0	0.3	0.09	89
Insulin Receptor Signaling	4.58	0.5	0	0.37	0.13	129
Maturation of TCA enzymes and regulation of TCA cycle	4.58	0.1	0	0.8	0.1	20
Valine Degradation I	4.58	0.2	0	0.7	0.1	20
Superpathway of Geranylgeranyldiphosphate Biosynthesis I (via Mevalonate)	4.58	0.55	0	0.2	0.25	20
Glycolysis I	4.53	0.14	0	0.62	0.24	29
Thyroid Cancer Signaling	4.52	0.5	0	0.38	0.12	78
Ephrin Receptor Signaling	4.52	0.58	0	0.32	0.1	202
ERK/MAPK Signaling	4.49	0.48	0	0.35	0.17	220
Protein Sorting Signaling Pathway	4.47	0.54	0	0.34	0.12	181
Regulation of the Epithelial Mesenchymal Transition by Growth Factors Pathway	4.47	0.48	0	0.35	0.17	194
Endocannabinoid Cancer Inhibition Pathway	4.46	0.5	0	0.38	0.12	147
Formation of Fibrin Clot (Clotting Cascade)	4.46	0.05	0	0.56	0.38	39
DNA damage-induced 14-3-3? Signaling	4.42	0.59	0	0.22	0.2	46
RHOA Signaling	4.38	0.5	0	0.34	0.16	123
RAF/MAP kinase cascade	4.38	0.48	0	0.36	0.16	262
Hedgehog 'on' state	4.36	0.54	0	0.35	0.1	144
Interleukin-4 and Interleukin-13 signaling	4.36	0.22	0	0.47	0.32	111
Ephrin A Signaling	4.35	0.49	0	0.38	0.13	140
Aryl Hydrocarbon Receptor Signaling	4.32	0.37	0	0.24	0.39	183
Glycerophospholipid biosynthesis	4.3	0.4	0	0.41	0.19	128
Glycosaminoglycan metabolism	4.3	0.53	0	0.31	0.16	128
ROBO SLIT Signaling Pathway	4.3	0.62	0	0.27	0.11	128
Transport of bile salts and organic acids, metal ions and amine compounds	4.27	0.29	0	0.45	0.26	84
Cardiac Hypertrophy Signaling (Enhanced)	4.27	0.43	0	0.35	0.22	537
Eicosanoid Signaling	4.27	0.41	0	0.39	0.2	282
Hedgehog ligand biogenesis	4.27	0.69	0	0.25	0.06	65
Osteoarthritis Pathway	4.2	0.44	0	0.34	0.22	238
UVC-Induced MAPK Signaling	4.18	0.67	0	0.29	0.04	51
Molecular Mechanisms of Cancer	4.18	0.41	0	0.34	0.25	861
Kinesins	4.17	0.56	0	0.13	0.31	62
Leukocyte Extravasation Signaling	4.17	0.43	0	0.37	0.21	194
Nucleotide Excision Repair	4.16	0.57	0	0.28	0.15	109
Tight Junction Signaling	4.16	0.49	0	0.3	0.21	181
CXCR4 Signaling	4.16	0.51	0	0.38	0.11	168
Transcriptional Regulatory Network in Embryonic Stem Cells	4.13	0.59	0	0.3	0.12	164
Role of Tissue Factor in Cancer	4.12	0.48	0	0.37	0.16	208
Renin-Angiotensin Signaling	4.1	0.54	0	0.36	0.1	122
Inositol phosphate metabolism	4.1	0.48	0	0.38	0.15	48
PAK Signaling	4.09	0.57	0	0.32	0.11	118
Sheddase Signaling Pathway	4.09	0.38	0	0.29	0.33	204
Metabolism of polyamines	4.08	0.61	0	0.31	0.08	59
Semaphorin Signaling in Neurons	4.08	0.64	0	0.24	0.12	59
PKR-mediated signaling	4.08	0.5	0	0.22	0.28	78
Calcium Signaling	4.05	0.42	0	0.39	0.19	218
Cell Cycle Regulation by BTG Family Proteins	4.03	0.68	0	0.24	0.08	38
Chaperone Mediated Autophagy	4.02	0.27	0	0.5	0.23	22
Superpathway of D-myo-inositol (1,4,5)-trisphosphate Metabolism	4.02	0.64	0	0.32	0.05	22
Remodeling of Epithelial Adherens Junctions	3.99	0.59	0	0.2	0.21	71
DNA Damage/Telomere Stress Induced Senescence	3.99	0.41	0	0.14	0.45	56
14-3-3-mediated Signaling	3.97	0.48	0	0.31	0.2	132
Melanocyte Development and Pigmentation Signaling	3.96	0.6	0	0.31	0.09	99
Epithelial Adherens Junction Signaling	3.94	0.64	0	0.21	0.15	158
Signaling by NOTCH4	3.93	0.57	0	0.32	0.11	141
Semaphorin interactions	3.92	0.64	0	0.17	0.19	64
TCF dependent signaling in response to WNT	3.91	0.57	0	0.21	0.23	198
Regulation of Apoptosis	3.9	0.66	0	0.28	0.06	53
PTEN Regulation	3.89	0.51	0	0.29	0.2	150
Regulation of RUNX2 expression and activity	3.88	0.58	0	0.35	0.07	72
Melanoma Signaling	3.8	0.58	0	0.32	0.1	50
Metabolism of porphyrins	3.8	0.35	0	0.42	0.23	26
Metabolism of Angiotensinogen to Angiotensins	3.79	0	0	0.71	0.29	17
Protein methylation	3.79	0.29	0	0.65	0.06	17
Smooth Muscle Contraction	3.78	0.49	0	0.35	0.16	43
Glycogen Biosynthesis II (from UDP-D-Glucose)	3.76	0	0	0.86	0.14	7
ERBB Signaling	3.76	0.55	0	0.32	0.13	93
Degradation of the extracellular matrix	3.75	0.43	0	0.23	0.33	81
Thrombin Signaling	3.75	0.47	0	0.4	0.13	223
HEY1 Signaling Pathway	3.73	0.48	0	0.35	0.17	161
Preeclampsia Signaling Pathway	3.73	0.35	0	0.37	0.28	161
Signaling by PDGF	3.73	0.66	0	0.19	0.16	58
Processing of Capped Intron-Containing Pre-mRNA	3.71	0.51	0	0.25	0.24	288
Mitophagy	3.69	0.35	0	0.6	0.05	40
Mitochondrial protein degradation	3.67	0.36	0	0.55	0.09	98
ISG15 antiviral mechanism	3.66	0.54	0	0.27	0.19	74
Maturity Onset Diabetes of Young (MODY) Signaling	3.65	0.35	0	0.44	0.22	78
Lysine catabolism	3.64	0.33	0	0.67	0	12
Aggrephagy	3.63	0.48	0	0.2	0.32	44
Superpathway of Methionine Degradation	3.61	0.22	0	0.59	0.19	37
ATF4 activates genes in response to endoplasmic reticulum stress	3.59	0.37	0	0.52	0.11	27
XBP1(S) activates chaperone genes	3.57	0.56	0	0.29	0.15	48
ERBB4 Signaling	3.56	0.49	0	0.37	0.13	67
Degradation of beta-catenin by the destruction complex	3.56	0.58	0	0.24	0.18	91
PDGF Signaling	3.55	0.6	0	0.34	0.06	87
Mitotic Telophase/Cytokinesis	3.55	0.8	0	0.2	0	15
Citric acid cycle (TCA cycle)	3.52	0.33	0	0.67	0	21
FAT10 Signaling Pathway	3.5	0.63	0	0.27	0.11	56
Synaptogenesis Signaling Pathway	3.5	0.51	0	0.35	0.13	316
Transcriptional regulation by RUNX3	3.48	0.6	0	0.31	0.08	96
Amyotrophic Lateral Sclerosis Signaling	3.47	0.43	0	0.44	0.13	117
Mitochondrial Dysfunction	3.47	0.34	0	0.44	0.21	345
UFMylation Signaling Pathway	3.46	0.36	0	0.42	0.22	64
Neuroprotective Role of THOP1 in Alzheimer's Disease	3.46	0.16	0	0.25	0.58	130
Agrin Interactions at Neuromuscular Junction	3.45	0.68	0	0.19	0.13	68
tRNA Charging	3.45	0.68	0	0.24	0.08	38
Cellular response to hypoxia	3.45	0.5	0	0.38	0.12	76
GDNF Family Ligand-Receptor Interactions	3.45	0.54	0	0.34	0.12	76
PFKFB4 Signaling Pathway	3.44	0.63	0	0.31	0.06	49
Phase II - Conjugation of compounds	3.44	0.17	0	0.32	0.51	109
HGF Signaling	3.39	0.53	0	0.37	0.1	131
Hedgehog 'off' state	3.37	0.62	0	0.25	0.12	114
Oncogene Induced Senescence	3.37	0.51	0	0.31	0.17	35
PPAR?/RXR? Activation	3.36	0.43	0	0.36	0.21	198
LPS-stimulated MAPK Signaling	3.36	0.53	0	0.39	0.08	85
IL-3 Signaling	3.35	0.46	0	0.37	0.17	81
Chemokine Signaling	3.35	0.4	0	0.4	0.21	81
Role of OCT4 in Mammalian Embryonic Stem Cell Pluripotency	3.34	0.59	0	0.22	0.2	46
Metabolism of cofactors	3.34	0.4	0	0.4	0.2	25
p53 Signaling	3.3	0.42	0	0.38	0.2	98
Cholesterol Biosynthesis I	3.3	0.77	0	0.23	0	13
Cholesterol Biosynthesis II (via 24,25-dihydrolanosterol)	3.3	0.77	0	0.23	0	13
Cholesterol Biosynthesis III (via Desmosterol)	3.3	0.77	0	0.23	0	13
Complement System	3.3	0.03	0	0.59	0.38	39
RHO GTPases activate CIT	3.26	0.58	0	0.26	0.16	19
Circadian Clock	3.26	0.38	0	0.5	0.12	58
Cancer Drug Resistance by Drug Efflux	3.26	0.47	0	0.31	0.22	58
Superpathway of Citrulline Metabolism	3.26	0.38	0	0.56	0.06	16
WNK Renal Signaling Pathway	3.26	0.35	0	0.41	0.24	107
Intrinsic Prothrombin Activation Pathway	3.25	0.12	0	0.28	0.6	43
NF-?B Activation by Viruses	3.25	0.5	0	0.41	0.09	78
Renal Cell Carcinoma Signaling	3.25	0.5	0	0.37	0.13	78
Neurotrophin/TRK Signaling	3.25	0.54	0	0.33	0.13	78
NFE2L2 regulates pentose phosphate pathway genes	3.23	0.5	0	0.5	0	8
Sucrose Degradation V (Mammalian)	3.23	0.13	0	0.75	0.13	8
Interconversion of nucleotide di- and triphosphates	3.22	0.34	0	0.55	0.1	29
EGR2 and SOX10-mediated initiation of Schwann cell myelination	3.22	0.62	0	0.28	0.1	29
NAD Signaling Pathway	3.21	0.38	0	0.37	0.25	151
G?q Signaling	3.21	0.45	0	0.41	0.14	169
Cardiac Hypertrophy Signaling	3.2	0.52	0	0.36	0.13	261
Semaphorin Neuronal Repulsive Signaling Pathway	3.19	0.54	0	0.31	0.15	147
HOTAIR Regulatory Pathway	3.18	0.5	0	0.27	0.22	165
Opioid Signaling Pathway	3.15	0.48	0	0.38	0.15	281
Pyrimidine Deoxyribonucleotides De Novo Biosynthesis I	3.15	0.31	0	0.54	0.15	26
trans-Golgi Network Vesicle Budding	3.15	0.45	0	0.44	0.11	75
Elastic fibre formation	3.11	0.66	0	0.11	0.23	44
Retinoid metabolism and transport	3.11	0.2	0	0.45	0.34	44
Wound Healing Signaling Pathway	3.1	0.37	0	0.25	0.39	249
Nucleotide salvage	3.09	0.35	0	0.52	0.13	23
IGF-1 Signaling	3.08	0.51	0	0.37	0.11	105
Neuregulin Signaling	3.07	0.48	0	0.36	0.16	118
Fatty acyl-CoA biosynthesis	3.06	0.46	0	0.38	0.16	37
Gene and protein expression by JAK-STAT signaling after IL-12 stimulation	3.06	0.43	0	0.3	0.27	37
Apoptotic execution phase	3.06	0.46	0	0.33	0.21	52
Phenylalanine and tyrosine metabolism	3.06	0.18	0	0.73	0.09	11
FOXO-mediated transcription of oxidative stress, metabolic and neuronal genes	3.05	0.23	0	0.57	0.2	30
Gluconeogenesis I	3.05	0.17	0	0.57	0.27	30
NIK-->noncanonical NF-kB signaling	3.04	0.58	0	0.35	0.07	60
Endometrial Cancer Signaling	3.04	0.57	0	0.33	0.1	60
Purine Nucleotides Degradation II (Aerobic)	3.04	0.15	0	0.55	0.3	20
Insulin Secretion Signaling Pathway	3.03	0.43	0	0.43	0.14	279
2-ketoglutarate Dehydrogenase Complex	3.02	0	0	1	0	4
EPH-Ephrin signaling	3.02	0.66	0	0.2	0.14	93
Docosahexaenoic Acid (DHA) Signaling	3.01	0.38	0	0.39	0.24	251
1D-myo-inositol Hexakisphosphate Biosynthesis II (Mammalian)	3.01	0.53	0	0.41	0.06	17
D-myo-inositol (1,3,4)-trisphosphate Biosynthesis	3.01	0.59	0	0.35	0.06	17
DNA Double-Strand Break Repair by Homologous Recombination	3.01	0.79	0	0	0.21	14
NAP1L1 Transcription Regulation Signaling Pathway	3	0.46	0	0.28	0.26	89
Nucleosome assembly	2.96	0.47	0	0.04	0.49	49
Angiopoietin Signaling	2.96	0.48	0	0.35	0.17	77
Synaptic Long Term Potentiation	2.95	0.47	0	0.4	0.14	124
Growth Hormone Signaling	2.95	0.36	0	0.49	0.15	73
Breast Cancer Regulation by Stathmin1	2.94	0.4	0	0.34	0.27	606
HSP90 chaperone cycle for steroid hormone receptors in the presence of ligand	2.94	0.42	0	0.23	0.35	57
Metabolism of steroid hormones	2.92	0.18	0	0.55	0.26	38
Clathrin-mediated endocytosis	2.91	0.48	0	0.38	0.14	129
Glycation Signaling Pathway	2.9	0.35	0	0.34	0.32	225
VEGF Family Ligand-Receptor Interactions	2.9	0.42	0	0.37	0.21	86
eNOS Signaling	2.87	0.39	0	0.39	0.22	161
TP53 Regulates Transcription of DNA Repair Genes	2.85	0.59	0	0.31	0.1	70
Natural Killer Cell Signaling	2.84	0.34	0	0.29	0.37	203
Pyridoxal 5'-phosphate Salvage Pathway	2.84	0.62	0	0.27	0.11	66
WNT/Ca+ pathway	2.84	0.53	0	0.36	0.11	66
Endothelin-1 Signaling	2.82	0.41	0	0.4	0.19	194
Serine biosynthesis	2.82	0.44	0	0.44	0.11	9
Histidine Degradation III	2.82	0.22	0	0.56	0.22	9
Bone Mineralization Signaling Pathway	2.81	0.51	0	0.34	0.15	144
Sulfur amino acid metabolism	2.8	0.25	0	0.57	0.18	28
Metabolism of amine-derived hormones	2.78	0.28	0	0.67	0.06	18
IL-12 Signaling and Production in Macrophages	2.77	0.27	0	0.36	0.37	242
PIP3 activates AKT signaling	2.75	0.39	0	0.43	0.18	145
RHO GTPases activate IQGAPs	2.73	0.56	0	0.09	0.34	32
Stearate Biosynthesis I (Animals)	2.73	0.33	0	0.38	0.29	63
IL-2 Signaling	2.73	0.49	0	0.37	0.14	63
Polyamine Regulation in Colon Cancer	2.73	0.54	0	0.34	0.12	59
Glycogen metabolism	2.72	0.08	0	0.72	0.2	25
WNT/?-catenin Signaling	2.71	0.57	0	0.24	0.19	173
Sphingolipid metabolism	2.71	0.45	0	0.43	0.12	110
TGF-? Signaling	2.7	0.57	0	0.3	0.13	97
Striated Muscle Contraction	2.69	0.22	0	0.61	0.17	36
RAC Signaling	2.69	0.58	0	0.34	0.09	137
Factors Promoting Cardiogenesis in Vertebrates	2.66	0.55	0	0.34	0.11	151
fMLP Signaling in Neutrophils	2.66	0.47	0	0.4	0.14	133
mRNA 3 Prime End Processing Signaling Pathway	2.65	0.5	0	0.27	0.23	102
Cytosolic sensors of pathogen-associated DNA	2.64	0.36	0	0.45	0.19	64
ERB2-ERBB3 Signaling	2.64	0.47	0	0.38	0.16	64
Antiproliferative Role of Somatostatin Receptor 2	2.59	0.56	0	0.31	0.13	77
P2Y Purinergic Receptor Signaling Pathway	2.59	0.51	0	0.37	0.12	134
Fructose metabolism	2.59	0	0	0.86	0.14	7
Mitochondrial Uncoupling	2.59	0.14	0	0.71	0.14	7
Phosphatidylcholine Biosynthesis I	2.59	0.57	0	0.43	0	7
Autism Signaling Pathway	2.58	0.45	0	0.29	0.26	309
Protein folding	2.56	0.53	0	0.33	0.14	99
Mechanisms of Viral Exit from Host Cells	2.54	0.49	0	0.41	0.1	41
TCR signaling	2.53	0.43	0	0.33	0.25	126
MITF-M-dependent gene expression	2.53	0.48	0	0.36	0.16	95
Signaling by EGFR	2.52	0.51	0	0.34	0.15	53
Nonhomologous End-Joining (NHEJ)	2.52	0.57	0	0.14	0.29	49
Pyruvate metabolism	2.52	0.24	0	0.61	0.14	49
FOXO-mediated transcription of cell death genes	2.52	0.31	0	0.63	0.06	16
Granzyme B Signaling	2.52	0.5	0	0.31	0.19	16
Mevalonate Pathway I	2.52	0.5	0	0.19	0.31	16
D-myo-inositol (1,4,5)-trisphosphate Degradation	2.52	0.69	0	0.25	0.06	16
Hypoxia Signaling in the Cardiovascular System	2.51	0.44	0	0.4	0.17	78
ATF6 (ATF6-alpha) activates chaperone genes	2.49	0.6	0	0.4	0	10
Protein lipoylation	2.49	0.1	0	0.9	0	10
Citrulline Biosynthesis	2.49	0.2	0	0.8	0	10
Apelin Cardiomyocyte Signaling Pathway	2.49	0.41	0	0.47	0.12	100
Dissolution of Fibrin Clot	2.49	0.08	0	0.62	0.31	13
GM-CSF Signaling	2.47	0.44	0	0.4	0.16	70
Nephrin family interactions	2.47	0.61	0	0.39	0	23
Azathioprine ADME	2.47	0.35	0	0.43	0.22	23
NAD Salvage Pathway II	2.47	0.26	0	0.43	0.3	23
TCA Cycle II (Eukaryotic)	2.47	0.3	0	0.57	0.13	23
Transcriptional Regulation by E2F6	2.46	0.65	0	0.21	0.15	34
Estrogen-Dependent Breast Cancer Signaling	2.46	0.46	0	0.35	0.19	83
Role of NANOG in Mammalian Embryonic Stem Cell Pluripotency	2.44	0.59	0	0.29	0.12	123
Corticotropin Releasing Hormone Signaling	2.44	0.48	0	0.38	0.14	155
Triacylglycerol Biosynthesis	2.43	0.38	0	0.48	0.14	58
Oxidative Stress Induced Senescence	2.41	0.44	0	0.23	0.33	88
Amyloid fiber formation	2.41	0.18	0	0.28	0.53	88
Dilated Cardiomyopathy Signaling Pathway	2.41	0.51	0	0.32	0.17	151
BMAL1:CLOCK,NPAS2 activates circadian gene expression	2.4	0.44	0	0.44	0.11	27
Syndecan interactions	2.4	0.67	0	0.22	0.11	27
Death Receptor Signaling	2.39	0.38	0	0.4	0.22	97
Melanin biosynthesis	2.39	0.8	0	0.2	0	5
Signaling by MST1	2.39	0	0	1	0	5
Formation of lateral plate mesoderm	2.39	0.8	0	0.2	0	5
Serotonin and Melatonin Biosynthesis	2.39	0.2	0	0.8	0	5
Lysine Degradation II	2.39	0.4	0	0.6	0	5
Tyrosine Degradation I	2.39	0	0	1	0	5
Ribavirin ADME	2.37	0.45	0	0.45	0.1	67
Reelin Signaling in Neurons	2.36	0.57	0	0.29	0.14	138
Nicotinate metabolism	2.36	0.35	0	0.52	0.13	31
Sonic Hedgehog Signaling	2.36	0.71	0	0.23	0.06	31
Transcriptional Regulation by MECP2	2.35	0.41	0	0.43	0.16	63
Interleukin-1 family signaling	2.35	0.45	0	0.33	0.22	129
COPI-mediated anterograde transport	2.35	0.56	0	0.21	0.24	102
Nitric Oxide Signaling in the Cardiovascular System	2.35	0.45	0	0.41	0.14	120
?-Adrenergic Signaling	2.35	0.5	0	0.41	0.1	111
MSP-RON Signaling in Cancer Cells Pathway	2.34	0.39	0	0.32	0.29	143
SUMOylation of SUMOylation proteins	2.33	0.6	0	0.26	0.14	35
G?12/13 Signaling	2.33	0.47	0	0.39	0.14	134
UVA-Induced MAPK Signaling	2.32	0.54	0	0.34	0.12	98
SUMOylation of ubiquitinylation proteins	2.32	0.56	0	0.23	0.21	39
Transcriptional activity of SMAD2/SMAD3:SMAD4 heterotrimer	2.32	0.59	0	0.35	0.06	51
Metabolism of folate and pterines	2.31	0.47	0	0.35	0.18	17
Signaling by Type 1 Insulin-like Growth Factor 1 Receptor (IGF1R)	2.31	0.47	0	0.41	0.12	17
FOXO-mediated transcription of cell cycle genes	2.31	0.35	0	0.65	0	17
Specification of the neural plate border	2.31	0.82	0	0.12	0.06	17
Adenosine Nucleotides Degradation II	2.31	0.06	0	0.59	0.35	17
Pancreatic Secretion Signaling Pathway	2.31	0.42	0	0.37	0.21	243
RHO GTPases Activate WASPs and WAVEs	2.31	0.56	0	0.4	0.05	43
Oncostatin M Signaling	2.31	0.4	0	0.35	0.26	43
Tryptophan Degradation III (Eukaryotic)	2.31	0.21	0	0.58	0.21	24
Activation of NMDA receptors and postsynaptic events	2.31	0.52	0	0.33	0.15	85
STAT3 Pathway	2.3	0.45	0	0.33	0.22	139
TNFR2 non-canonical NF-kB pathway	2.29	0.51	0	0.26	0.22	68
Mitochondrial biogenesis	2.27	0.52	0	0.39	0.09	64
Geranylgeranyldiphosphate Biosynthesis	2.27	0.67	0	0.33	0	3
Choline Biosynthesis III	2.26	0.43	0	0.5	0.07	14
Guanosine Nucleotides Degradation III	2.26	0	0	0.57	0.43	14
PPAR Signaling	2.25	0.4	0	0.35	0.25	108
Iron uptake and transport	2.25	0.2	0	0.58	0.22	60
GADD45 Signaling	2.25	0.62	0	0.25	0.13	60
NFE2L2 regulating MDR associated enzymes	2.23	0.63	0	0.38	0	8
Phosphatidylethanolamine Biosynthesis II	2.23	0.75	0	0.25	0	8
Superoxide Radicals Degradation	2.23	0.38	0	0.63	0	8
CSDE1 Signaling Pathway	2.23	0.46	0	0.25	0.29	56
Deadenylation-dependent mRNA decay	2.23	0.54	0	0.36	0.11	56
Signaling by FGFR2	2.23	0.51	0	0.3	0.19	73
Class B/2 (Secretin family receptors)	2.22	0.47	0	0.32	0.21	95
Pexophagy	2.22	0.27	0	0.64	0.09	11
NAD Phosphorylation and Dephosphorylation	2.22	0.45	0	0.27	0.27	11
CCR3 Signaling in Eosinophils	2.22	0.45	0	0.35	0.21	136
Metabolism of water-soluble vitamins and cofactors	2.21	0.24	0	0.54	0.22	82
TP53 Regulates Transcription of Cell Death Genes	2.2	0.41	0	0.3	0.3	44
RAB geranylgeranylation	2.18	0.52	0	0.29	0.18	65
VDR/RXR Activation	2.18	0.33	0	0.41	0.26	78
Visual phototransduction	2.16	0.33	0	0.51	0.16	61
Growth hormone receptor signaling	2.16	0.2	0	0.56	0.24	25
Endocannabinoid Developing Neuron Pathway	2.15	0.61	0	0.3	0.09	128
Netrin Signaling	2.14	0.51	0	0.35	0.13	175
Sphingosine-1-phosphate Signaling	2.14	0.48	0	0.36	0.16	119
RNA polymerase II transcribes snRNA genes	2.14	0.58	0	0.23	0.19	83
JAK/STAT Signaling	2.14	0.47	0	0.37	0.16	83
Isoleucine Degradation I	2.13	0.22	0	0.61	0.17	18
Acute Myeloid Leukemia Signaling	2.13	0.48	0	0.35	0.17	92
Peroxisomal lipid metabolism	2.12	0.31	0	0.59	0.1	29
Class A/1 (Rhodopsin-like receptors)	2.11	0.21	0	0.41	0.38	332
Role of Macrophages, Fibroblasts and Endothelial Cells in Rheumatoid Arthritis	2.11	0.39	0	0.31	0.31	337
Arachidonic acid metabolism	2.1	0.2	0	0.42	0.38	45
Cellular Effects of Sildenafil (Viagra)	2.1	0.38	0	0.36	0.26	685
Role of NFAT in Cardiac Hypertrophy	2.1	0.51	0	0.32	0.17	229
PEDF Signaling	2.07	0.55	0	0.38	0.07	84
Cellular hexose transport	2.06	0.14	0	0.59	0.27	22
Cytoprotection by HMOX1	2.06	0.31	0	0.45	0.24	58
Basal Cell Carcinoma Signaling	2.05	0.69	0	0.23	0.08	71
Telomere Extension by Telomerase	2.05	0.53	0	0.2	0.27	15
Urate Biosynthesis/Inosine 5'-phosphate Degradation	2.05	0.13	0	0.47	0.4	15
p75 NTR receptor-mediated signalling	2.05	0.47	0	0.33	0.2	158
Macroautophagy	2.03	0.31	0	0.6	0.09	67
Abacavir ADME	2.03	0.43	0	0.45	0.12	67
nNOS Signaling in Neurons	2.02	0.32	0	0.48	0.2	50
Interferon alpha/beta signaling	2.01	0.14	0	0.38	0.47	76
Signaling by NTRK3 (TRKC)	2	0.5	0	0.3	0.2	30
Regulation of beta-cell development	2	0.48	0	0.4	0.12	42
C-type lectin receptors (CLRs)	1.99	0.46	0	0.3	0.24	145
Late endosomal microautophagy	1.99	0.29	0	0.5	0.21	34
Fatty Acid ?-oxidation I	1.99	0.35	0	0.44	0.21	34
Z-decay: degradation of maternal mRNAs by zygotically expressed factors	1.99	0.42	0	0.42	0.17	12
?-glutamyl Cycle	1.99	0.33	0	0.5	0.17	12
Xenobiotic Metabolism Signaling	1.99	0.32	0	0.27	0.41	331
GNRH Signaling	1.98	0.54	0	0.33	0.13	193
Translocation of SLC2A4 (GLUT4) to the plasma membrane	1.98	0.53	0	0.25	0.22	72
Protein repair	1.98	0.17	0	0.83	0	6
Creatine-phosphate Biosynthesis	1.98	0.17	0	0.5	0.33	6
Acetyl-CoA Biosynthesis I (Pyruvate Dehydrogenase Complex)	1.98	0.5	0	0.33	0.17	6
Glycine Cleavage Complex	1.98	0.33	0	0.67	0	6
Zymosterol Biosynthesis	1.98	0.67	0	0.33	0	6
Atherosclerosis Signaling	1.97	0.18	0	0.32	0.5	136
BMP signaling pathway	1.97	0.63	0	0.3	0.07	90
Regulation of TP53 Activity through Methylation	1.97	0.42	0	0.42	0.16	19
Sensory processing of sound by outer hair cells of the cochlea	1.96	0.45	0	0.42	0.13	55
Malate-aspartate shuttle	1.95	0.44	0	0.56	0	9
Leucine Degradation I	1.95	0.44	0	0.56	0	9
Heme Biosynthesis II	1.95	0.56	0	0.44	0	9
FGF Signaling	1.94	0.56	0	0.35	0.09	86
Transcriptional and post-translational regulation of MITF-M expression and activity	1.93	0.57	0	0.37	0.06	51
Ceramide Signaling	1.91	0.55	0	0.29	0.16	91
BEX2 Signaling Pathway	1.9	0.5	0	0.3	0.2	82
Signaling by SCF-KIT	1.9	0.37	0	0.51	0.12	43
PCP (Planar Cell Polarity) Pathway	1.9	0.75	0	0.18	0.07	60
Integrin signaling	1.89	0.33	0	0.59	0.07	27
Signaling by CSF1 (M-CSF) in myeloid cells	1.88	0.32	0	0.55	0.13	31
Transcriptional regulation of brown and beige adipocyte differentiation	1.88	0.58	0	0.26	0.16	31
GPVI-mediated activation cascade	1.88	0.31	0	0.43	0.26	35
Role of JAK1 and JAK3 in ?c Cytokine Signaling	1.88	0.35	0	0.38	0.28	69
Phagosome Formation	1.87	0.35	0	0.34	0.31	706
Inhibition of ARE-Mediated mRNA Degradation Pathway	1.87	0.57	0	0.25	0.18	162
Role of JAK2 in Hormone-like Cytokine Signaling	1.85	0.11	0	0.49	0.4	65
Signaling by FGFR1	1.85	0.5	0	0.4	0.1	52
Amyloid Processing	1.85	0.6	0	0.21	0.19	52
ERK5 Signaling	1.84	0.47	0	0.35	0.18	74
Fc Epsilon RI Signaling	1.83	0.41	0	0.33	0.26	120
Adrenomedullin signaling pathway	1.82	0.49	0	0.3	0.21	202
SUMOylation of transcription factors	1.81	0.6	0	0.3	0.1	20
TAK1-dependent IKK and NF-kappa-B activation	1.81	0.36	0	0.45	0.18	44
Caveolar-mediated Endocytosis Signaling	1.81	0.47	0	0.27	0.27	79
TNF signaling	1.8	0.39	0	0.51	0.11	57
Folate Signaling Pathway	1.8	0.46	0	0.37	0.18	57
Transcriptional Regulation by VENTX	1.79	0.55	0	0.28	0.18	40
Mitochondrial iron-sulfur cluster biogenesis	1.79	0.23	0	0.69	0.08	13
Factors involved in megakaryocyte development and platelet production	1.79	0.46	0	0.26	0.28	93
Putrescine Degradation III	1.79	0.25	0	0.29	0.46	24
Cysteine Biosynthesis III (mammalia)	1.79	0.21	0	0.58	0.21	24
NGF Signaling	1.78	0.61	0	0.31	0.08	121
Synaptic Long Term Depression	1.78	0.44	0	0.37	0.19	198
PI Metabolism	1.78	0.52	0	0.39	0.08	84
Apelin Endothelial Signaling Pathway	1.77	0.45	0	0.39	0.16	145
Threonine catabolism	1.73	0	0	0.75	0.25	4
Heme Degradation	1.73	0	0	1	0	4
Branched-chain ?-keto acid Dehydrogenase Complex	1.73	0	0	1	0	4
Heme Biosynthesis from Uroporphyrinogen-III I	1.73	0.75	0	0.25	0	4
Eumelanin Biosynthesis	1.73	0.5	0	0.25	0.25	4
Molybdenum Cofactor Biosynthesis	1.73	0	0	0.75	0.25	4
RHOBTB3 ATPase cycle	1.72	0.5	0	0.5	0	10
PXR/RXR Activation	1.71	0.25	0	0.31	0.43	67
Mitochondrial Division Signaling Pathway	1.7	0.54	0	0.33	0.13	166
Mitochondrial Fatty Acid Beta-Oxidation	1.68	0.49	0	0.41	0.11	37
Role of JAK family kinases in IL-6-type Cytokine Signaling	1.68	0.33	0	0.35	0.32	81
Methionine Degradation I (to Homocysteine)	1.68	0.24	0	0.62	0.14	21
Endoplasmic Reticulum Stress Pathway	1.68	0.43	0	0.48	0.1	21
ISGylation Signaling Pathway	1.68	0.24	0	0.36	0.4	109
Type II Diabetes Mellitus Signaling	1.67	0.45	0	0.42	0.13	152
TYSND1 cleaves peroxisomal proteins	1.67	0.14	0	0.86	0	7
Urea Cycle	1.67	0.29	0	0.71	0	7
Inositol Pyrophosphates Biosynthesis	1.67	0.29	0	0.57	0.14	7
Activation of Matrix Metalloproteinases	1.67	0.3	0	0.24	0.45	33
Toll Like Receptor 3 (TLR3) Cascade	1.67	0.33	0	0.58	0.09	33
Signaling by ERBB2	1.66	0.46	0	0.36	0.18	50
Signaling by NOTCH3	1.66	0.48	0	0.32	0.2	50
Signaling by TGFBR3	1.66	0.52	0	0.26	0.22	50
Neutrophil Extracellular Trap Signaling Pathway	1.65	0.29	0	0.35	0.36	409
SNARE Signaling Pathway	1.65	0.43	0	0.38	0.19	138
Pre-NOTCH Expression and Processing	1.65	0.47	0	0.13	0.4	77
DNA Double Strand Break Response	1.65	0.54	0	0.2	0.25	59
Signaling by Retinoic Acid	1.64	0.24	0	0.46	0.3	46
FLT3 Signaling in Hematopoietic Progenitor Cells	1.62	0.55	0	0.32	0.13	82
Necroptosis Signaling Pathway	1.62	0.32	0	0.36	0.33	163
Xenobiotic Metabolism General Signaling Pathway	1.62	0.33	0	0.26	0.4	163
Somitogenesis	1.62	0.69	0	0.18	0.13	55
MyD88:MAL(TIRAP) cascade initiated on plasma membrane	1.61	0.29	0	0.55	0.17	42
Tryptophan catabolism	1.61	0.14	0	0.57	0.29	14
Glutamate and glutamine metabolism	1.61	0.29	0	0.43	0.29	14
Regulation of TP53 Expression and Degradation	1.59	0.47	0	0.37	0.16	38
Triglyceride metabolism	1.59	0.32	0	0.39	0.29	38
CDK5 Signaling	1.59	0.62	0	0.25	0.13	106
Gap junction trafficking and regulation	1.59	0.47	0	0.18	0.35	51
Transcriptional regulation of granulopoiesis	1.59	0.39	0	0.22	0.39	51
Sensory processing of sound by inner hair cells of the cochlea	1.58	0.41	0	0.43	0.16	69
G alpha (q) signalling events	1.57	0.27	0	0.44	0.29	174
Iron homeostasis signaling pathway	1.56	0.26	0	0.46	0.28	145
SUMOylation of RNA binding proteins	1.56	0.47	0	0.3	0.23	47
Heme signaling	1.56	0.51	0	0.36	0.13	47
Protein ubiquitination	1.56	0.47	0	0.5	0.03	30
Glutathione Redox Reactions I	1.56	0.1	0	0.47	0.43	30
Tryptophan Degradation X (Mammalian, via Tryptamine)	1.56	0.23	0	0.23	0.53	30
Insertion of tail-anchored proteins into the endoplasmic reticulum membrane	1.55	0.23	0	0.64	0.14	22
Cardiomyocyte Differentiation via BMP Receptors	1.55	0.54	0	0.42	0.04	26
The Visual Cycle	1.55	0.08	0	0.54	0.38	26
NLR signaling pathways	1.55	0.34	0	0.46	0.2	56
Mitochondrial protein import	1.55	0.49	0	0.45	0.06	65
Glutaminergic Receptor Signaling Pathway (Enhanced)	1.54	0.42	0	0.4	0.18	326
Transport of vitamins, nucleosides, and related molecules	1.53	0.35	0	0.37	0.28	43
Processing and activation of SUMO	1.52	0.45	0	0.36	0.18	11
RHO GTPases activate KTN1	1.52	0.55	0	0.18	0.27	11
Alpha-protein kinase 1 signaling pathway	1.52	0.27	0	0.55	0.18	11
Folate Transformations I	1.52	0.45	0	0.27	0.27	11
Transport of glycerol from adipocytes to the liver by Aquaporins	1.51	0	0	1	0	2
L-dopachrome Biosynthesis	1.51	1	0	0	0	2
?-alanine Degradation I	1.51	0	0	1	0	2
All-trans-decaprenyl Diphosphate Biosynthesis	1.51	1	0	0	0	2
Sulfate Activation for Sulfonation	1.51	1	0	0	0	2
Threonine Degradation II	1.51	0	0	1	0	2
NGF-stimulated transcription	1.51	0.23	0	0.62	0.15	39
GPER1 signaling	1.5	0.53	0	0.38	0.09	103
Phase I - Functionalization of compounds	1.48	0.18	0	0.3	0.52	113
Signaling by ALK	1.46	0.45	0	0.42	0.13	31
Response of EIF2AK1 (HRI) to heme deficiency	1.46	0.07	0	0.67	0.27	15
Fatty Acid Activation	1.46	0.4	0	0.33	0.27	15
Phenylalanine Degradation IV (Mammalian, via Side Chain)	1.46	0.33	0	0.4	0.27	15
SUMOylation of chromatin organization proteins	1.46	0.44	0	0.28	0.28	71
PI3K Cascade	1.45	0.43	0	0.48	0.09	44
SUMOylation of transcription cofactors	1.45	0.36	0	0.36	0.27	44
Unfolded Protein Response (UPR)	1.44	0.32	0	0.53	0.16	19
RHO GTPases Activate ROCKs	1.44	0.58	0	0.21	0.21	19
FOXO-mediated transcription	1.44	0.42	0	0.42	0.16	19
?-linolenate Biosynthesis II (Animals)	1.44	0.37	0	0.37	0.26	19
Mitochondrial L-carnitine Shuttle Pathway	1.44	0.37	0	0.32	0.32	19
Miro GTPase Cycle	1.44	0.63	0	0.25	0.13	8
Regulation of NFE2L2 gene expression	1.44	0.63	0	0.38	0	8
Role of MAPK Signaling in Promoting the Pathogenesis of Influenza	1.44	0.35	0	0.41	0.24	114
Dopamine-DARPP32 Feedback in cAMP Signaling	1.43	0.47	0	0.41	0.12	178
Neurotransmitter release cycle	1.42	0.48	0	0.38	0.15	40
NoRC negatively regulates rRNA expression	1.42	0.31	0	0.28	0.4	67
L1CAM interactions	1.42	0.6	0	0.17	0.23	124
Signaling by NTRK1 (TRKA)	1.42	0.62	0	0.3	0.09	81
IL-6 Signaling	1.42	0.43	0	0.33	0.24	129
Cargo recognition for clathrin-mediated endocytosis	1.41	0.41	0	0.4	0.19	105
White Adipose Tissue Browning Pathway	1.41	0.51	0	0.3	0.19	139
Multiple Sclerosis Signaling Pathway	1.4	0.25	0	0.31	0.45	219
Transcriptional regulation by the AP-2 (TFAP2) family of transcription factors	1.4	0.44	0	0.44	0.11	36
Intestinal absorption	1.39	0	0	0.6	0.4	5
NFE2L2 regulating ER-stress associated genes	1.39	0.4	0	0.6	0	5
Lysine Degradation V	1.39	0.6	0	0.4	0	5
2-oxobutanoate Degradation I	1.39	0.2	0	0.8	0	5
HIPPO signaling	1.38	0.56	0	0.27	0.17	77
Signaling by Insulin receptor	1.38	0.29	0	0.56	0.16	45
UVB-Induced MAPK Signaling	1.38	0.44	0	0.39	0.17	54
Neuropathic Pain Signaling in Dorsal Horn Neurons	1.37	0.45	0	0.48	0.08	101
FXR/RXR Activation	1.36	0.22	0	0.32	0.47	195
Vitamin D (calciferol) metabolism	1.35	0.25	0	0.75	0	12
Peptide hormone biosynthesis	1.35	0.17	0	0.58	0.25	12
GP1b-IX-V activation signalling	1.35	0.42	0	0.33	0.25	12
UDP-N-acetyl-D-galactosamine Biosynthesis II	1.35	0.75	0	0.17	0.08	12
MTOR signalling	1.35	0.46	0	0.43	0.11	28
RHO GTPases activate PKNs	1.35	0.5	0	0.21	0.29	28
RNA Polymerase III Transcription	1.35	0.44	0	0.44	0.12	41
Meiotic recombination	1.34	0.44	0	0.14	0.42	50
Interleukin-7 signaling	1.33	0.21	0	0.58	0.21	24
Oxytocin in Brain Signaling Pathway	1.33	0.38	0	0.36	0.26	201
WNT/SHH Axonal Guidance Signaling Pathway	1.33	0.61	0	0.28	0.11	151
Gene Silencing by RNA	1.32	0.51	0	0.19	0.3	102
Apelin Liver Signaling Pathway	1.32	0.55	0	0.2	0.25	20
Signaling by VEGF	1.32	0.61	0	0.31	0.08	107
Detoxification of Reactive Oxygen Species	1.32	0.19	0	0.68	0.14	37
Meiotic synapsis	1.31	0.27	0	0.22	0.51	55
Cerebral Malformation Signaling Pathway	1.31	0.44	0	0.31	0.26	117
