# Supplementary material for: Multi-omic analyses identify molecular targets of Chd7 that contribute to CHARGE syndrome model phenotypes
Source: Dis Model Mech. 2026 Mar 31;19(3):dmm052592. doi: 10.1242/dmm.052592 (PMC13054947; doi:10.1242/dmm.052592)
Supplement: Table S8. Canonical pathway data from Figure S4 RNA HT 3 dpf v 5 dpf [file dmm-19-052592-TableS8.xlsx]

## Sheet: Supplemental Table 8
Supplemental Table 8. Canonical pathway data from Figure S4 RNA HT 3 dpf v 5 dpf.
© 2000-2025 QIAGEN. All rights reserved.
Ingenuity Canonical Pathways	-log(p-value)	Downregulated	No change	Upregulated	No overlap with dataset	Total
Cell Cycle Checkpoints	54	0.75	0	0.11	0.14	272
Mitotic Metaphase and Anaphase	42.1	0.74	0	0.12	0.14	236
Synthesis of DNA	39	0.89	0	0.09	0.02	122
Processing of Capped Intron-Containing Pre-mRNA	35.9	0.74	0	0.1	0.17	288
Mitotic Prometaphase	32.7	0.73	0	0.1	0.18	205
Mitotic G1 phase and G1/S transition	31.7	0.78	0	0.14	0.08	132
Mitotic G2-G2/M phases	30.6	0.73	0	0.11	0.16	200
Estrogen Receptor Signaling	26	0.49	0	0.37	0.13	411
Class I MHC mediated antigen processing and presentation	26	0.49	0	0.36	0.15	381
Huntington's Disease Signaling	24.1	0.57	0	0.29	0.14	287
S Phase	23.9	0.77	0	0.18	0.05	100
Regulation of mitotic cell cycle	22.9	0.83	0	0.13	0.05	88
Neddylation	21.2	0.55	0	0.33	0.12	246
AMPK Signaling	20.5	0.48	0	0.42	0.1	244
Cell Cycle Control of Chromosomal Replication	20	0.79	0	0.12	0.09	57
Serotonin Receptor Signaling	20	0.33	0	0.48	0.2	470
Circadian Rhythm Signaling	19.6	0.29	0	0.56	0.16	270
Cardiac Hypertrophy Signaling (Enhanced)	19.4	0.36	0	0.42	0.22	537
Role of BRCA1 in DNA Damage Response	19.1	0.84	0	0.1	0.06	80
Protein Ubiquitination Pathway	18.9	0.59	0	0.23	0.18	279
ABC-family proteins mediated transport	18.4	0.59	0	0.26	0.15	103
RHO GTPases Activate Formins	18.4	0.69	0	0.08	0.24	140
Axonal Guidance Signaling	18.2	0.45	0	0.35	0.2	517
Regulation of RUNX2 expression and activity	18.1	0.78	0	0.18	0.04	72
Insulin Secretion Signaling Pathway	17.9	0.39	0	0.48	0.13	279
Beta-catenin independent WNT signaling	17.8	0.62	0	0.29	0.09	205
Molecular Mechanisms of Cancer	17.7	0.34	0	0.41	0.24	861
Sirtuin Signaling Pathway	17.7	0.47	0	0.36	0.17	297
Metabolism of polyamines	17.7	0.78	0	0.17	0.05	59
Kinetochore Metaphase Signaling Pathway	17.6	0.72	0	0.12	0.17	103
Hedgehog ligand biogenesis	17.6	0.75	0	0.2	0.05	65
Nuclear Cytoskeleton Signaling Pathway	17.2	0.58	0	0.21	0.21	221
NER (Nucleotide Excision Repair, Enhanced Pathway)	17.2	0.78	0	0.13	0.09	91
RAF/MAP kinase cascade	17.1	0.41	0	0.43	0.16	262
Senescence Pathway	16.6	0.47	0	0.38	0.16	301
Protein Kinase A Signaling	16.6	0.37	0	0.43	0.2	396
Deubiquitination	16.6	0.54	0	0.29	0.18	265
Inhibition of ARE-Mediated mRNA Degradation Pathway	16.5	0.65	0	0.19	0.17	162
Hedgehog 'off' state	16.3	0.66	0	0.24	0.11	114
HDR through Homologous Recombination (HRR) or Single Strand Annealing (SSA)	16.3	0.71	0	0.11	0.18	114
FAT10 Signaling Pathway	16.2	0.75	0	0.16	0.09	56
NIK-->noncanonical NF-kB signaling	16.1	0.75	0	0.2	0.05	60
Microautophagy Signaling Pathway	16	0.6	0	0.27	0.13	159
Mitochondrial Dysfunction	16	0.5	0	0.32	0.18	345
Chromatin organization	15.9	0.53	0	0.24	0.24	255
Transcriptional regulation by RUNX1	15.9	0.59	0	0.22	0.19	152
DNA Replication Pre-Initiation	15.8	0.73	0	0.08	0.19	104
Regulation of Apoptosis	15.7	0.79	0	0.17	0.04	53
Glioblastoma Multiforme Signaling	15.6	0.56	0	0.36	0.09	171
Cachexia Signaling Pathway	15.6	0.37	0	0.34	0.29	368
Myelination Signaling Pathway	15.5	0.54	0	0.31	0.14	328
Hepatic Fibrosis Signaling Pathway	15.5	0.44	0	0.39	0.17	416
Regulation of mRNA stability by proteins that bind AU-rich elements	15.5	0.76	0	0.16	0.08	89
BAG2 Signaling Pathway	15	0.65	0	0.23	0.12	86
Degradation of beta-catenin by the destruction complex	14.9	0.7	0	0.14	0.15	91
Synaptogenesis Signaling Pathway	14.8	0.43	0	0.44	0.13	316
Somitogenesis	14.7	0.8	0	0.09	0.11	55
RNA Polymerase II Transcription	14.6	0.73	0	0.11	0.16	150
MAPK6/MAPK4 signaling	14.5	0.71	0	0.18	0.11	92
MicroRNA Biogenesis Signaling Pathway	14.5	0.64	0	0.21	0.15	187
Opioid Signaling Pathway	14.5	0.34	0	0.51	0.15	281
Dilated Cardiomyopathy Signaling Pathway	14.4	0.3	0	0.54	0.17	151
Cyclins and Cell Cycle Regulation	14.3	0.66	0	0.2	0.14	86
Cardiac Hypertrophy Signaling	14.1	0.44	0	0.43	0.13	261
Epithelial Adherens Junction Signaling	14	0.57	0	0.28	0.15	158
Androgen Signaling	13.7	0.52	0	0.34	0.14	175
Regulation of TP53 Activity through Phosphorylation	13.5	0.72	0	0.18	0.1	93
PTEN Regulation	13.5	0.61	0	0.2	0.19	150
Intra-Golgi and retrograde Golgi-to-ER traffic	13.4	0.65	0	0.19	0.16	204
Calcium Signaling	13.3	0.29	0	0.53	0.18	218
Ephrin Receptor Signaling	13.2	0.54	0	0.35	0.1	202
HER-2 Signaling in Breast Cancer	13.2	0.48	0	0.36	0.16	227
RAR Activation	13.2	0.42	0	0.32	0.26	433
Chronic Myeloid Leukemia Signaling	13.2	0.5	0	0.33	0.17	281
Signaling by Rho Family GTPases	13.2	0.51	0	0.35	0.13	267
Activation of the pre-replicative complex	13.1	0.89	0	0.03	0.09	35
KEAP1-NFE2L2 pathway	13.1	0.64	0	0.26	0.1	152
Glutaminergic Receptor Signaling Pathway (Enhanced)	13.1	0.26	0	0.56	0.18	326
Nucleotide Excision Repair	13.1	0.72	0	0.18	0.09	109
Histone Modification Signaling Pathway	13	0.48	0	0.24	0.28	300
TCF dependent signaling in response to WNT	13	0.61	0	0.18	0.21	198
Cilium Assembly	12.9	0.67	0	0.19	0.14	204
Cyclophilin Signaling Pathway	12.9	0.49	0	0.31	0.2	249
ATM Signaling	12.9	0.68	0	0.2	0.12	100
Integrin Signaling	12.8	0.54	0	0.31	0.15	210
CREB Signaling in Neurons	12.8	0.28	0	0.48	0.24	616
DHCR24 Signaling Pathway	12.8	0.3	0	0.48	0.22	143
Ovarian Cancer Signaling	12.7	0.6	0	0.3	0.11	159
Transcriptional regulation by RUNX3	12.6	0.7	0	0.23	0.07	96
Thrombin Signaling	12.5	0.42	0	0.45	0.13	223
Role of CHK Proteins in Cell Cycle Checkpoint Control	12.4	0.78	0	0.1	0.12	58
Mitochondrial Division Signaling Pathway	12.4	0.4	0	0.47	0.13	166
Resolution of Abasic Sites (AP sites)	12.4	0.79	0	0.18	0.03	38
Pulmonary Fibrosis Idiopathic Signaling Pathway	12.3	0.54	0	0.3	0.16	326
Breast Cancer Regulation by Stathmin1	12.3	0.33	0	0.4	0.26	606
Colorectal Cancer Metastasis Signaling	12.2	0.48	0	0.39	0.14	271
Protein Sorting Signaling Pathway	12.1	0.57	0	0.3	0.12	181
Glioma Signaling	12.1	0.49	0	0.38	0.13	128
RHO GTPase cycle	12.1	0.47	0	0.36	0.17	450
Hedgehog 'on' state	12	0.65	0	0.26	0.09	144
CLEAR Signaling Pathway	11.9	0.47	0	0.4	0.14	285
RHOGDI Signaling	11.7	0.5	0	0.33	0.17	220
Hereditary Breast Cancer Signaling	11.6	0.64	0	0.22	0.13	138
Cellular response to hypoxia	11.6	0.72	0	0.18	0.09	76
Signaling by NOTCH4	11.6	0.67	0	0.23	0.1	141
Eicosanoid Signaling	11.5	0.36	0	0.45	0.2	282
GNRH Signaling	11.5	0.39	0	0.48	0.13	193
Fc? Receptor-mediated Phagocytosis in Macrophages and Monocytes	11.5	0.51	0	0.39	0.11	93
Glucose metabolism	11.4	0.51	0	0.36	0.13	86
Cholesterol biosynthesis	11.3	0.85	0	0.11	0.04	27
G-Protein Coupled Receptor Signaling	11.3	0.31	0	0.46	0.24	713
Telomere Maintenance	11.3	0.69	0	0.08	0.24	89
Dopamine-DARPP32 Feedback in cAMP Signaling	11.2	0.29	0	0.58	0.12	178
Role of NFAT in Cardiac Hypertrophy	11.2	0.36	0	0.47	0.17	229
Adipogenesis pathway	11.1	0.51	0	0.3	0.19	138
Sertoli Cell-Germ Cell Junction Signaling Pathway (Enhanced)	11	0.51	0	0.33	0.16	236
Actin Cytoskeleton Signaling	11	0.5	0	0.34	0.17	242
Cellular Effects of Sildenafil (Viagra)	10.9	0.29	0	0.45	0.25	685
TCR signaling	10.9	0.51	0	0.25	0.24	126
Pancreatic Secretion Signaling Pathway	10.9	0.35	0	0.44	0.21	243
DNA Methylation and Transcriptional Repression Signaling	10.9	0.6	0	0.26	0.14	98
ERK/MAPK Signaling	10.8	0.49	0	0.35	0.17	220
Netrin Signaling	10.8	0.41	0	0.46	0.13	175
Oxytocin Signaling Pathway	10.8	0.38	0	0.44	0.18	285
Cellular response to heat stress	10.7	0.62	0	0.24	0.14	101
Cardiac ?-adrenergic Signaling	10.7	0.35	0	0.5	0.15	170
Synaptic Long Term Depression	10.7	0.25	0	0.57	0.19	198
TP53 Regulates Transcription of DNA Repair Genes	10.6	0.8	0	0.16	0.04	70
Pancreatic Adenocarcinoma Signaling	10.6	0.48	0	0.42	0.1	125
ID1 Signaling Pathway	10.5	0.49	0	0.37	0.14	202
ILK Signaling	10.4	0.49	0	0.34	0.17	197
PI3K/AKT Signaling	10.4	0.36	0	0.41	0.23	200
IGF-1 Signaling	10.4	0.53	0	0.35	0.11	105
Superpathway of Inositol Phosphate Compounds	10.3	0.46	0	0.37	0.17	241
Integration of energy metabolism	10.3	0.41	0	0.46	0.13	108
Remodeling of Epithelial Adherens Junctions	10.3	0.65	0	0.14	0.21	71
Prostate Cancer Signaling	10.2	0.54	0	0.32	0.14	116
Orexin Signaling Pathway	10.2	0.36	0	0.45	0.19	242
PTEN Signaling	10.2	0.46	0	0.45	0.09	151
Cohesin Chromatin Regulation Pathway	10.2	0.49	0	0.13	0.38	263
Regulation of lipid metabolism by PPARalpha	10.2	0.47	0	0.37	0.16	119
Actin Nucleation by ARP-WASP Complex	10.1	0.54	0	0.34	0.12	91
Cell Cycle: G2/M DNA Damage Checkpoint Regulation	10.1	0.71	0	0.18	0.12	51
Germ Cell-Sertoli Cell Junction Signaling	10.1	0.54	0	0.29	0.17	171
G Beta Gamma Signaling	10.1	0.41	0	0.5	0.09	130
Role of Tissue Factor in Cancer	10.1	0.44	0	0.4	0.16	208
Ribonucleotide Reductase Signaling Pathway	10.1	0.55	0	0.25	0.2	174
Mitotic Prophase	10	0.61	0	0.12	0.28	104
Asparagine N-linked glycosylation	10	0.7	0	0.22	0.07	125
Endocannabinoid Neuronal Synapse Pathway	9.9	0.32	0	0.57	0.11	150
Neutrophil degranulation	9.86	0.34	0	0.35	0.3	477
Regulation of Actin-based Motility by Rho	9.66	0.52	0	0.34	0.14	111
Plasma lipoprotein assembly, remodeling, and clearance	9.56	0.26	0	0.53	0.21	76
SUMOylation of DNA replication proteins	9.55	0.76	0	0.09	0.15	46
Corticotropin Releasing Hormone Signaling	9.53	0.32	0	0.54	0.14	155
Endocannabinoid Cancer Inhibition Pathway	9.47	0.48	0	0.39	0.12	147
Semaphorin Neuronal Repulsive Signaling Pathway	9.47	0.46	0	0.39	0.15	147
ROBO SLIT Signaling Pathway	9.46	0.59	0	0.3	0.11	128
C-type lectin receptors (CLRs)	9.35	0.5	0	0.26	0.23	145
Interleukin-1 family signaling	9.27	0.48	0	0.32	0.2	129
Factors Promoting Cardiogenesis in Vertebrates	9.27	0.49	0	0.41	0.1	151
Ephrin A Signaling	9.26	0.51	0	0.36	0.13	140
MITF-M-dependent gene expression	9.2	0.67	0	0.19	0.14	95
Synaptic Long Term Potentiation	9.2	0.31	0	0.56	0.14	124
Activation of NMDA receptors and postsynaptic events	9.16	0.39	0	0.46	0.15	85
?-Adrenergic Signaling	9.13	0.38	0	0.52	0.1	111
Production of Nitric Oxide and Reactive Oxygen Species in Macrophages	9.08	0.35	0	0.44	0.2	192
Endocannabinoid Developing Neuron Pathway	8.97	0.56	0	0.34	0.09	128
Nitric Oxide Signaling in the Cardiovascular System	8.94	0.28	0	0.58	0.14	120
RHOA Signaling	8.89	0.5	0	0.33	0.16	123
Cell Cycle: G1/S Checkpoint Regulation	8.83	0.62	0	0.25	0.13	69
CXCR4 Signaling	8.82	0.49	0	0.4	0.11	168
Human Embryonic Stem Cell Pluripotency	8.79	0.53	0	0.33	0.14	200
Docosahexaenoic Acid (DHA) Signaling	8.74	0.3	0	0.47	0.23	251
Mitotic Roles of Polo-Like Kinase	8.72	0.67	0	0.16	0.16	67
SUMOylation of DNA damage response and repair proteins	8.68	0.64	0	0.14	0.22	77
Mitochondrial protein import	8.6	0.69	0	0.29	0.02	65
Activation of gene expression by SREBF (SREBP)	8.59	0.74	0	0.24	0.02	42
Assembly of RNA Polymerase II Complex	8.57	0.84	0	0.04	0.12	51
Transcriptional Regulatory Network in Embryonic Stem Cells	8.56	0.62	0	0.28	0.1	164
CDK5 Signaling	8.55	0.51	0	0.36	0.13	106
mTOR Signaling	8.5	0.35	0	0.5	0.15	214
Neuropathic Pain Signaling in Dorsal Horn Neurons	8.49	0.28	0	0.64	0.08	101
TNFR2 non-canonical NF-kB pathway	8.45	0.62	0	0.18	0.21	68
Sperm Motility	8.4	0.28	0	0.52	0.21	257
Clathrin-mediated Endocytosis Signaling	8.39	0.53	0	0.3	0.18	209
RAC Signaling	8.37	0.55	0	0.36	0.09	137
Gap Junction Signaling	8.34	0.39	0	0.39	0.22	335
GABAergic Receptor Signaling Pathway (Enhanced)	8.34	0.27	0	0.6	0.13	140
Signaling by NTRK1 (TRKA)	8.33	0.57	0	0.35	0.09	81
ESR-mediated signaling	8.32	0.57	0	0.23	0.2	118
Insulin Receptor Signaling	8.32	0.5	0	0.37	0.13	129
Acetylcholine Receptor Signaling Pathway	8.28	0.28	0	0.56	0.16	198
Autophagy	8.26	0.42	0	0.46	0.12	219
Type II Diabetes Mellitus Signaling	8.23	0.31	0	0.56	0.13	152
IL-8 Signaling	8.14	0.45	0	0.41	0.14	208
Autism Signaling Pathway	8.13	0.37	0	0.38	0.25	309
WNT/?-catenin Signaling	8.1	0.58	0	0.24	0.18	173
White Adipose Tissue Browning Pathway	8.05	0.32	0	0.49	0.19	139
HGF Signaling	7.99	0.46	0	0.44	0.1	131
EPH-Ephrin signaling	7.98	0.63	0	0.23	0.14	93
Sumoylation Pathway	7.97	0.59	0	0.24	0.17	101
WNT/SHH Axonal Guidance Signaling Pathway	7.95	0.56	0	0.34	0.1	151
Non-Small Cell Lung Cancer Signaling	7.91	0.55	0	0.3	0.15	96
D-myo-inositol-5-phosphate Metabolism	7.9	0.45	0	0.36	0.19	204
BER (Base Excision Repair) Pathway	7.88	0.7	0	0.25	0.05	44
Transcriptional regulation by RUNX2	7.84	0.71	0	0.22	0.08	51
Melanocyte Development and Pigmentation Signaling	7.84	0.54	0	0.37	0.09	99
14-3-3-mediated Signaling	7.83	0.44	0	0.36	0.2	132
Reelin Signaling in Neurons	7.77	0.49	0	0.37	0.14	138
Metabolism of non-coding RNA	7.77	0.68	0	0.11	0.21	56
Deadenylation-dependent mRNA decay	7.77	0.75	0	0.2	0.05	56
TP53 Regulates Transcription of Cell Cycle Genes	7.74	0.65	0	0.27	0.08	49
Sleep NREM Signaling Pathway	7.71	0.41	0	0.47	0.13	116
Mitochondrial translation	7.71	0.9	0	0.05	0.05	97
Transport of inorganic cations/anions and amino acids/oligopeptides	7.68	0.31	0	0.51	0.18	108
GPCR-Mediated Nutrient Sensing in Enteroendocrine Cells	7.67	0.24	0	0.61	0.15	119
Transcriptional regulation of white adipocyte differentiation	7.67	0.55	0	0.33	0.12	84
Leukocyte Extravasation Signaling	7.66	0.43	0	0.37	0.21	194
3-phosphoinositide Biosynthesis	7.66	0.48	0	0.34	0.18	215
Aldosterone Signaling in Epithelial Cells	7.58	0.43	0	0.38	0.19	171
Amyotrophic Lateral Sclerosis Signaling	7.55	0.35	0	0.52	0.13	117
Virus Entry via Endocytic Pathways	7.51	0.55	0	0.27	0.18	120
Phagosome Formation	7.5	0.27	0	0.41	0.31	706
Estrogen-mediated S-phase Entry	7.37	0.73	0	0.23	0.04	26
Protein folding	7.34	0.66	0	0.22	0.12	99
RNA polymerase II transcribes snRNA genes	7.34	0.72	0	0.12	0.16	83
Bone Mineralization Signaling Pathway	7.3	0.48	0	0.38	0.14	144
S100 Family Signaling Pathway	7.27	0.27	0	0.42	0.31	782
Spliceosomal Cycle	7.27	0.79	0	0.08	0.13	53
fMLP Signaling in Neutrophils	7.24	0.47	0	0.4	0.14	133
DNA damage-induced 14-3-3? Signaling	7.23	0.54	0	0.26	0.2	46
Bladder Cancer Signaling	7.22	0.45	0	0.37	0.18	119
Renin-Angiotensin Signaling	7.19	0.43	0	0.47	0.1	122
PPAR?/RXR? Activation	7.18	0.34	0	0.45	0.21	198
D-myo-inositol (1,4,5,6)-Tetrakisphosphate Biosynthesis	7.18	0.46	0	0.34	0.2	189
D-myo-inositol (3,4,5,6)-tetrakisphosphate Biosynthesis	7.18	0.46	0	0.34	0.2	189
Macropinocytosis Signaling	7.16	0.53	0	0.41	0.07	76
Glycerophospholipid biosynthesis	7.13	0.38	0	0.44	0.19	128
Mouse Embryonic Stem Cell Pluripotency	7.11	0.58	0	0.31	0.11	103
Ferroptosis Signaling Pathway	7.07	0.43	0	0.29	0.28	137
Adrenomedullin signaling pathway	7.07	0.37	0	0.42	0.21	202
Melatonin Signaling	7.04	0.3	0	0.55	0.15	74
Mitochondrial protein degradation	7.03	0.63	0	0.31	0.06	98
Superpathway of Cholesterol Biosynthesis	6.99	0.74	0	0.1	0.16	31
Semaphorin interactions	6.98	0.52	0	0.3	0.19	64
Mismatch Repair in Eukaryotes	6.98	0.89	0	0.05	0.05	19
Semaphorin Signaling in Neurons	6.98	0.56	0	0.32	0.12	59
3-phosphoinositide Degradation	6.95	0.47	0	0.35	0.19	200
G?s Signaling	6.86	0.36	0	0.54	0.1	127
Cell Cycle Regulation by BTG Family Proteins	6.85	0.76	0	0.16	0.08	38
Osteoarthritis Pathway	6.82	0.4	0	0.38	0.22	238
mRNA 3 Prime End Processing Signaling Pathway	6.81	0.59	0	0.19	0.23	102
Maturity Onset Diabetes of Young (MODY) Signaling	6.75	0.23	0	0.56	0.21	78
Thyroid Cancer Signaling	6.75	0.47	0	0.41	0.12	78
Platelet homeostasis	6.75	0.3	0	0.56	0.14	86
Telomerase Signaling	6.74	0.51	0	0.31	0.19	108
VEGF Signaling	6.72	0.54	0	0.34	0.12	97
Regulation of Cellular Mechanics by Calpain Protease	6.69	0.51	0	0.39	0.1	89
P2Y Purinergic Receptor Signaling Pathway	6.67	0.44	0	0.44	0.12	134
SNARE Signaling Pathway	6.52	0.34	0	0.47	0.19	138
SUMOylation of ubiquitinylation proteins	6.52	0.64	0	0.15	0.21	39
ISG15 antiviral mechanism	6.49	0.57	0	0.24	0.19	74
Neutrophil Extracellular Trap Signaling Pathway	6.48	0.35	0	0.31	0.34	409
Tight Junction Signaling	6.35	0.46	0	0.33	0.21	181
Sphingosine-1-phosphate Signaling	6.35	0.39	0	0.45	0.16	119
G?q Signaling	6.34	0.36	0	0.51	0.14	169
Pyrimidine Ribonucleotides Interconversion	6.32	0.45	0	0.43	0.12	42
Glucocorticoid Receptor Signaling	6.31	0.34	0	0.26	0.4	600
GP6 Signaling Pathway	6.3	0.44	0	0.34	0.22	128
Endothelin-1 Signaling	6.26	0.32	0	0.49	0.19	194
Regulation of the Epithelial-Mesenchymal Transition Pathway	6.26	0.55	0	0.34	0.12	194
Sertoli Cell-Sertoli Cell Junction Signaling	6.25	0.45	0	0.31	0.24	247
HEY1 Signaling Pathway	6.22	0.47	0	0.37	0.17	161
Salvage Pathways of Pyrimidine Ribonucleotides	6.22	0.42	0	0.42	0.16	100
HIF1? Signaling	6.2	0.4	0	0.43	0.17	210
Pulmonary Healing Signaling Pathway	6.17	0.47	0	0.35	0.18	201
Unfolded protein response	6.16	0.57	0	0.25	0.18	92
Pyrimidine Ribonucleotides De Novo Biosynthesis	6.15	0.47	0	0.42	0.11	45
Response to elevated platelet cytosolic Ca2+	6.15	0.27	0	0.52	0.22	132
Ion channel transport	6.13	0.31	0	0.38	0.31	183
SUMOylation of intracellular receptors	6.08	0.34	0	0.48	0.17	29
NGF Signaling	6.06	0.53	0	0.39	0.08	121
Regulation of Insulin-like Growth Factor (IGF) transport and uptake by IGFBPs	6.05	0.24	0	0.46	0.3	124
Acute Phase Response Signaling	5.92	0.27	0	0.43	0.29	191
COPI-mediated anterograde transport	5.91	0.6	0	0.17	0.24	102
MHC class II antigen presentation	5.9	0.5	0	0.16	0.34	128
Glyoxylate metabolism and glycine degradation	5.89	0.11	0	0.89	0	19
Neurovascular Coupling Signaling Pathway	5.88	0.23	0	0.52	0.25	232
Hepatic Fibrosis / Hepatic Stellate Cell Activation	5.82	0.33	0	0.36	0.31	192
Polyamine Regulation in Colon Cancer	5.8	0.53	0	0.36	0.12	59
Collagen biosynthesis and modifying enzymes	5.77	0.57	0	0.22	0.21	67
Paxillin Signaling	5.73	0.62	0	0.29	0.08	106
mRNA Capping	5.72	0.87	0	0.07	0.07	30
Class B/2 (Secretin family receptors)	5.68	0.44	0	0.36	0.2	95
Neuregulin Signaling	5.67	0.4	0	0.44	0.16	118
Growth Hormone Signaling	5.65	0.34	0	0.52	0.14	73
Formation of WDR5-containing histone-modifying complexes	5.65	0.64	0	0.29	0.07	42
HDR through MMEJ (alt-NHEJ)	5.64	1	0	0	0	12
cAMP-mediated signaling	5.63	0.26	0	0.56	0.19	241
SUMOylation of RNA binding proteins	5.63	0.66	0	0.11	0.23	47
GABA Receptor Signaling	5.63	0.3	0	0.55	0.15	133
SUMOylation of SUMOylation proteins	5.6	0.74	0	0.11	0.14	35
Nucleotide catabolism	5.6	0.4	0	0.46	0.14	35
Parkinson's Signaling Pathway	5.58	0.36	0	0.3	0.34	316
Fanconi Anemia Pathway	5.42	0.74	0	0.11	0.16	38
Rap1 signalling	5.41	0.44	0	0.5	0.06	16
Mismatch Repair	5.41	0.88	0	0.06	0.06	16
Sensory processing of sound by inner hair cells of the cochlea	5.39	0.29	0	0.57	0.14	69
RHO GTPases Activate WASPs and WAVEs	5.39	0.63	0	0.33	0.05	43
BBSome Signaling Pathway	5.39	0.31	0	0.42	0.27	493
Translocation of SLC2A4 (GLUT4) to the plasma membrane	5.34	0.57	0	0.21	0.22	72
Mitochondrial biogenesis	5.32	0.45	0	0.45	0.09	64
Lung Ionic Balance Signaling Pathway	5.29	0.23	0	0.45	0.32	522
CCR3 Signaling in Eosinophils	5.26	0.43	0	0.37	0.21	136
PKR-mediated signaling	5.26	0.55	0	0.17	0.28	78
ATF4 activates genes in response to endoplasmic reticulum stress	5.2	0.63	0	0.26	0.11	27
Transport of bile salts and organic acids, metal ions and amine compounds	5.19	0.25	0	0.49	0.26	84
Kinesins	5.19	0.56	0	0.13	0.31	62
eNOS Signaling	5.19	0.32	0	0.47	0.21	161
Opioid Signalling	5.14	0.39	0	0.47	0.14	90
HSP90 chaperone cycle for steroid hormone receptors in the presence of ligand	5.13	0.51	0	0.14	0.35	57
Factors involved in megakaryocyte development and platelet production	5.12	0.41	0	0.31	0.28	93
Amyloid Processing	5.07	0.54	0	0.27	0.19	52
Gene and protein expression by JAK-STAT signaling after IL-12 stimulation	5.03	0.54	0	0.22	0.24	37
Nucleotide Excision Repair Pathway	5.03	0.73	0	0.16	0.11	37
Role of NANOG in Mammalian Embryonic Stem Cell Pluripotency	5.02	0.57	0	0.32	0.11	123
Clathrin-mediated endocytosis	5.02	0.53	0	0.33	0.14	129
Hepatitis B Chronic Liver Pathogenesis Signaling Pathway	4.97	0.36	0	0.39	0.25	188
WNT/Ca+ pathway	4.95	0.41	0	0.48	0.11	66
Cholesterol Biosynthesis I	4.94	0.85	0	0.15	0	13
Cholesterol Biosynthesis II (via 24,25-dihydrolanosterol)	4.94	0.85	0	0.15	0	13
Cholesterol Biosynthesis III (via Desmosterol)	4.94	0.85	0	0.15	0	13
Hematoma Resolution Signaling Pathway	4.93	0.34	0	0.32	0.33	259
Triacylglycerol Biosynthesis	4.93	0.43	0	0.43	0.14	58
STAT3 Pathway	4.91	0.35	0	0.42	0.23	139
NAFLD Signaling Pathway	4.88	0.31	0	0.37	0.32	224
UVA-Induced MAPK Signaling	4.82	0.48	0	0.4	0.12	98
Phosphatidylethanolamine Biosynthesis II	4.81	0.75	0	0.25	0	8
WNK Renal Signaling Pathway	4.79	0.36	0	0.41	0.22	107
TR/RXR Activation	4.79	0.3	0	0.41	0.29	131
Relaxin Signaling	4.74	0.39	0	0.46	0.15	156
UVC-Induced MAPK Signaling	4.73	0.55	0	0.41	0.04	51
BMP signaling pathway	4.72	0.58	0	0.36	0.07	90
Regulation of the Epithelial Mesenchymal Transition by Growth Factors Pathway	4.71	0.45	0	0.38	0.16	194
DAG and IP3 signaling	4.65	0.29	0	0.59	0.12	41
Caveolar-mediated Endocytosis Signaling	4.65	0.43	0	0.3	0.27	79
FLT3 Signaling in Hematopoietic Progenitor Cells	4.62	0.51	0	0.35	0.13	82
Integrin cell surface interactions	4.61	0.4	0	0.38	0.22	85
PIP3 activates AKT signaling	4.59	0.35	0	0.47	0.18	145
NRF2-mediated Oxidative Stress Response	4.59	0.36	0	0.26	0.39	270
Glioma Invasiveness Signaling	4.57	0.52	0	0.32	0.15	71
Endometrial Cancer Signaling	4.56	0.57	0	0.33	0.1	60
Cardiac conduction	4.56	0.23	0	0.55	0.22	130
Role of Osteoclasts in Rheumatoid Arthritis Signaling Pathway	4.55	0.37	0	0.32	0.31	317
L1CAM interactions	4.55	0.42	0	0.35	0.23	124
PAK Signaling	4.54	0.55	0	0.34	0.11	118
Transcriptional Regulation by E2F6	4.53	0.79	0	0.06	0.15	34
ATF6 (ATF6-alpha) activates chaperone genes	4.52	0.9	0	0.1	0	10
Citrulline Biosynthesis	4.52	0.2	0	0.8	0	10
Leptin Signaling in Obesity	4.52	0.29	0	0.56	0.16	77
SUMOylation of transcription factors	4.52	0.75	0	0.15	0.1	20
JAK/STAT Signaling	4.48	0.4	0	0.45	0.16	83
Sensory processing of sound by outer hair cells of the cochlea	4.48	0.24	0	0.65	0.11	55
Pyridoxal 5'-phosphate Salvage Pathway	4.47	0.53	0	0.36	0.11	66
HOTAIR Regulatory Pathway	4.46	0.49	0	0.29	0.22	165
FGF Signaling	4.46	0.56	0	0.35	0.09	86
Cardiogenesis	4.46	0.63	0	0.26	0.11	27
Small Cell Lung Cancer Signaling	4.43	0.53	0	0.32	0.15	98
Post-translational protein phosphorylation	4.42	0.25	0	0.47	0.28	107
Dopamine Receptor Signaling	4.41	0.35	0	0.46	0.19	72
Superpathway of Citrulline Metabolism	4.41	0.19	0	0.75	0.06	16
Melanoma Signaling	4.4	0.52	0	0.38	0.1	50
nNOS Signaling in Skeletal Muscle Cells	4.4	0.16	0	0.66	0.18	50
Neurotrophin/TRK Signaling	4.37	0.56	0	0.31	0.13	78
Thrombopoietin Signaling	4.34	0.44	0	0.45	0.11	64
PDGF Signaling	4.32	0.59	0	0.36	0.06	87
Cholecystokinin/Gastrin-mediated Signaling	4.3	0.42	0	0.39	0.19	117
Prolactin Signaling	4.3	0.42	0	0.41	0.18	96
Gene Silencing by RNA	4.3	0.55	0	0.17	0.28	102
XBP1(S) activates chaperone genes	4.27	0.65	0	0.23	0.13	48
Ephrin B Signaling	4.26	0.68	0	0.23	0.08	73
Nucleotide salvage	4.25	0.43	0	0.43	0.13	23
BEX2 Signaling Pathway	4.21	0.46	0	0.34	0.2	82
ABRA Signaling Pathway	4.19	0.41	0	0.39	0.2	88
Role of OCT4 in Mammalian Embryonic Stem Cell Pluripotency	4.14	0.67	0	0.13	0.2	46
SUMOylation of chromatin organization proteins	4.13	0.61	0	0.13	0.27	71
ERK5 Signaling	4.11	0.49	0	0.34	0.18	74
Oxytocin in Brain Signaling Pathway	4.11	0.29	0	0.45	0.26	201
HIPPO signaling	4.09	0.58	0	0.26	0.16	77
PFKFB4 Signaling Pathway	4.08	0.49	0	0.45	0.06	49
Signaling by VEGF	4.06	0.6	0	0.32	0.08	107
Transcriptional Regulation by MECP2	4.05	0.32	0	0.52	0.16	63
IL-2 Signaling	4.05	0.48	0	0.38	0.14	63
Transcriptional regulation by the AP-2 (TFAP2) family of transcription factors	4.04	0.64	0	0.25	0.11	36
Signaling by the B Cell Receptor (BCR)	4.01	0.37	0	0.22	0.41	170
Apelin Endothelial Signaling Pathway	3.97	0.41	0	0.43	0.16	145
Cancer Drug Resistance by Drug Efflux	3.95	0.38	0	0.4	0.22	58
Cargo recognition for clathrin-mediated endocytosis	3.94	0.47	0	0.34	0.19	105
ERBB Signaling	3.93	0.51	0	0.37	0.13	93
Mitotic Telophase/Cytokinesis	3.93	0.8	0	0.2	0	15
Visual phototransduction	3.92	0.38	0	0.48	0.15	61
LXR/RXR Activation	3.9	0.12	0	0.44	0.45	130
Regulation of beta-cell development	3.87	0.45	0	0.45	0.1	42
GM-CSF Signaling	3.85	0.4	0	0.44	0.16	70
Regulation of eIF4 and p70S6K Signaling	3.85	0.4	0	0.45	0.15	188
Adrenergic Receptor Signaling Pathway (Enhanced)	3.83	0.25	0	0.44	0.31	198
Apoptosis Signaling	3.82	0.42	0	0.4	0.19	106
Detoxification of Reactive Oxygen Species	3.82	0.43	0	0.43	0.14	37
Fatty acyl-CoA biosynthesis	3.82	0.49	0	0.35	0.16	37
Ceramide Signaling	3.81	0.46	0	0.37	0.16	91
DNA Double Strand Break Response	3.79	0.61	0	0.15	0.24	59
IL-15 Production	3.76	0.28	0	0.53	0.19	122
DNA Damage Bypass	3.76	0.6	0	0.29	0.1	48
Mitophagy	3.74	0.53	0	0.45	0.03	40
Superpathway of Geranylgeranyldiphosphate Biosynthesis I (via Mevalonate)	3.72	0.65	0	0.1	0.25	20
Transcriptional and post-translational regulation of MITF-M expression and activity	3.72	0.67	0	0.27	0.06	51
Basal Cell Carcinoma Signaling	3.71	0.68	0	0.25	0.07	71
Tumor Microenvironment Pathway	3.71	0.36	0	0.41	0.23	180
Signaling by ROBO receptors	3.7	0.44	0	0.35	0.21	246
p53 Signaling	3.69	0.44	0	0.36	0.2	98
Folate Signaling Pathway	3.66	0.37	0	0.46	0.18	57
Iron uptake and transport	3.63	0.45	0	0.33	0.22	60
Role of MAPK Signaling in Promoting the Pathogenesis of Influenza	3.63	0.42	0	0.34	0.24	114
Interleukin-4 and Interleukin-13 signaling	3.62	0.19	0	0.5	0.32	111
Oxidative Phosphorylation	3.61	0.73	0	0.13	0.14	108
Protein repair	3.61	0.17	0	0.83	0	6
RAB GEFs exchange GTP for GDP on RABs	3.57	0.62	0	0.23	0.14	90
Chemokine Signaling	3.56	0.44	0	0.35	0.21	81
PEDF Signaling	3.56	0.5	0	0.43	0.07	84
Mechanisms of Viral Exit from Host Cells	3.55	0.46	0	0.44	0.1	41
FOXO-mediated transcription of cell death genes	3.53	0.38	0	0.56	0.06	16
Extrinsic Prothrombin Activation Pathway	3.53	0	0	0.81	0.19	16
Sulfur amino acid metabolism	3.52	0.36	0	0.46	0.18	28
Cytoprotection by HMOX1	3.5	0.4	0	0.38	0.22	58
Assembly and cell surface presentation of NMDA receptors	3.5	0.34	0	0.43	0.23	44
Aggrephagy	3.5	0.5	0	0.2	0.3	44
G?i Signaling	3.49	0.37	0	0.48	0.16	147
Gamma carboxylation, hypusinylation, hydroxylation, and arylsulfatase activation	3.48	0.43	0	0.41	0.16	61
Assembly of collagen fibrils and other multimeric structures	3.48	0.48	0	0.3	0.23	61
Fc epsilon receptor (FCERI) signaling	3.48	0.37	0	0.2	0.43	206
Striated Muscle Contraction	3.48	0.25	0	0.58	0.17	36
Apelin Cardiomyocyte Signaling Pathway	3.47	0.38	0	0.5	0.12	100
Aryl Hydrocarbon Receptor Signaling	3.47	0.38	0	0.23	0.39	183
ERBB4 Signaling	3.46	0.46	0	0.4	0.13	67
DNA Double-Strand Break Repair by Homologous Recombination	3.46	0.86	0	0	0.14	14
DNA Double-Strand Break Repair by Non-Homologous End Joining	3.46	0.86	0	0.14	0	14
Apelin Adipocyte Signaling Pathway	3.46	0.43	0	0.34	0.23	94
Natural Killer Cell Signaling	3.45	0.32	0	0.32	0.37	203
TP53 Regulates Metabolic Genes	3.44	0.45	0	0.32	0.24	85
LPS-stimulated MAPK Signaling	3.44	0.48	0	0.44	0.08	85
GDNF Family Ligand-Receptor Interactions	3.44	0.51	0	0.37	0.12	76
GPCR-Mediated Integration of Enteroendocrine Signaling Exemplified by an L Cell	3.44	0.22	0	0.59	0.18	76
NAD Signaling Pathway	3.43	0.42	0	0.34	0.24	151
Preeclampsia Signaling Pathway	3.4	0.35	0	0.37	0.28	161
Iron homeostasis signaling pathway	3.39	0.39	0	0.34	0.26	145
Extracellular matrix organization	3.39	0.5	0	0.32	0.19	107
p75 NTR receptor-mediated signalling	3.38	0.45	0	0.35	0.2	158
Signaling by Insulin receptor	3.32	0.6	0	0.24	0.16	45
tRNA Splicing	3.32	0.29	0	0.56	0.16	45
Estrogen-Dependent Breast Cancer Signaling	3.32	0.46	0	0.35	0.19	83
RNA Polymerase I Transcription	3.32	0.5	0	0.18	0.32	74
Antiproliferative Role of Somatostatin Receptor 2	3.31	0.51	0	0.36	0.13	77
FOXO-mediated transcription	3.3	0.37	0	0.47	0.16	19
Interconversion of nucleotide di- and triphosphates	3.29	0.45	0	0.45	0.1	29
Processing of Capped Intronless Pre-mRNA	3.29	0.62	0	0.14	0.24	29
Interleukin-7 signaling	3.27	0.17	0	0.63	0.21	24
Tryptophan Degradation III (Eukaryotic)	3.27	0.38	0	0.46	0.17	24
Transcriptional activity of SMAD2/SMAD3:SMAD4 heterotrimer	3.26	0.71	0	0.24	0.06	51
NR1H2 and NR1H3-mediated signaling	3.26	0.24	0	0.51	0.25	51
Transcriptional Regulation by VENTX	3.23	0.73	0	0.15	0.13	40
GADD45 Signaling	3.21	0.55	0	0.32	0.13	60
PCP (Planar Cell Polarity) Pathway	3.21	0.73	0	0.22	0.05	60
IL-3 Signaling	3.2	0.38	0	0.44	0.17	81
NF-?B Activation by Viruses	3.19	0.4	0	0.51	0.09	78
Metabolism of folate and pterines	3.19	0.41	0	0.41	0.18	17
Specification of the neural plate border	3.19	0.88	0	0.06	0.06	17
Role of JAK1 and JAK3 in ?c Cytokine Signaling	3.19	0.33	0	0.39	0.28	69
Transport of vitamins, nucleosides, and related molecules	3.19	0.4	0	0.33	0.28	43
Vasopressin regulates renal water homeostasis via Aquaporins	3.19	0.56	0	0.35	0.09	43
Smooth Muscle Contraction	3.19	0.3	0	0.53	0.16	43
Potassium Channels	3.16	0.25	0	0.57	0.17	103
GPER1 signaling	3.16	0.55	0	0.36	0.09	103
Coagulation System	3.14	0.03	0	0.66	0.31	35
Phagosome Maturation	3.13	0.45	0	0.22	0.33	171
TGF-? Signaling	3.13	0.58	0	0.3	0.12	97
Gustation Pathway	3.13	0.19	0	0.45	0.36	211
Nonhomologous End-Joining (NHEJ)	3.13	0.63	0	0.1	0.27	49
Nucleosome assembly	3.13	0.51	0	0	0.49	49
G alpha (s) signalling events	3.12	0.23	0	0.52	0.25	145
Respiratory electron transport	3.1	0.72	0	0.15	0.14	88
Intrinsic Pathway for Apoptosis	3.09	0.47	0	0.27	0.25	55
Signaling by PTK6	3.09	0.4	0	0.45	0.15	55
tRNA Charging	3.09	0.76	0	0.16	0.08	38
Circadian Clock	3.08	0.31	0	0.57	0.12	58
Signaling by PDGF	3.08	0.59	0	0.26	0.16	58
IL-7 Signaling Pathway	3.08	0.42	0	0.33	0.25	79
Regulation of TP53 Activity through Acetylation	3.07	0.63	0	0.2	0.17	30
UFMylation Signaling Pathway	3.07	0.42	0	0.36	0.22	64
Signaling by FGFR2	3.07	0.6	0	0.25	0.15	73
Fc Epsilon RI Signaling	3.05	0.39	0	0.35	0.26	120
IL-1 Signaling	3.03	0.44	0	0.46	0.1	98
Metabolism of cofactors	3.03	0.44	0	0.36	0.2	25
Growth hormone receptor signaling	3.03	0.04	0	0.72	0.24	25
TBC/RABGAPs	3.02	0.43	0	0.43	0.14	44
Collagen chain trimerization	3.02	0.52	0	0.2	0.27	44
Cristae formation	3.01	0.79	0	0.15	0.06	33
Melanin biosynthesis	3	1	0	0	0	5
Signaling by MST1	3	0	0	1	0	5
Formation of lateral plate mesoderm	3	0.6	0	0.4	0	5
Arginine Degradation I (Arginase Pathway)	3	0	0	1	0	5
Tyrosine Degradation I	3	0	0	1	0	5
Cytosolic iron-sulfur cluster assembly	3	0.92	0	0.08	0	13
NAP1L1 Transcription Regulation Signaling Pathway	2.99	0.49	0	0.25	0.26	89
Necroptosis Signaling Pathway	2.99	0.29	0	0.39	0.32	163
VEGF Family Ligand-Receptor Interactions	2.98	0.37	0	0.42	0.21	86
G alpha (12/13) signalling events	2.96	0.46	0	0.33	0.21	80
CNTF Signaling	2.95	0.48	0	0.39	0.13	56
EGF Signaling	2.95	0.57	0	0.38	0.05	56
CDX Gastrointestinal Cancer Signaling Pathway	2.94	0.41	0	0.29	0.3	197
Glutamate Receptor Signaling	2.94	0.35	0	0.49	0.16	68
RAB geranylgeranylation	2.94	0.62	0	0.2	0.18	65
Xenobiotic Metabolism Signaling	2.94	0.31	0	0.28	0.41	331
Sheddase Signaling Pathway	2.93	0.34	0	0.33	0.33	204
Phenylalanine and tyrosine metabolism	2.92	0.09	0	0.82	0.09	11
G alpha (q) signalling events	2.91	0.24	0	0.47	0.29	174
Glycosaminoglycan metabolism	2.91	0.52	0	0.32	0.16	128
Glutamate binding, activation of AMPA receptors and synaptic plasticity	2.87	0.29	0	0.61	0.1	31
Sonic Hedgehog Signaling	2.87	0.68	0	0.26	0.06	31
PI Metabolism	2.87	0.55	0	0.37	0.08	84
Activation of anterior HOX genes in hindbrain during early embryogenesis	2.87	0.62	0	0.08	0.3	84
Fructose metabolism	2.86	0	0	0.86	0.14	7
Arginine Degradation VI (Arginase 2 Pathway)	2.86	0.14	0	0.71	0.14	7
Phosphatidylcholine Biosynthesis I	2.86	0.43	0	0.57	0	7
Serine biosynthesis	2.86	0.67	0	0.22	0.11	9
Histidine Degradation III	2.86	0.22	0	0.56	0.22	9
Fatty Acid ?-oxidation I	2.82	0.38	0	0.41	0.21	34
Stearate Biosynthesis I (Animals)	2.82	0.33	0	0.38	0.29	63
Pyrimidine Deoxyribonucleotides De Novo Biosynthesis I	2.8	0.42	0	0.42	0.15	26
Granzyme B Signaling	2.77	0.56	0	0.25	0.19	16
Regulation of endogenous retroelements	2.76	0.42	0	0.03	0.55	104
MSP-RON Signaling in Cancer Cells Pathway	2.76	0.4	0	0.31	0.29	143
Neurotransmitter release cycle	2.75	0.43	0	0.43	0.15	40
Metabolism of water-soluble vitamins and cofactors	2.75	0.32	0	0.46	0.22	82
Signaling by MET	2.74	0.62	0	0.24	0.14	79
Signaling by SCF-KIT	2.73	0.42	0	0.47	0.12	43
Oncostatin M Signaling	2.73	0.3	0	0.44	0.26	43
COPII-mediated vesicle transport	2.72	0.64	0	0.25	0.11	73
PXR/RXR Activation	2.7	0.15	0	0.42	0.43	67
Collagen degradation	2.7	0.45	0	0.25	0.3	64
ERB2-ERBB3 Signaling	2.7	0.48	0	0.36	0.16	64
G?12/13 Signaling	2.69	0.46	0	0.4	0.14	134
RHO GTPases activate IQGAPs	2.69	0.59	0	0.06	0.34	32
Choline Biosynthesis III	2.66	0.29	0	0.64	0.07	14
Colanic Acid Building Blocks Biosynthesis	2.66	0.79	0	0.14	0.07	14
Mitochondrial L-carnitine Shuttle Pathway	2.63	0.32	0	0.37	0.32	19
Triglyceride metabolism	2.62	0.34	0	0.39	0.26	38
Integrin signaling	2.6	0.41	0	0.52	0.07	27
Phospholipases	2.59	0.12	0	0.57	0.31	68
Role of JAK2 in Hormone-like Cytokine Signaling	2.58	0.14	0	0.46	0.4	65
Heme signaling	2.57	0.34	0	0.53	0.13	47
MYC Mediated Apoptosis Signaling	2.57	0.34	0	0.52	0.14	50
nNOS Signaling in Neurons	2.57	0.24	0	0.56	0.2	50
Signaling by NTRK3 (TRKC)	2.55	0.47	0	0.33	0.2	30
FOXO-mediated transcription of oxidative stress, metabolic and neuronal genes	2.55	0.2	0	0.6	0.2	30
Signaling by CSF3 (G-CSF)	2.55	0.33	0	0.57	0.1	30
Vitamin D (calciferol) metabolism	2.55	0.42	0	0.58	0	12
Degradation of the extracellular matrix	2.53	0.35	0	0.32	0.33	81
Cellular hexose transport	2.53	0.18	0	0.55	0.27	22
Sphingolipid metabolism	2.52	0.45	0	0.44	0.12	110
VDR/RXR Activation	2.52	0.29	0	0.44	0.27	78
Hypoxia Signaling in the Cardiovascular System	2.52	0.59	0	0.24	0.17	78
1D-myo-inositol Hexakisphosphate Biosynthesis II (Mammalian)	2.5	0.41	0	0.53	0.06	17
Coronavirus Pathogenesis Pathway	2.5	0.29	0	0.43	0.28	211
Role of Macrophages, Fibroblasts and Endothelial Cells in Rheumatoid Arthritis	2.49	0.34	0	0.36	0.3	337
Oxidative Stress Induced Senescence	2.47	0.5	0	0.17	0.33	88
Complement System	2.47	0.03	0	0.59	0.38	39
Incretin synthesis, secretion, and inactivation	2.46	0.48	0	0.16	0.36	25
Glycogen metabolism	2.46	0.04	0	0.76	0.2	25
RHOBTB3 ATPase cycle	2.45	0.5	0	0.5	0	10
Calcium Transport I	2.45	0.4	0	0.5	0.1	10
G alpha (z) signalling events	2.44	0.4	0	0.5	0.1	48
Inositol phosphate metabolism	2.44	0.31	0	0.54	0.15	48
Transcriptional regulation of granulopoiesis	2.44	0.39	0	0.22	0.39	51
RHO GTPases activate PKNs	2.41	0.57	0	0.14	0.29	28
Eumelanin Biosynthesis	2.4	0.75	0	0.25	0	4
Acute Myeloid Leukemia Signaling	2.4	0.42	0	0.4	0.17	92
Transcriptional regulation of brown and beige adipocyte differentiation	2.37	0.61	0	0.23	0.16	31
Fatty Acid Activation	2.37	0.33	0	0.4	0.27	15
Ribavirin ADME	2.36	0.51	0	0.39	0.1	67
Regulation of the Epithelial Mesenchymal Transition in Development Pathway	2.36	0.65	0	0.23	0.12	86
Peroxisomal protein import	2.35	0.36	0	0.55	0.09	64
Synthesis of Lipoxins (LX)	2.33	0.33	0	0.67	0	6
Choline catabolism	2.33	0.17	0	0.83	0	6
Zymosterol Biosynthesis	2.33	0.83	0	0.17	0	6
IL-6 Signaling	2.32	0.41	0	0.35	0.24	129
RAF-independent MAPK1/3 activation	2.32	0.17	0	0.74	0.09	23
Azathioprine ADME	2.32	0.39	0	0.39	0.22	23
IL-12 Signaling and Production in Macrophages	2.32	0.22	0	0.4	0.37	242
Apelin Muscle Signaling Pathway	2.31	0.53	0	0.33	0.14	49
Signaling by NOTCH1	2.31	0.47	0	0.31	0.22	77
Angiopoietin Signaling	2.31	0.44	0	0.39	0.17	77
WNT ligand biogenesis and trafficking	2.27	0.88	0	0.12	0	26
Complex I biogenesis	2.26	0.76	0	0.16	0.07	68
Agrin Interactions at Neuromuscular Junction	2.26	0.57	0	0.29	0.13	68
RORA activates gene expression	2.26	0.56	0	0.44	0	18
Metabolism of amine-derived hormones	2.26	0.17	0	0.78	0.06	18
Activin Inhibin Signaling Pathway	2.25	0.39	0	0.32	0.29	212
Nephron development	2.24	0.77	0	0.23	0	13
Myogenesis	2.24	0.72	0	0.17	0.1	29
EGR2 and SOX10-mediated initiation of Schwann cell myelination	2.24	0.55	0	0.34	0.1	29
Glycolysis I	2.24	0.21	0	0.55	0.24	29
G-protein beta:gamma signalling	2.21	0.53	0	0.31	0.16	32
Thrombin signalling through proteinase activated receptors (PARs)	2.21	0.56	0	0.34	0.09	32
Phototransduction Pathway	2.21	0.36	0	0.5	0.14	56
Oncogene Induced Senescence	2.2	0.51	0	0.31	0.17	35
IL-9 Signaling	2.2	0.29	0	0.54	0.17	35
Extra-nuclear estrogen signaling	2.19	0.49	0	0.35	0.16	75
Regulation of TP53 Expression and Degradation	2.19	0.53	0	0.34	0.13	38
Synaptic adhesion-like molecules	2.18	0.1	0	0.81	0.1	21
TP53 Regulates Transcription of Cell Death Genes	2.18	0.39	0	0.32	0.3	44
Retinoid metabolism and transport	2.18	0.11	0	0.55	0.34	44
PPAR Signaling	2.16	0.33	0	0.42	0.25	108
Mevalonate Pathway I	2.12	0.63	0	0.06	0.31	16
BMAL1:CLOCK,NPAS2 activates circadian gene expression	2.1	0.48	0	0.41	0.11	27
Protein ubiquitination	2.08	0.7	0	0.27	0.03	30
Gluconeogenesis I	2.08	0.3	0	0.43	0.27	30
Arachidonic acid metabolism	2.06	0.16	0	0.47	0.38	45
FLT3 Signaling	2.05	0.26	0	0.59	0.15	39
Abacavir ADME	2.04	0.49	0	0.39	0.12	67
NoRC negatively regulates rRNA expression	2.04	0.46	0	0.18	0.36	67
Unfolded Protein Response (UPR)	2.04	0.58	0	0.26	0.16	19
RHO GTPases activate CIT	2.04	0.53	0	0.32	0.16	19
Cellular response to mitochondrial stress	1.99	0.56	0	0.33	0.11	9
Malate-aspartate shuttle	1.99	0.56	0	0.44	0	9
Superpathway of D-myo-inositol (1,4,5)-trisphosphate Metabolism	1.99	0.55	0	0.41	0.05	22
Senescence-Associated Secretory Phenotype (SASP)	1.99	0.45	0	0.23	0.32	74
Antioxidant Action of Vitamin C	1.99	0.21	0	0.48	0.31	117
Tryptophan catabolism	1.98	0.21	0	0.57	0.21	14
Glutamate and glutamine metabolism	1.98	0.21	0	0.5	0.29	14
Role of MAPK Signaling in the Pathogenesis of Influenza	1.97	0.31	0	0.38	0.31	84
Signaling by NTRK2 (TRKB)	1.96	0.64	0	0.28	0.08	25
IL-10 Signaling	1.96	0.21	0	0.41	0.38	155
Role of JAK family kinases in IL-6-type Cytokine Signaling	1.95	0.31	0	0.37	0.32	81
M-decay: degradation of maternal mRNAs by maternally stored factors	1.94	0.61	0	0.24	0.15	46
CDP-diacylglycerol Biosynthesis I	1.94	0.46	0	0.36	0.18	28
Nicotinate metabolism	1.93	0.45	0	0.42	0.13	31
Renal Cell Carcinoma Signaling	1.93	0.55	0	0.33	0.12	78
Cargo concentration in the ER	1.92	0.59	0	0.29	0.12	34
Granzyme A Signaling	1.9	0.68	0	0.11	0.21	75
Metabolism of Angiotensinogen to Angiotensins	1.9	0.06	0	0.65	0.29	17
Signaling by Type 1 Insulin-like Growth Factor 1 Receptor (IGF1R)	1.9	0.59	0	0.29	0.12	17
Glutaryl-CoA Degradation	1.9	0.53	0	0.29	0.18	17
D-myo-inositol (1,3,4)-trisphosphate Biosynthesis	1.9	0.47	0	0.47	0.06	17
TYSND1 cleaves peroxisomal proteins	1.88	0.14	0	0.86	0	7
Mitochondrial Uncoupling	1.88	0.29	0	0.57	0.14	7
Glycogen Biosynthesis II (from UDP-D-Glucose)	1.88	0	0	0.86	0.14	7
Signaling by Hippo	1.85	0.65	0	0.25	0.1	20
Synthesis, secretion, and deacylation of Ghrelin	1.85	0.3	0	0.4	0.3	20
Formation of ATP by chemiosmotic coupling	1.85	0.85	0	0.05	0.1	20
Meiotic recombination	1.84	0.44	0	0.14	0.42	50
Signaling by Leptin	1.84	0.08	0	0.67	0.25	12
Lysine catabolism	1.84	0.25	0	0.75	0	12
Elastic fibre formation	1.82	0.59	0	0.18	0.23	44
Metabolism of vitamin K	1.8	1	0	0	0	3
Proline catabolism	1.8	0	0	1	0	3
NFE2L2 regulating TCA cycle genes	1.8	0	0	1	0	3
Uracil Degradation II (Reductive)	1.8	0	0	1	0	3
Proline Degradation	1.8	0	0	1	0	3
Thymine Degradation	1.8	0	0	1	0	3
Geranylgeranyldiphosphate Biosynthesis	1.8	0.67	0	0.33	0	3
1D-myo-inositol Hexakisphosphate Biosynthesis V (from Ins(1,3,4)P3)	1.8	0.33	0	0.67	0	3
Lysine Degradation II	1.8	0.2	0	0.8	0	5
Metabolism of porphyrins	1.8	0.23	0	0.54	0.23	26
GABA receptor activation	1.8	0.33	0	0.57	0.1	60
Peroxisomal lipid metabolism	1.79	0.28	0	0.62	0.1	29
Role of p14/p19ARF in Tumor Suppression	1.79	0.62	0	0.21	0.17	29
GPVI-mediated activation cascade	1.79	0.43	0	0.31	0.26	35
Role of Osteoblasts, Osteoclasts and Chondrocytes in Rheumatoid Arthritis	1.76	0.44	0	0.32	0.24	229
UVB-Induced MAPK Signaling	1.76	0.46	0	0.37	0.17	54
Response of EIF2AK1 (HRI) to heme deficiency	1.75	0.27	0	0.47	0.27	15
Macroautophagy	1.75	0.39	0	0.52	0.09	67
Costimulation by the CD28 family	1.75	0.4	0	0.3	0.3	131
Xenobiotic Metabolism General Signaling Pathway	1.71	0.31	0	0.29	0.4	163
Gastrin-CREB signalling pathway via PKC and MAPK	1.71	0.44	0	0.33	0.22	18
Formation of definitive endoderm	1.71	0.56	0	0.22	0.22	18
MyD88:MAL(TIRAP) cascade initiated on plasma membrane	1.69	0.29	0	0.55	0.17	42
Formation of Fibrin Clot (Clotting Cascade)	1.68	0.05	0	0.56	0.38	39
Citric acid cycle (TCA cycle)	1.68	0.57	0	0.43	0	21
Endoplasmic Reticulum Stress Pathway	1.68	0.62	0	0.29	0.1	21
Amino acids regulate mTORC1	1.67	0.58	0	0.27	0.15	55
RHO GTPases Activate NADPH Oxidases	1.66	0.42	0	0.42	0.17	24
RAS processing	1.66	0.58	0	0.29	0.13	24
IL-22 Signaling	1.66	0.33	0	0.46	0.21	24
Tumoricidal Function of Hepatic Natural Killer Cells	1.66	0.42	0	0.42	0.17	24
Signal amplification	1.66	0.64	0	0.27	0.09	33
MAPK targets/ Nuclear events mediated by MAP kinases	1.66	0.52	0	0.45	0.03	33
Activation of kainate receptors upon glutamate binding	1.66	0.5	0	0.37	0.13	30
Phosphatidylglycerol Biosynthesis II (Non-plastidic)	1.66	0.5	0	0.33	0.17	30
B-WICH complex positively regulates rRNA expression	1.64	0.37	0	0.25	0.38	52
Glycation Signaling Pathway	1.63	0.34	0	0.34	0.32	225
Neuroinflammation Signaling Pathway	1.63	0.24	0	0.39	0.37	330
Cleavage and Polyadenylation of Pre-mRNA	1.61	0.69	0	0.08	0.23	13
Signaling by Retinoic Acid	1.61	0.39	0	0.3	0.3	46
Apelin Pancreas Signaling Pathway	1.61	0.52	0	0.37	0.11	46
NLR signaling pathways	1.58	0.29	0	0.52	0.2	56
Interleukin-3, Interleukin-5 and GM-CSF signaling	1.58	0.34	0	0.39	0.27	56
SUMOylation of DNA methylation proteins	1.56	0.63	0	0.06	0.31	16
Platelet Adhesion to exposed collagen	1.56	0.38	0	0.38	0.25	16
Processing of SMDT1	1.56	0.5	0	0.44	0.06	16
Formation of intermediate mesoderm	1.56	0.88	0	0	0.13	8
Sucrose Degradation V (Mammalian)	1.56	0.13	0	0.75	0.13	8
Superoxide Radicals Degradation	1.56	0.5	0	0.5	0	8
Mitochondrial Fatty Acid Beta-Oxidation	1.56	0.57	0	0.32	0.11	37
Superpathway of Methionine Degradation	1.56	0.3	0	0.51	0.19	37
p38 MAPK Signaling	1.55	0.3	0	0.36	0.34	124
RHO GTPases Activate ROCKs	1.53	0.58	0	0.21	0.21	19
?-linolenate Biosynthesis II (Animals)	1.53	0.37	0	0.37	0.26	19
PD-1, PD-L1 cancer immunotherapy pathway	1.53	0.24	0	0.32	0.44	114
Signaling by ALK	1.53	0.52	0	0.35	0.13	31
Signaling by NOTCH3	1.53	0.52	0	0.3	0.18	50
Tuberculosis Latent Signaling Pathway	1.53	0.28	0	0.44	0.28	90
Insertion of tail-anchored proteins into the endoplasmic reticulum membrane	1.52	0.5	0	0.36	0.14	22
Erythropoietin Signaling Pathway	1.52	0.31	0	0.3	0.39	181
Insulin processing	1.52	0.48	0	0.44	0.08	25
Complex III assembly	1.52	0.68	0	0.32	0	25
Neurexins and neuroligins	1.49	0.18	0	0.7	0.12	57
PI3K Cascade	1.49	0.5	0	0.41	0.09	44
SUMOylation of transcription cofactors	1.49	0.52	0	0.23	0.25	44
SPINK1 General Cancer Pathway	1.49	0.3	0	0.33	0.37	67
RNA Polymerase III Transcription	1.47	0.59	0	0.34	0.07	41
Signaling by TGF-beta Receptor Complex	1.46	0.57	0	0.3	0.13	54
RHO GTPases activate KTN1	1.46	0.55	0	0.18	0.27	11
Aspartate and asparagine metabolism	1.46	0.27	0	0.55	0.18	11
Formation of the anterior neural plate	1.46	0.64	0	0.09	0.27	11
NAD Phosphorylation and Dephosphorylation	1.46	0.55	0	0.18	0.27	11
Folate Transformations I	1.46	0.36	0	0.36	0.27	11
Metabolism of steroid hormones	1.45	0.29	0	0.45	0.26	38
FAT10 Cancer Signaling Pathway	1.44	0.43	0	0.41	0.16	51
PRC2 methylates histones and DNA	1.43	0.46	0	0.03	0.51	35
Creatine-phosphate Biosynthesis	1.42	0.17	0	0.5	0.33	6
Glycine Cleavage Complex	1.42	0.17	0	0.83	0	6
Tryptophan Degradation to 2-amino-3-carboxymuconate Semialdehyde	1.42	0	0	0.83	0.17	6
ISGylation Signaling Pathway	1.42	0.26	0	0.35	0.39	109
Nucleotide biosynthesis	1.41	0.71	0	0.29	0	14
Assembly of RNA Polymerase III Complex	1.41	0.79	0	0.07	0.14	14
Paracetamol ADME	1.4	0.14	0	0.41	0.45	29
trans-Golgi Network Vesicle Budding	1.39	0.55	0	0.35	0.11	75
Signaling by Erythropoietin	1.39	0.42	0	0.42	0.15	26
Cardiomyocyte Differentiation via BMP Receptors	1.39	0.54	0	0.42	0.04	26
D-myo-inositol (1,4,5)-Trisphosphate Biosynthesis	1.39	0.35	0	0.58	0.08	26
Ethanol Degradation IV	1.39	0.27	0	0.31	0.42	26
Germ layer formation at gastrulation	1.39	0.71	0	0.12	0.18	17
Nephrin family interactions	1.38	0.65	0	0.35	0	23
FXR/RXR Activation	1.38	0.23	0	0.31	0.47	195
Maturation of TCA enzymes and regulation of TCA cycle	1.38	0.3	0	0.7	0	20
Purine Nucleotides Degradation II (Aerobic)	1.38	0.25	0	0.45	0.3	20
Cerebral Malformation Signaling Pathway	1.36	0.44	0	0.31	0.26	117
Macrophage Alternative Activation Signaling Pathway	1.36	0.24	0	0.33	0.42	192
Xenobiotic Metabolism PXR Signaling Pathway	1.35	0.24	0	0.26	0.5	221
NGF-stimulated transcription	1.35	0.41	0	0.44	0.15	39
HMGB1 Signaling	1.34	0.39	0	0.26	0.35	160
Hepatic Cholestasis	1.34	0.22	0	0.41	0.37	225
Signaling by ERBB4	1.33	0.34	0	0.41	0.25	59
Role of Osteoblasts in Rheumatoid Arthritis Signaling Pathway	1.33	0.4	0	0.28	0.32	240
Death Receptor Signaling	1.31	0.4	0	0.4	0.2	97
Activation of Matrix Metalloproteinases	1.31	0.24	0	0.3	0.45	33
Lipophagy	1.31	0.22	0	0.67	0.11	9
Leucine Degradation I	1.31	0.44	0	0.56	0	9
CD27 Signaling in Lymphocytes	1.3	0.39	0	0.45	0.16	56
