# Supplementary material for: Multi-omic analyses identify molecular targets of Chd7 that contribute to CHARGE syndrome model phenotypes
Source: Dis Model Mech. 2026 Mar 31;19(3):dmm052592. doi: 10.1242/dmm.052592 (PMC13054947; doi:10.1242/dmm.052592)
Supplement: Table S9. Canonical pathway data from Figure 2D RNA MUT 3 dpf v 5 dpf [file dmm-19-052592-TableS9.xlsx]

## Sheet: Supplemental Table 9
Supplemental Table 9. Canonical pathway data from Figure 2D RNA MUT 3 dpf v 5 dpf.
© 2000-2025 QIAGEN. All rights reserved.
Ingenuity Canonical Pathways	-log(p-value)	Downregulated	No change	Upregulated	No overlap with dataset	Total
Cell Cycle Checkpoints	53.2	0.74	0	0.12	0.14	272
Mitotic Metaphase and Anaphase	41.7	0.74	0	0.12	0.14	236
Synthesis of DNA	37.2	0.88	0	0.1	0.02	122
Processing of Capped Intron-Containing Pre-mRNA	37.1	0.74	0	0.1	0.17	288
Mitotic Prometaphase	30.5	0.74	0	0.09	0.18	205
Mitotic G1 phase and G1/S transition	29.9	0.79	0	0.13	0.08	132
Mitotic G2-G2/M phases	29.9	0.73	0	0.12	0.16	200
Neddylation	26.7	0.54	0	0.33	0.12	246
Class I MHC mediated antigen processing and presentation	26.3	0.48	0	0.38	0.15	381
Estrogen Receptor Signaling	25.6	0.5	0	0.37	0.13	411
Molecular Mechanisms of Cancer	25.2	0.35	0	0.41	0.24	861
Serotonin Receptor Signaling	23.9	0.34	0	0.46	0.2	470
AMPK Signaling	23.6	0.5	0	0.39	0.1	244
Huntington's Disease Signaling	22.9	0.55	0	0.31	0.14	287
S Phase	22.6	0.78	0	0.17	0.05	100
Pulmonary Fibrosis Idiopathic Signaling Pathway	21.9	0.57	0	0.27	0.16	326
Regulation of mitotic cell cycle	21.7	0.81	0	0.15	0.05	88
Beta-catenin independent WNT signaling	21.2	0.63	0	0.28	0.09	205
Cardiac Hypertrophy Signaling (Enhanced)	21.1	0.37	0	0.42	0.22	537
Protein Ubiquitination Pathway	20.9	0.57	0	0.25	0.18	279
Axonal Guidance Signaling	20.3	0.48	0	0.32	0.2	517
Cell Cycle Control of Chromosomal Replication	20.3	0.81	0	0.11	0.09	57
Microautophagy Signaling Pathway	20.2	0.6	0	0.27	0.13	159
Role of BRCA1 in DNA Damage Response	19.9	0.83	0	0.11	0.06	80
RAF/MAP kinase cascade	19.7	0.42	0	0.42	0.16	262
Kinetochore Metaphase Signaling Pathway	19.6	0.71	0	0.13	0.17	103
Chronic Myeloid Leukemia Signaling	19.5	0.52	0	0.31	0.17	281
RHO GTPases Activate Formins	19	0.69	0	0.07	0.24	140
Metabolism of polyamines	19	0.76	0	0.19	0.05	59
ABC-family proteins mediated transport	18.8	0.6	0	0.25	0.15	103
Hedgehog ligand biogenesis	18.7	0.74	0	0.22	0.05	65
Regulation of TP53 Activity through Phosphorylation	18.6	0.72	0	0.18	0.1	93
Regulation of mRNA stability by proteins that bind AU-rich elements	18.6	0.73	0	0.19	0.08	89
Senescence Pathway	18.3	0.48	0	0.36	0.16	301
Myelination Signaling Pathway	18.3	0.57	0	0.29	0.14	328
HER-2 Signaling in Breast Cancer	18	0.49	0	0.35	0.16	227
Integrin Signaling	17.8	0.57	0	0.28	0.15	210
Mitochondrial Dysfunction	17.7	0.5	0	0.32	0.18	345
Glioblastoma Multiforme Signaling	17.7	0.59	0	0.32	0.09	171
Inhibition of ARE-Mediated mRNA Degradation Pathway	17.5	0.65	0	0.17	0.17	162
FAT10 Signaling Pathway	17.5	0.75	0	0.16	0.09	56
Transcriptional regulation by RUNX3	17.5	0.74	0	0.19	0.07	96
MAPK6/MAPK4 signaling	17.4	0.67	0	0.22	0.11	92
BAG2 Signaling Pathway	17.2	0.62	0	0.27	0.12	86
Protein Kinase A Signaling	17.2	0.37	0	0.43	0.2	396
Hepatic Fibrosis Signaling Pathway	17.1	0.46	0	0.37	0.17	416
Degradation of beta-catenin by the destruction complex	16.9	0.7	0	0.14	0.15	91
RNA Polymerase II Transcription	16.9	0.73	0	0.11	0.16	150
Sirtuin Signaling Pathway	16.7	0.46	0	0.37	0.17	297
Breast Cancer Regulation by Stathmin1	16.4	0.34	0	0.4	0.26	606
NIK-->noncanonical NF-kB signaling	16.3	0.75	0	0.2	0.05	60
MicroRNA Biogenesis Signaling Pathway	16.3	0.67	0	0.18	0.15	187
G-Protein Coupled Receptor Signaling	16.2	0.3	0	0.47	0.24	713
Deubiquitination	16.2	0.53	0	0.29	0.18	265
Regulation of RUNX2 expression and activity	16.2	0.76	0	0.19	0.04	72
Regulation of Apoptosis	16	0.79	0	0.17	0.04	53
Somitogenesis	15.9	0.82	0	0.07	0.11	55
HDR through Homologous Recombination (HRR) or Single Strand Annealing (SSA)	15.9	0.71	0	0.11	0.18	114
Synaptogenesis Signaling Pathway	15.9	0.42	0	0.44	0.13	316
Circadian Rhythm Signaling	15.8	0.31	0	0.53	0.16	270
Sertoli Cell-Germ Cell Junction Signaling Pathway (Enhanced)	15.7	0.51	0	0.33	0.16	236
Colorectal Cancer Metastasis Signaling	15.7	0.51	0	0.35	0.14	271
Neutrophil degranulation	15.6	0.36	0	0.34	0.3	477
DNA Replication Pre-Initiation	15.5	0.7	0	0.11	0.19	104
Cellular response to hypoxia	15.4	0.7	0	0.21	0.09	76
Hedgehog 'on' state	15.4	0.63	0	0.28	0.09	144
Ovarian Cancer Signaling	15.3	0.64	0	0.26	0.11	159
Ephrin Receptor Signaling	15.3	0.57	0	0.33	0.1	202
ILK Signaling	15.2	0.5	0	0.33	0.17	197
Transcriptional regulation by RUNX1	15.2	0.59	0	0.22	0.19	152
Hedgehog 'off' state	15.2	0.67	0	0.23	0.11	114
Cardiac Hypertrophy Signaling	15.1	0.45	0	0.43	0.13	261
Histone Modification Signaling Pathway	14.9	0.52	0	0.2	0.28	300
Cachexia Signaling Pathway	14.8	0.38	0	0.33	0.29	368
ERK/MAPK Signaling	14.8	0.5	0	0.34	0.17	220
Chromatin organization	14.7	0.57	0	0.2	0.24	255
PI3K/AKT Signaling	14.6	0.39	0	0.39	0.23	200
ATM Signaling	14.6	0.7	0	0.18	0.12	100
Signaling by Rho Family GTPases	14.5	0.49	0	0.37	0.13	267
Epithelial Adherens Junction Signaling	14.4	0.61	0	0.24	0.15	158
Resolution of Abasic Sites (AP sites)	14.1	0.84	0	0.13	0.03	38
Cyclins and Cell Cycle Regulation	14.1	0.7	0	0.16	0.14	86
Opioid Signaling Pathway	14.1	0.35	0	0.5	0.15	281
KEAP1-NFE2L2 pathway	14.1	0.63	0	0.27	0.1	152
TCF dependent signaling in response to WNT	14	0.63	0	0.16	0.21	198
Cellular Effects of Sildenafil (Viagra)	14	0.29	0	0.46	0.25	685
Insulin Secretion Signaling Pathway	14	0.39	0	0.48	0.13	279
RAR Activation	13.9	0.42	0	0.32	0.26	433
Actin Cytoskeleton Signaling	13.8	0.51	0	0.33	0.17	242
Signaling by NOTCH4	13.8	0.67	0	0.23	0.1	141
Nuclear Cytoskeleton Signaling Pathway	13.7	0.56	0	0.23	0.21	221
Autophagy	13.6	0.43	0	0.44	0.12	219
Pancreatic Adenocarcinoma Signaling	13.5	0.51	0	0.38	0.1	125
PTEN Regulation	13.4	0.6	0	0.21	0.19	150
ROBO SLIT Signaling Pathway	13.4	0.63	0	0.27	0.11	128
Glioma Signaling	13.4	0.52	0	0.34	0.13	128
RHO GTPase cycle	13.3	0.5	0	0.33	0.17	450
CREB Signaling in Neurons	13.3	0.28	0	0.48	0.24	616
Germ Cell-Sertoli Cell Junction Signaling	13.2	0.56	0	0.27	0.17	171
NER (Nucleotide Excision Repair, Enhanced Pathway)	13.2	0.81	0	0.1	0.09	91
CLEAR Signaling Pathway	13.1	0.47	0	0.4	0.14	285
Superpathway of Inositol Phosphate Compounds	13.1	0.45	0	0.38	0.17	241
Androgen Signaling	13	0.52	0	0.34	0.14	175
Eicosanoid Signaling	12.7	0.38	0	0.43	0.2	282
Oxytocin Signaling Pathway	12.7	0.39	0	0.43	0.18	285
Ribonucleotide Reductase Signaling Pathway	12.7	0.56	0	0.24	0.2	174
Dilated Cardiomyopathy Signaling Pathway	12.6	0.32	0	0.52	0.17	151
Role of CHK Proteins in Cell Cycle Checkpoint Control	12.6	0.79	0	0.09	0.12	58
Activation of the pre-replicative complex	12.6	0.91	0	0	0.09	35
Interleukin-1 family signaling	12.5	0.48	0	0.31	0.21	129
RAC Signaling	12.4	0.58	0	0.34	0.09	137
ID1 Signaling Pathway	12.4	0.51	0	0.35	0.14	202
Asparagine N-linked glycosylation	12.3	0.73	0	0.2	0.07	125
Role of Tissue Factor in Cancer	12.3	0.44	0	0.4	0.16	208
Hereditary Breast Cancer Signaling	12.2	0.68	0	0.19	0.13	138
Regulation of Actin-based Motility by Rho	12.2	0.53	0	0.33	0.14	111
HGF Signaling	12.1	0.49	0	0.41	0.1	131
Cilium Assembly	12	0.65	0	0.21	0.14	204
Endocannabinoid Cancer Inhibition Pathway	11.9	0.48	0	0.39	0.12	147
Cyclophilin Signaling Pathway	11.8	0.5	0	0.3	0.2	249
DNA Methylation and Transcriptional Repression Signaling	11.8	0.62	0	0.23	0.14	98
IL-8 Signaling	11.8	0.45	0	0.4	0.14	208
Telomere Maintenance	11.7	0.67	0	0.09	0.24	89
GNRH Signaling	11.6	0.4	0	0.47	0.13	193
Paxillin Signaling	11.6	0.65	0	0.26	0.08	106
Intra-Golgi and retrograde Golgi-to-ER traffic	11.6	0.66	0	0.18	0.16	204
Prostate Cancer Signaling	11.5	0.54	0	0.32	0.14	116
TCR signaling	11.5	0.5	0	0.26	0.24	126
Pancreatic Secretion Signaling Pathway	11.5	0.34	0	0.45	0.21	243
Dopamine-DARPP32 Feedback in cAMP Signaling	11.4	0.33	0	0.55	0.12	178
Production of Nitric Oxide and Reactive Oxygen Species in Macrophages	11.3	0.36	0	0.43	0.2	192
TP53 Regulates Transcription of DNA Repair Genes	11.3	0.77	0	0.19	0.04	70
Aldosterone Signaling in Epithelial Cells	11.3	0.43	0	0.39	0.19	171
Thrombin Signaling	11.2	0.43	0	0.44	0.13	223
3-phosphoinositide Biosynthesis	11.1	0.47	0	0.35	0.18	215
PTEN Signaling	11.1	0.5	0	0.41	0.09	151
Glutaminergic Receptor Signaling Pathway (Enhanced)	11.1	0.26	0	0.56	0.18	326
CDK5 Signaling	11	0.53	0	0.34	0.13	106
CXCR4 Signaling	10.9	0.48	0	0.4	0.11	168
Mitochondrial translation	10.8	0.9	0	0.05	0.05	97
14-3-3-mediated Signaling	10.8	0.45	0	0.34	0.2	132
Phagosome Formation	10.7	0.28	0	0.41	0.31	706
Ephrin A Signaling	10.7	0.51	0	0.36	0.13	140
BER (Base Excision Repair) Pathway	10.7	0.73	0	0.23	0.05	44
Calcium Signaling	10.7	0.33	0	0.49	0.18	218
IGF-1 Signaling	10.7	0.52	0	0.36	0.11	105
HIF1? Signaling	10.6	0.42	0	0.41	0.17	210
Adipogenesis pathway	10.6	0.57	0	0.24	0.19	138
Netrin Signaling	10.6	0.42	0	0.45	0.13	175
Endocannabinoid Developing Neuron Pathway	10.6	0.59	0	0.32	0.09	128
Neuropathic Pain Signaling in Dorsal Horn Neurons	10.5	0.27	0	0.65	0.08	101
mTOR Signaling	10.5	0.36	0	0.49	0.15	214
Cell Cycle: G2/M DNA Damage Checkpoint Regulation	10.3	0.69	0	0.2	0.12	51
Synaptic Long Term Potentiation	10.3	0.31	0	0.55	0.14	124
Nucleotide Excision Repair	10.3	0.74	0	0.17	0.09	109
Activation of NMDA receptors and postsynaptic events	10.2	0.4	0	0.45	0.15	85
WNT/SHH Axonal Guidance Signaling Pathway	10.1	0.63	0	0.27	0.1	151
Mitotic Roles of Polo-Like Kinase	10.1	0.69	0	0.15	0.16	67
Actin Nucleation by ARP-WASP Complex	9.93	0.57	0	0.31	0.12	91
Semaphorin Neuronal Repulsive Signaling Pathway	9.9	0.51	0	0.34	0.15	147
D-myo-inositol-5-phosphate Metabolism	9.89	0.44	0	0.37	0.19	204
Cellular response to heat stress	9.88	0.61	0	0.25	0.14	101
Insulin Receptor Signaling	9.85	0.53	0	0.34	0.13	129
Osteoarthritis Pathway	9.85	0.43	0	0.35	0.21	238
Endocannabinoid Neuronal Synapse Pathway	9.84	0.33	0	0.56	0.11	150
TNFR2 non-canonical NF-kB pathway	9.78	0.62	0	0.18	0.21	68
Protein folding	9.77	0.66	0	0.22	0.12	99
Leukocyte Extravasation Signaling	9.73	0.43	0	0.37	0.21	194
PDGF Signaling	9.73	0.61	0	0.33	0.06	87
Renin-Angiotensin Signaling	9.7	0.44	0	0.46	0.1	122
Human Embryonic Stem Cell Pluripotency	9.66	0.56	0	0.3	0.14	200
S100 Family Signaling Pathway	9.66	0.27	0	0.42	0.31	782
Cardiac ?-adrenergic Signaling	9.63	0.38	0	0.47	0.15	170
Role of NFAT in Cardiac Hypertrophy	9.53	0.4	0	0.43	0.17	229
Assembly of RNA Polymerase II Complex	9.53	0.86	0	0.02	0.12	51
RNA polymerase II transcribes snRNA genes	9.52	0.75	0	0.1	0.16	83
Macropinocytosis Signaling	9.49	0.59	0	0.34	0.07	76
Fc? Receptor-mediated Phagocytosis in Macrophages and Monocytes	9.45	0.51	0	0.39	0.11	93
Glucocorticoid Receptor Signaling	9.41	0.34	0	0.26	0.4	600
Mitochondrial Division Signaling Pathway	9.4	0.45	0	0.42	0.13	166
Glucose metabolism	9.37	0.52	0	0.35	0.13	86
Regulation of the Epithelial-Mesenchymal Transition Pathway	9.32	0.59	0	0.29	0.12	194
RHOGDI Signaling	9.22	0.48	0	0.35	0.17	220
Mitotic Prophase	9.22	0.6	0	0.13	0.28	104
Melanocyte Development and Pigmentation Signaling	9.21	0.55	0	0.36	0.09	99
Protein Sorting Signaling Pathway	9.2	0.58	0	0.3	0.12	181
Synaptic Long Term Depression	9.15	0.28	0	0.54	0.19	198
Pulmonary Healing Signaling Pathway	9.12	0.51	0	0.31	0.18	201
SUMOylation of DNA replication proteins	9	0.76	0	0.09	0.15	46
ESR-mediated signaling	8.97	0.56	0	0.24	0.2	118
Orexin Signaling Pathway	8.97	0.37	0	0.44	0.19	242
Telomerase Signaling	8.91	0.52	0	0.3	0.19	108
UVA-Induced MAPK Signaling	8.88	0.49	0	0.39	0.12	98
ERBB Signaling	8.88	0.51	0	0.37	0.13	93
Cohesin Chromatin Regulation Pathway	8.88	0.5	0	0.12	0.38	263
3-phosphoinositide Degradation	8.87	0.46	0	0.36	0.19	200
D-myo-inositol (1,4,5,6)-Tetrakisphosphate Biosynthesis	8.84	0.44	0	0.36	0.2	189
D-myo-inositol (3,4,5,6)-tetrakisphosphate Biosynthesis	8.84	0.44	0	0.36	0.2	189
Spliceosomal Cycle	8.83	0.77	0	0.09	0.13	53
Cell Cycle: G1/S Checkpoint Regulation	8.83	0.65	0	0.22	0.13	69
?-Adrenergic Signaling	8.82	0.41	0	0.49	0.1	111
G Beta Gamma Signaling	8.69	0.41	0	0.5	0.09	130
Nitric Oxide Signaling in the Cardiovascular System	8.59	0.32	0	0.54	0.14	120
VEGF Signaling	8.56	0.57	0	0.31	0.12	97
Cholesterol biosynthesis	8.5	0.89	0	0.07	0.04	27
PAK Signaling	8.47	0.58	0	0.31	0.11	118
Transcriptional Regulatory Network in Embryonic Stem Cells	8.44	0.65	0	0.25	0.1	164
C-type lectin receptors (CLRs)	8.41	0.48	0	0.29	0.23	145
Mouse Embryonic Stem Cell Pluripotency	8.37	0.65	0	0.24	0.11	103
Sertoli Cell-Sertoli Cell Junction Signaling	8.36	0.44	0	0.32	0.24	247
EPH-Ephrin signaling	8.33	0.68	0	0.18	0.14	93
Sumoylation Pathway	8.25	0.58	0	0.25	0.17	101
Docosahexaenoic Acid (DHA) Signaling	8.24	0.31	0	0.46	0.23	251
Non-Small Cell Lung Cancer Signaling	8.23	0.56	0	0.29	0.15	96
Reelin Signaling in Neurons	8.23	0.54	0	0.33	0.14	138
Type II Diabetes Mellitus Signaling	8.17	0.34	0	0.53	0.13	152
Corticotropin Releasing Hormone Signaling	8.13	0.32	0	0.54	0.14	155
Regulation of Cellular Mechanics by Calpain Protease	8.11	0.53	0	0.37	0.1	89
RHOA Signaling	8.05	0.47	0	0.37	0.16	123
Unfolded protein response	8.01	0.57	0	0.25	0.18	92
P2Y Purinergic Receptor Signaling Pathway	8	0.45	0	0.43	0.12	134
PPAR?/RXR? Activation	8	0.37	0	0.42	0.21	198
Neuregulin Signaling	7.99	0.43	0	0.41	0.16	118
TP53 Regulates Transcription of Cell Cycle Genes	7.95	0.65	0	0.27	0.08	49
WNT/?-catenin Signaling	7.94	0.61	0	0.21	0.18	173
Factors Promoting Cardiogenesis in Vertebrates	7.9	0.55	0	0.35	0.1	151
Integration of energy metabolism	7.9	0.4	0	0.47	0.13	108
Deadenylation-dependent mRNA decay	7.89	0.79	0	0.16	0.05	56
Adrenomedullin signaling pathway	7.85	0.39	0	0.4	0.21	202
Bladder Cancer Signaling	7.82	0.45	0	0.37	0.18	119
Endothelin-1 Signaling	7.78	0.31	0	0.51	0.19	194
fMLP Signaling in Neutrophils	7.72	0.47	0	0.4	0.14	133
Amyotrophic Lateral Sclerosis Signaling	7.7	0.35	0	0.52	0.13	117
Clathrin-mediated Endocytosis Signaling	7.7	0.55	0	0.28	0.18	209
Remodeling of Epithelial Adherens Junctions	7.69	0.65	0	0.14	0.21	71
BBSome Signaling Pathway	7.69	0.29	0	0.44	0.27	493
Signaling by NTRK1 (TRKA)	7.66	0.56	0	0.36	0.09	81
GP6 Signaling Pathway	7.66	0.45	0	0.34	0.22	128
Thrombopoietin Signaling	7.63	0.42	0	0.47	0.11	64
Neutrophil Extracellular Trap Signaling Pathway	7.62	0.35	0	0.31	0.34	409
Sperm Motility	7.57	0.29	0	0.51	0.21	257
mRNA 3 Prime End Processing Signaling Pathway	7.55	0.59	0	0.19	0.23	102
Collagen biosynthesis and modifying enzymes	7.48	0.58	0	0.21	0.21	67
NGF Signaling	7.48	0.54	0	0.38	0.08	121
EGR2 and SOX10-mediated initiation of Schwann cell myelination	7.47	0.55	0	0.34	0.1	29
Hepatitis B Chronic Liver Pathogenesis Signaling Pathway	7.45	0.38	0	0.37	0.25	188
Salvage Pathways of Pyrimidine Ribonucleotides	7.44	0.45	0	0.39	0.16	100
Lung Ionic Balance Signaling Pathway	7.43	0.22	0	0.46	0.32	522
MITF-M-dependent gene expression	7.4	0.65	0	0.21	0.14	95
Tumor Microenvironment Pathway	7.37	0.36	0	0.41	0.23	180
LPS-stimulated MAPK Signaling	7.35	0.49	0	0.42	0.08	85
Mitochondrial protein degradation	7.32	0.64	0	0.3	0.06	98
Activation of gene expression by SREBF (SREBP)	7.32	0.76	0	0.21	0.02	42
Role of Osteoclasts in Rheumatoid Arthritis Signaling Pathway	7.3	0.38	0	0.32	0.31	317
Acetylcholine Receptor Signaling Pathway	7.28	0.29	0	0.55	0.16	198
Preeclampsia Signaling Pathway	7.26	0.37	0	0.35	0.28	161
Thyroid Cancer Signaling	7.22	0.49	0	0.4	0.12	78
Glioma Invasiveness Signaling	7.11	0.55	0	0.3	0.15	71
GDNF Family Ligand-Receptor Interactions	7.11	0.5	0	0.38	0.12	76
Polyamine Regulation in Colon Cancer	7.06	0.53	0	0.36	0.12	59
Regulation of the Epithelial Mesenchymal Transition by Growth Factors Pathway	7.06	0.46	0	0.37	0.17	194
Gap Junction Signaling	7.06	0.38	0	0.4	0.22	335
Transcriptional regulation of white adipocyte differentiation	7.03	0.6	0	0.29	0.12	84
HDR through MMEJ (alt-NHEJ)	6.97	1	0	0	0	12
Sleep NREM Signaling Pathway	6.96	0.4	0	0.47	0.13	116
G?q Signaling	6.95	0.36	0	0.51	0.14	169
Translocation of SLC2A4 (GLUT4) to the plasma membrane	6.89	0.6	0	0.18	0.22	72
Tight Junction Signaling	6.88	0.46	0	0.33	0.21	181
NRF2-mediated Oxidative Stress Response	6.85	0.34	0	0.27	0.39	270
Signaling by ROBO receptors	6.85	0.42	0	0.37	0.21	246
Apoptosis Signaling	6.84	0.42	0	0.4	0.19	106
Glycosaminoglycan metabolism	6.79	0.52	0	0.32	0.16	128
Relaxin Signaling	6.79	0.41	0	0.44	0.15	156
Virus Entry via Endocytic Pathways	6.76	0.59	0	0.23	0.18	120
Growth Hormone Signaling	6.67	0.33	0	0.53	0.14	73
UVC-Induced MAPK Signaling	6.66	0.57	0	0.39	0.04	51
Response to elevated platelet cytosolic Ca2+	6.61	0.32	0	0.46	0.22	132
Metabolism of non-coding RNA	6.6	0.68	0	0.11	0.21	56
Sheddase Signaling Pathway	6.57	0.36	0	0.31	0.33	204
SNARE Signaling Pathway	6.55	0.33	0	0.48	0.19	138
Transport of inorganic cations/anions and amino acids/oligopeptides	6.5	0.33	0	0.49	0.18	108
Sphingosine-1-phosphate Signaling	6.49	0.4	0	0.44	0.16	119
ISG15 antiviral mechanism	6.46	0.61	0	0.2	0.19	74
Cell Cycle Regulation by BTG Family Proteins	6.43	0.76	0	0.16	0.08	38
BEX2 Signaling Pathway	6.4	0.54	0	0.27	0.2	82
Glycerophospholipid biosynthesis	6.38	0.4	0	0.41	0.19	128
BMP signaling pathway	6.38	0.61	0	0.32	0.07	90
SUMOylation of DNA damage response and repair proteins	6.37	0.64	0	0.14	0.22	77
Leptin Signaling in Obesity	6.37	0.34	0	0.51	0.16	77
Autism Signaling Pathway	6.36	0.42	0	0.33	0.25	309
PIP3 activates AKT signaling	6.36	0.34	0	0.48	0.18	145
Striated Muscle Contraction	6.36	0.22	0	0.61	0.17	36
ERBB4 Signaling	6.33	0.46	0	0.4	0.13	67
Ferroptosis Signaling Pathway	6.3	0.46	0	0.26	0.28	137
DHCR24 Signaling Pathway	6.25	0.33	0	0.45	0.22	143
Mitochondrial protein import	6.22	0.69	0	0.29	0.02	65
Ceramide Signaling	6.2	0.49	0	0.34	0.16	91
NF-?B Activation by Viruses	6.17	0.42	0	0.49	0.09	78
HEY1 Signaling Pathway	6.14	0.48	0	0.35	0.17	161
Signaling by PDGF	6.11	0.57	0	0.28	0.16	58
SUMOylation of ubiquitinylation proteins	6.11	0.64	0	0.15	0.21	39
IL-2 Signaling	6.11	0.49	0	0.37	0.14	63
DNA damage-induced 14-3-3? Signaling	6.1	0.52	0	0.28	0.2	46
Estrogen-mediated S-phase Entry	6.09	0.73	0	0.23	0.04	26
Regulation of lipid metabolism by PPARalpha	6.07	0.49	0	0.35	0.16	119
GPCR-Mediated Nutrient Sensing in Enteroendocrine Cells	6.07	0.25	0	0.6	0.15	119
Transcriptional and post-translational regulation of MITF-M expression and activity	6.03	0.61	0	0.33	0.06	51
Apelin Endothelial Signaling Pathway	5.99	0.42	0	0.42	0.16	145
MHC class II antigen presentation	5.98	0.5	0	0.16	0.34	128
Cholecystokinin/Gastrin-mediated Signaling	5.96	0.41	0	0.4	0.19	117
Hepatic Fibrosis / Hepatic Stellate Cell Activation	5.94	0.34	0	0.35	0.31	192
p53 Signaling	5.92	0.45	0	0.35	0.2	98
FLT3 Signaling in Hematopoietic Progenitor Cells	5.91	0.54	0	0.33	0.13	82
GABAergic Receptor Signaling Pathway (Enhanced)	5.89	0.26	0	0.61	0.13	140
HIPPO signaling	5.86	0.61	0	0.23	0.16	77
TP53 Regulates Metabolic Genes	5.85	0.46	0	0.31	0.24	85
Neurovascular Coupling Signaling Pathway	5.84	0.21	0	0.54	0.25	232
Superpathway of Cholesterol Biosynthesis	5.8	0.71	0	0.13	0.16	31
Signaling by VEGF	5.8	0.61	0	0.31	0.08	107
Bone Mineralization Signaling Pathway	5.75	0.5	0	0.36	0.14	144
NAFLD Signaling Pathway	5.73	0.33	0	0.35	0.32	224
JAK/STAT Signaling	5.73	0.41	0	0.43	0.16	83
ATF4 activates genes in response to endoplasmic reticulum stress	5.69	0.59	0	0.3	0.11	27
Melanoma Signaling	5.68	0.56	0	0.34	0.1	50
PKR-mediated signaling	5.68	0.53	0	0.19	0.28	78
Neurotrophin/TRK Signaling	5.68	0.55	0	0.32	0.13	78
Regulation of the Epithelial Mesenchymal Transition in Development Pathway	5.67	0.71	0	0.17	0.12	86
CCR3 Signaling in Eosinophils	5.67	0.44	0	0.35	0.21	136
HOTAIR Regulatory Pathway	5.67	0.51	0	0.27	0.22	165
STAT3 Pathway	5.65	0.35	0	0.42	0.22	139
White Adipose Tissue Browning Pathway	5.65	0.34	0	0.47	0.19	139
TGF-? Signaling	5.64	0.61	0	0.27	0.12	97
RHO GTPases Activate WASPs and WAVEs	5.62	0.6	0	0.35	0.05	43
Mismatch Repair in Eukaryotes	5.62	0.89	0	0.05	0.05	19
XBP1(S) activates chaperone genes	5.57	0.58	0	0.29	0.13	48
Transport of bile salts and organic acids, metal ions and amine compounds	5.56	0.29	0	0.45	0.26	84
Transcriptional Regulation by E2F6	5.54	0.79	0	0.06	0.15	34
Role of NANOG in Mammalian Embryonic Stem Cell Pluripotency	5.51	0.63	0	0.25	0.11	123
Small Cell Lung Cancer Signaling	5.49	0.53	0	0.32	0.15	98
Pyridoxal 5'-phosphate Salvage Pathway	5.48	0.58	0	0.32	0.11	66
Melatonin Signaling	5.44	0.32	0	0.53	0.15	74
Transcriptional regulation by RUNX2	5.44	0.75	0	0.2	0.06	51
mRNA Capping	5.39	0.9	0	0.03	0.07	30
L1CAM interactions	5.37	0.46	0	0.31	0.23	124
Prolactin Signaling	5.37	0.42	0	0.41	0.18	96
ERB2-ERBB3 Signaling	5.36	0.45	0	0.39	0.16	64
COPI-mediated anterograde transport	5.3	0.61	0	0.16	0.24	102
Pyrimidine Ribonucleotides Interconversion	5.26	0.4	0	0.48	0.12	42
Oxidative Phosphorylation	5.24	0.71	0	0.15	0.14	108
SUMOylation of SUMOylation proteins	5.24	0.74	0	0.11	0.14	35
Nucleotide catabolism	5.24	0.31	0	0.54	0.14	35
Rap1 signalling	5.17	0.44	0	0.5	0.06	16
IL-3 Signaling	5.15	0.41	0	0.42	0.17	81
Endometrial Cancer Signaling	5.13	0.58	0	0.32	0.1	60
GADD45 Signaling	5.13	0.6	0	0.27	0.13	60
PCP (Planar Cell Polarity) Pathway	5.13	0.78	0	0.17	0.05	60
Acute Phase Response Signaling	5.11	0.27	0	0.43	0.3	191
Pyrimidine Ribonucleotides De Novo Biosynthesis	5.11	0.4	0	0.49	0.11	45
PI Metabolism	5.11	0.57	0	0.35	0.08	84
Agrin Interactions at Neuromuscular Junction	5.09	0.6	0	0.26	0.13	68
Fanconi Anemia Pathway	5.05	0.68	0	0.16	0.16	38
Cancer Drug Resistance by Drug Efflux	5.01	0.41	0	0.36	0.22	58
Regulation of Insulin-like Growth Factor (IGF) transport and uptake by IGFBPs	5	0.27	0	0.44	0.3	124
Signaling by SCF-KIT	5	0.42	0	0.47	0.12	43
Extracellular matrix organization	4.99	0.54	0	0.27	0.19	107
WNT/Ca+ pathway	4.98	0.45	0	0.44	0.11	66
Sphingolipid metabolism	4.97	0.5	0	0.38	0.12	110
Antiproliferative Role of Somatostatin Receptor 2	4.92	0.55	0	0.32	0.13	77
CNTF Signaling	4.9	0.5	0	0.38	0.13	56
EGF Signaling	4.9	0.59	0	0.36	0.05	56
Natural Killer Cell Signaling	4.84	0.33	0	0.3	0.37	203
Interleukin-4 and Interleukin-13 signaling	4.83	0.2	0	0.48	0.32	111
Estrogen-Dependent Breast Cancer Signaling	4.83	0.48	0	0.33	0.19	83
MSP-RON Signaling in Cancer Cells Pathway	4.82	0.41	0	0.3	0.29	143
Regulation of eIF4 and p70S6K Signaling	4.81	0.42	0	0.43	0.15	188
FGF Signaling	4.79	0.55	0	0.36	0.09	86
Apelin Cardiomyocyte Signaling Pathway	4.78	0.41	0	0.47	0.12	100
Hypoxia Signaling in the Cardiovascular System	4.76	0.54	0	0.29	0.17	78
GM-CSF Signaling	4.74	0.44	0	0.4	0.16	70
G?i Signaling	4.71	0.36	0	0.48	0.16	147
Ephrin B Signaling	4.69	0.66	0	0.26	0.08	73
PEDF Signaling	4.68	0.54	0	0.39	0.07	84
IL-1 Signaling	4.67	0.44	0	0.45	0.11	98
Formation of WDR5-containing histone-modifying complexes	4.65	0.69	0	0.24	0.07	42
Phosphatidylethanolamine Biosynthesis II	4.65	0.75	0	0.25	0	8
Cardiac conduction	4.63	0.21	0	0.57	0.22	130
Opioid Signalling	4.61	0.42	0	0.43	0.14	90
WNK Renal Signaling Pathway	4.61	0.37	0	0.4	0.22	107
Signaling by PTK6	4.58	0.44	0	0.42	0.15	55
IL-15 Production	4.54	0.3	0	0.52	0.19	122
G?12/13 Signaling	4.51	0.43	0	0.43	0.14	134
Cytoprotection by HMOX1	4.51	0.4	0	0.38	0.22	58
Triacylglycerol Biosynthesis	4.51	0.48	0	0.38	0.14	58
ABRA Signaling Pathway	4.5	0.39	0	0.41	0.2	88
eNOS Signaling	4.49	0.32	0	0.47	0.21	161
Apelin Adipocyte Signaling Pathway	4.44	0.43	0	0.34	0.23	94
Assembly of collagen fibrils and other multimeric structures	4.44	0.49	0	0.28	0.23	61
Visual phototransduction	4.44	0.39	0	0.46	0.15	61
tRNA Charging	4.43	0.76	0	0.16	0.08	38
IL-6 Signaling	4.41	0.4	0	0.36	0.24	129
Coronavirus Pathogenesis Pathway	4.4	0.3	0	0.42	0.28	211
Collagen degradation	4.38	0.45	0	0.25	0.3	64
GPER1 signaling	4.38	0.55	0	0.36	0.09	103
Platelet homeostasis	4.38	0.37	0	0.49	0.14	86
NAP1L1 Transcription Regulation Signaling Pathway	4.35	0.49	0	0.25	0.26	89
ATF6 (ATF6-alpha) activates chaperone genes	4.34	0.9	0	0.1	0	10
Hematoma Resolution Signaling Pathway	4.33	0.33	0	0.34	0.33	259
Renal Cell Carcinoma Signaling	4.33	0.56	0	0.32	0.12	78
DNA Double Strand Break Response	4.32	0.61	0	0.15	0.24	59
Semaphorin Signaling in Neurons	4.32	0.61	0	0.27	0.12	59
Class B/2 (Secretin family receptors)	4.31	0.47	0	0.33	0.2	95
Mechanisms of Viral Exit from Host Cells	4.31	0.41	0	0.49	0.1	41
Degradation of the extracellular matrix	4.29	0.32	0	0.35	0.33	81
Kinesins	4.27	0.55	0	0.15	0.31	62
HSP90 chaperone cycle for steroid hormone receptors in the presence of ligand	4.21	0.49	0	0.16	0.35	57
Mismatch Repair	4.19	0.88	0	0.06	0.06	16
FOXO-mediated transcription of cell death genes	4.19	0.38	0	0.56	0.06	16
p75 NTR receptor-mediated signalling	4.19	0.45	0	0.35	0.2	158
DNA Double-Strand Break Repair by Homologous Recombination	4.19	0.86	0	0	0.14	14
DNA Double-Strand Break Repair by Non-Homologous End Joining	4.19	0.86	0	0.14	0	14
Signaling by MET	4.18	0.59	0	0.27	0.14	79
IL-12 Signaling and Production in Macrophages	4.18	0.23	0	0.4	0.37	242
Glutamate Receptor Signaling	4.17	0.35	0	0.49	0.16	68
Amyloid Processing	4.15	0.56	0	0.25	0.19	52
SUMOylation of chromatin organization proteins	4.13	0.61	0	0.13	0.27	71
Basal Cell Carcinoma Signaling	4.13	0.75	0	0.18	0.07	71
G alpha (q) signalling events	4.12	0.2	0	0.5	0.3	174
SUMOylation of RNA binding proteins	4.11	0.66	0	0.11	0.23	47
Respiratory electron transport	4.1	0.67	0	0.19	0.14	88
Transcriptional Regulation by MECP2	4.1	0.33	0	0.51	0.16	63
Gene and protein expression by JAK-STAT signaling after IL-12 stimulation	4.08	0.51	0	0.24	0.24	37
Angiopoietin Signaling	4.06	0.48	0	0.35	0.17	77
Role of Macrophages, Fibroblasts and Endothelial Cells in Rheumatoid Arthritis	4.05	0.37	0	0.33	0.3	337
Nucleotide salvage	4	0.43	0	0.43	0.13	23
Gamma carboxylation, hypusinylation, hydroxylation, and arylsulfatase activation	3.98	0.44	0	0.41	0.15	61
Dopamine Receptor Signaling	3.98	0.47	0	0.33	0.19	72
G?s Signaling	3.97	0.35	0	0.55	0.1	127
Mitophagy	3.97	0.5	0	0.48	0.03	40
Transcriptional Regulation by VENTX	3.97	0.68	0	0.2	0.13	40
Role of Osteoblasts, Osteoclasts and Chondrocytes in Rheumatoid Arthritis	3.96	0.47	0	0.3	0.23	229
Oxytocin in Brain Signaling Pathway	3.93	0.3	0	0.44	0.26	201
G alpha (z) signalling events	3.92	0.4	0	0.5	0.1	48
DNA Damage Bypass	3.92	0.63	0	0.27	0.1	48
Role of JAK family kinases in IL-6-type Cytokine Signaling	3.9	0.32	0	0.36	0.32	81
Post-translational protein phosphorylation	3.89	0.28	0	0.44	0.28	107
Aryl Hydrocarbon Receptor Signaling	3.87	0.39	0	0.22	0.39	183
TR/RXR Activation	3.87	0.31	0	0.4	0.29	131
Plasma lipoprotein assembly, remodeling, and clearance	3.8	0.28	0	0.51	0.21	76
GPCR-Mediated Integration of Enteroendocrine Signaling Exemplified by an L Cell	3.8	0.21	0	0.61	0.18	76
Role of OCT4 in Mammalian Embryonic Stem Cell Pluripotency	3.8	0.65	0	0.15	0.2	46
Apelin Pancreas Signaling Pathway	3.8	0.57	0	0.33	0.11	46
UVB-Induced MAPK Signaling	3.79	0.46	0	0.37	0.17	54
IL-7 Signaling Pathway	3.78	0.39	0	0.35	0.25	79
cAMP-mediated signaling	3.78	0.25	0	0.56	0.19	241
DAG and IP3 signaling	3.76	0.37	0	0.51	0.12	41
Sonic Hedgehog Signaling	3.75	0.68	0	0.26	0.06	31
Nonhomologous End-Joining (NHEJ)	3.73	0.59	0	0.14	0.27	49
PFKFB4 Signaling Pathway	3.73	0.55	0	0.39	0.06	49
Cholesterol Biosynthesis I	3.71	0.85	0	0.15	0	13
Cholesterol Biosynthesis II (via 24,25-dihydrolanosterol)	3.71	0.85	0	0.15	0	13
Cholesterol Biosynthesis III (via Desmosterol)	3.71	0.85	0	0.15	0	13
Interleukin-7 signaling	3.69	0.25	0	0.54	0.21	24
ERK5 Signaling	3.69	0.43	0	0.39	0.18	74
Assembly and cell surface presentation of NMDA receptors	3.68	0.34	0	0.43	0.23	44
Interconversion of nucleotide di- and triphosphates	3.63	0.45	0	0.45	0.1	29
Processing of Capped Intronless Pre-mRNA	3.63	0.62	0	0.14	0.24	29
Xenobiotic Metabolism Signaling	3.62	0.33	0	0.26	0.41	331
Fatty Acid ?-oxidation I	3.62	0.44	0	0.35	0.21	34
VEGF Family Ligand-Receptor Interactions	3.61	0.43	0	0.36	0.21	86
Sensory processing of sound by inner hair cells of the cochlea	3.6	0.28	0	0.58	0.14	69
Role of JAK1 and JAK3 in ?c Cytokine Signaling	3.6	0.33	0	0.39	0.28	69
Extra-nuclear estrogen signaling	3.55	0.51	0	0.33	0.16	75
Glycation Signaling Pathway	3.55	0.36	0	0.32	0.32	225
Fc epsilon receptor (FCERI) signaling	3.54	0.36	0	0.21	0.43	206
Fatty acyl-CoA biosynthesis	3.52	0.57	0	0.27	0.16	37
Nucleotide Excision Repair Pathway	3.52	0.78	0	0.11	0.11	37
Erythropoietin Signaling Pathway	3.52	0.31	0	0.3	0.39	181
Chemokine Signaling	3.52	0.42	0	0.37	0.21	81
Mitochondrial biogenesis	3.51	0.45	0	0.45	0.09	64
SUMOylation of transcription factors	3.51	0.7	0	0.2	0.1	20
Superpathway of Geranylgeranyldiphosphate Biosynthesis I (via Mevalonate)	3.51	0.6	0	0.15	0.25	20
Protein repair	3.48	0.33	0	0.67	0	6
Macroautophagy	3.48	0.36	0	0.55	0.09	67
Ribavirin ADME	3.48	0.49	0	0.4	0.1	67
PPAR Signaling	3.45	0.33	0	0.42	0.25	108
Role of MAPK Signaling in Promoting the Pathogenesis of Influenza	3.45	0.41	0	0.35	0.24	114
COPII-mediated vesicle transport	3.44	0.67	0	0.22	0.11	73
NAD Signaling Pathway	3.42	0.44	0	0.32	0.24	151
Oncogene Induced Senescence	3.41	0.54	0	0.29	0.17	35
IL-9 Signaling	3.41	0.29	0	0.54	0.17	35
Caveolar-mediated Endocytosis Signaling	3.4	0.48	0	0.25	0.27	79
Signaling by the B Cell Receptor (BCR)	3.4	0.35	0	0.24	0.41	170
Regulation of TP53 Activity through Acetylation	3.39	0.7	0	0.13	0.17	30
Integrin cell surface interactions	3.38	0.45	0	0.33	0.22	85
Vasopressin regulates renal water homeostasis via Aquaporins	3.37	0.53	0	0.37	0.09	43
Oncostatin M Signaling	3.37	0.33	0	0.42	0.26	43
Role of JAK2 in Hormone-like Cytokine Signaling	3.37	0.17	0	0.43	0.4	65
Parkinson's Signaling Pathway	3.35	0.37	0	0.29	0.34	316
IL-10 Signaling	3.34	0.22	0	0.4	0.38	155
Granzyme B Signaling	3.34	0.56	0	0.25	0.19	16
Superpathway of Citrulline Metabolism	3.34	0.19	0	0.75	0.06	16
Azathioprine ADME	3.31	0.39	0	0.39	0.22	23
Folate Signaling Pathway	3.31	0.4	0	0.42	0.18	57
Nucleotide biosynthesis	3.28	0.71	0	0.29	0	14
Colanic Acid Building Blocks Biosynthesis	3.28	0.79	0	0.14	0.07	14
G alpha (12/13) signalling events	3.28	0.49	0	0.3	0.21	80
CDX Gastrointestinal Cancer Signaling Pathway	3.27	0.43	0	0.27	0.3	197
Stearate Biosynthesis I (Animals)	3.25	0.43	0	0.29	0.29	63
Purine Nucleotides De Novo Biosynthesis II	3.24	0.75	0	0.17	0.08	12
Citrulline Biosynthesis	3.22	0.2	0	0.8	0	10
Role of Chondrocytes in Rheumatoid Arthritis Signaling Pathway	3.22	0.28	0	0.38	0.33	144
TBC/RABGAPs	3.19	0.41	0	0.45	0.14	44
Collagen chain trimerization	3.19	0.55	0	0.18	0.27	44
Aggrephagy	3.19	0.5	0	0.2	0.3	44
Adrenergic Receptor Signaling Pathway (Enhanced)	3.19	0.26	0	0.43	0.31	198
Sensory processing of sound by outer hair cells of the cochlea	3.19	0.22	0	0.67	0.11	55
Glutamate binding, activation of AMPA receptors and synaptic plasticity	3.17	0.35	0	0.55	0.1	31
Signaling by Erythropoietin	3.16	0.42	0	0.42	0.15	26
Activation of anterior HOX genes in hindbrain during early embryogenesis	3.15	0.63	0	0.07	0.3	84
Gene Silencing by RNA	3.14	0.56	0	0.16	0.28	102
NGF-stimulated transcription	3.13	0.33	0	0.51	0.15	39
nNOS Signaling in Neurons	3.11	0.22	0	0.58	0.2	50
GABA Receptor Signaling	3.1	0.27	0	0.58	0.15	133
Abacavir ADME	3.09	0.49	0	0.39	0.12	67
Regulation of beta-cell development	3.07	0.57	0	0.33	0.1	42
Signaling by FGFR2	3.07	0.59	0	0.26	0.15	73
Role of p14/p19ARF in Tumor Suppression	3.05	0.62	0	0.21	0.17	29
CD27 Signaling in Lymphocytes	3.04	0.39	0	0.45	0.16	56
Potassium Channels	3.04	0.22	0	0.6	0.17	103
Oxidative Stress Induced Senescence	3.03	0.49	0	0.18	0.33	88
Mitochondrial Fatty Acid Beta-Oxidation	3.01	0.59	0	0.3	0.11	37
Specification of the neural plate border	3.01	0.82	0	0.12	0.06	17
Inositol phosphate metabolism	2.99	0.38	0	0.48	0.15	48
Thrombin signalling through proteinase activated receptors (PARs)	2.96	0.53	0	0.38	0.09	32
Senescence-Associated Secretory Phenotype (SASP)	2.94	0.41	0	0.27	0.32	74
HMGB1 Signaling	2.94	0.41	0	0.24	0.35	160
Cellular hexose transport	2.94	0.14	0	0.59	0.27	22
Role of PKR in Interferon Induction and Antiviral Response	2.94	0.31	0	0.35	0.34	138
IL-17A Signaling in Fibroblasts	2.93	0.35	0	0.36	0.29	80
Mitotic Telophase/Cytokinesis	2.92	0.8	0	0.2	0	15
Clathrin-mediated endocytosis	2.9	0.54	0	0.32	0.14	129
Signaling by MST1	2.9	0	0	1	0	5
Arginine Degradation I (Arginase Pathway)	2.9	0	0	1	0	5
Tyrosine Degradation I	2.9	0	0	1	0	5
Ion channel transport	2.89	0.31	0	0.38	0.31	183
GPVI-mediated activation cascade	2.89	0.4	0	0.34	0.26	35
GABA receptor activation	2.88	0.28	0	0.62	0.1	60
Fc Epsilon RI Signaling	2.88	0.43	0	0.31	0.26	120
M-decay: degradation of maternal mRNAs by maternally stored factors	2.87	0.59	0	0.26	0.15	46
Cytosolic iron-sulfur cluster assembly	2.84	0.92	0	0.08	0	13
Wound Healing Signaling Pathway	2.83	0.34	0	0.28	0.39	249
Nucleosome assembly	2.83	0.49	0	0.02	0.49	49
Granzyme A Signaling	2.83	0.63	0	0.16	0.21	75
Signaling by Hippo	2.83	0.7	0	0.2	0.1	20
Maturity Onset Diabetes of Young (MODY) Signaling	2.82	0.26	0	0.54	0.21	78
Factors involved in megakaryocyte development and platelet production	2.82	0.4	0	0.32	0.28	93
Growth hormone receptor signaling	2.81	0.04	0	0.72	0.24	25
RET signaling	2.78	0.39	0	0.46	0.15	41
Intrinsic Pathway for Apoptosis	2.78	0.45	0	0.29	0.25	55
Role of Osteoblasts in Rheumatoid Arthritis Signaling Pathway	2.78	0.44	0	0.25	0.32	240
MAPK targets/ Nuclear events mediated by MAP kinases	2.77	0.52	0	0.45	0.03	33
Cristae formation	2.77	0.82	0	0.12	0.06	33
ISGylation Signaling Pathway	2.75	0.28	0	0.33	0.39	109
Arginine Degradation VI (Arginase 2 Pathway)	2.75	0.14	0	0.71	0.14	7
Elastic fibre formation	2.75	0.64	0	0.14	0.23	44
Netrin-1 signaling	2.75	0.57	0	0.36	0.07	44
Semaphorin interactions	2.74	0.59	0	0.22	0.19	64
Costimulation by the CD28 family	2.74	0.39	0	0.31	0.3	131
Serine biosynthesis	2.74	0.67	0	0.22	0.11	9
Death Receptor Signaling	2.73	0.36	0	0.44	0.2	97
RHO GTPases activate PKNs	2.72	0.57	0	0.14	0.29	28
Nephrin family interactions	2.69	0.57	0	0.43	0	23
Activin Inhibin Signaling Pathway	2.69	0.39	0	0.32	0.29	212
Signaling by ALK	2.65	0.45	0	0.42	0.13	31
Transcriptional regulation of brown and beige adipocyte differentiation	2.65	0.58	0	0.26	0.16	31
Iron homeostasis signaling pathway	2.63	0.41	0	0.33	0.26	145
Acute Myeloid Leukemia Signaling	2.62	0.46	0	0.37	0.17	92
RAB geranylgeranylation	2.62	0.6	0	0.22	0.18	65
Phospholipases	2.61	0.15	0	0.54	0.31	68
Pre-NOTCH Expression and Processing	2.6	0.45	0	0.14	0.4	77
Signaling by NOTCH1	2.6	0.47	0	0.31	0.22	77
Antioxidant Action of Vitamin C	2.6	0.24	0	0.45	0.31	117
Pyrimidine Deoxyribonucleotides De Novo Biosynthesis I	2.6	0.38	0	0.46	0.15	26
tRNA Splicing	2.59	0.33	0	0.51	0.16	45
Synaptic adhesion-like molecules	2.58	0.19	0	0.71	0.1	21
Endoplasmic Reticulum Stress Pathway	2.58	0.57	0	0.33	0.1	21
Gustation Pathway	2.55	0.15	0	0.49	0.36	211
Detoxification of Reactive Oxygen Species	2.54	0.41	0	0.46	0.14	37
RANK Signaling in Osteoclasts	2.52	0.42	0	0.43	0.15	93
Glutamate and glutamine metabolism	2.51	0.21	0	0.5	0.29	14
Necroptosis Signaling Pathway	2.49	0.31	0	0.37	0.32	163
Transport of vitamins, nucleosides, and related molecules	2.48	0.37	0	0.35	0.28	43
Tumoricidal Function of Hepatic Natural Killer Cells	2.47	0.38	0	0.46	0.17	24
Tryptophan Degradation III (Eukaryotic)	2.47	0.38	0	0.46	0.17	24
RHO GTPases activate IQGAPs	2.46	0.59	0	0.06	0.34	32
Glyoxylate metabolism and glycine degradation	2.46	0.26	0	0.74	0	19
RHO GTPases activate CIT	2.46	0.58	0	0.26	0.16	19
FOXO-mediated transcription	2.46	0.42	0	0.42	0.16	19
Mitochondrial L-carnitine Shuttle Pathway	2.46	0.37	0	0.32	0.32	19
IL-23 Signaling Pathway	2.45	0.24	0	0.54	0.22	46
Coagulation System	2.42	0.03	0	0.66	0.31	35
Vitamin D (calciferol) metabolism	2.41	0.42	0	0.58	0	12
Amino acids regulate mTORC1	2.41	0.53	0	0.33	0.15	55
Circadian Clock	2.4	0.33	0	0.55	0.12	58
G alpha (s) signalling events	2.4	0.22	0	0.53	0.25	145
UFMylation Signaling Pathway	2.39	0.41	0	0.38	0.22	64
CD40 Signaling	2.39	0.46	0	0.42	0.12	67
Inhibition of Matrix Metalloproteases	2.38	0.32	0	0.39	0.29	38
Regulation of endogenous retroelements	2.37	0.42	0	0.03	0.55	104
Superpathway of D-myo-inositol (1,4,5)-trisphosphate Metabolism	2.35	0.73	0	0.23	0.05	22
Metabolism of folate and pterines	2.34	0.59	0	0.24	0.18	17
Glutaryl-CoA Degradation	2.34	0.53	0	0.29	0.18	17
RHOBTB3 ATPase cycle	2.32	0.5	0	0.5	0	10
Calcium Transport I	2.32	0.4	0	0.5	0.1	10
nNOS Signaling in Skeletal Muscle Cells	2.3	0.18	0	0.64	0.18	50
Signaling by EGFR	2.29	0.53	0	0.32	0.15	53
Cargo recognition for clathrin-mediated endocytosis	2.29	0.48	0	0.33	0.19	105
Interleukin-3, Interleukin-5 and GM-CSF signaling	2.29	0.39	0	0.34	0.27	56
Phototransduction Pathway	2.29	0.39	0	0.46	0.14	56
Complex I biogenesis	2.28	0.75	0	0.18	0.07	68
Insulin processing	2.27	0.44	0	0.48	0.08	25
Metabolism of cofactors	2.27	0.52	0	0.28	0.2	25
Signaling by NTRK2 (TRKB)	2.27	0.6	0	0.32	0.08	25
Transcriptional regulation by the AP-2 (TFAP2) family of transcription factors	2.26	0.61	0	0.28	0.11	36
FLT3 Signaling	2.24	0.31	0	0.54	0.15	39
Selenocysteine Biosynthesis II (Archaea and Eukaryotes)	2.23	1	0	0	0	6
RAB GEFs exchange GTP for GDP on RABs	2.23	0.66	0	0.2	0.14	90
Formation of ATP by chemiosmotic coupling	2.23	0.85	0	0.05	0.1	20
Response of EIF2AK1 (HRI) to heme deficiency	2.22	0.2	0	0.53	0.27	15
Telomere Extension by Telomerase	2.22	0.53	0	0.27	0.2	15
Fatty Acid Activation	2.22	0.4	0	0.33	0.27	15
Sulfur amino acid metabolism	2.22	0.36	0	0.46	0.18	28
Role of MAPK Signaling in the Pathogenesis of Influenza	2.21	0.37	0	0.32	0.31	84
Signaling by TGF-beta Receptor Complex	2.17	0.63	0	0.24	0.13	54
Neuroinflammation Signaling Pathway	2.15	0.25	0	0.38	0.37	330
RAF-independent MAPK1/3 activation	2.15	0.17	0	0.74	0.09	23
Cargo concentration in the ER	2.14	0.65	0	0.24	0.12	34
Metabolism of water-soluble vitamins and cofactors	2.11	0.3	0	0.48	0.22	82
Cleavage and Polyadenylation of Pre-mRNA	2.11	0.69	0	0.08	0.23	13
Metabolism of amine-derived hormones	2.1	0.17	0	0.78	0.06	18
Cerebral Malformation Signaling Pathway	2.1	0.44	0	0.31	0.26	117
Neurotransmitter release cycle	2.1	0.38	0	0.48	0.15	40
D-myo-inositol (1,4,5)-Trisphosphate Biosynthesis	2.09	0.38	0	0.54	0.08	26
Smooth Muscle Contraction	2.08	0.4	0	0.44	0.16	43
SPINK1 General Cancer Pathway	2.07	0.33	0	0.3	0.37	67
Xenobiotic Metabolism General Signaling Pathway	2.07	0.33	0	0.27	0.4	163
Peroxisomal protein import	2.07	0.39	0	0.52	0.09	64
Energy dependent regulation of mTOR by LKB1-AMPK	2.05	0.55	0	0.31	0.14	29
Peroxisomal lipid metabolism	2.05	0.45	0	0.45	0.1	29
Myogenesis	2.05	0.59	0	0.31	0.1	29
Branched-chain amino acid catabolism	2.02	0.48	0	0.48	0.05	21
G-protein beta:gamma signalling	2.02	0.53	0	0.31	0.16	32
Phenylalanine and tyrosine metabolism	2	0.27	0	0.64	0.09	11
EIF2 Signaling	1.99	0.3	0	0.48	0.21	238
RNA Polymerase I Transcription	1.99	0.49	0	0.19	0.32	74
Mevalonate Pathway I	1.98	0.56	0	0.13	0.31	16
Triglyceride metabolism	1.98	0.37	0	0.37	0.26	38
RAS processing	1.96	0.58	0	0.29	0.13	24
IL-22 Signaling	1.96	0.42	0	0.42	0.17	24
PI3K Cascade	1.96	0.48	0	0.43	0.09	44
TP53 Regulates Transcription of Cell Death Genes	1.96	0.41	0	0.3	0.3	44
DNA Damage/Telomere Stress Induced Senescence	1.95	0.41	0	0.14	0.45	56
MYC Mediated Apoptosis Signaling	1.95	0.34	0	0.52	0.14	50
BMAL1:CLOCK,NPAS2 activates circadian gene expression	1.92	0.48	0	0.41	0.11	27
trans-Golgi Network Vesicle Budding	1.9	0.55	0	0.35	0.11	75
?-linolenate Biosynthesis II (Animals)	1.89	0.47	0	0.26	0.26	19
Protein ubiquitination	1.89	0.6	0	0.37	0.03	30
Signaling by CSF3 (G-CSF)	1.89	0.27	0	0.63	0.1	30
Glutathione Redox Reactions I	1.89	0.2	0	0.37	0.43	30
RHO GTPases Activate Rhotekin and Rhophilins	1.89	0.44	0	0.33	0.22	9
Lipophagy	1.89	0.22	0	0.67	0.11	9
Cellular response to mitochondrial stress	1.89	0.56	0	0.33	0.11	9
Malate-aspartate shuttle	1.89	0.56	0	0.44	0	9
Leucine Degradation I	1.89	0.44	0	0.56	0	9
Signal amplification	1.87	0.64	0	0.27	0.09	33
Iron uptake and transport	1.86	0.43	0	0.35	0.22	60
Assembly of RNA Polymerase III Complex	1.85	0.79	0	0.07	0.14	14
Choline Biosynthesis III	1.85	0.29	0	0.64	0.07	14
MyD88:MAL(TIRAP) cascade initiated on plasma membrane	1.84	0.31	0	0.5	0.19	42
Transcriptional activity of SMAD2/SMAD3:SMAD4 heterotrimer	1.84	0.65	0	0.29	0.06	51
NR1H2 and NR1H3-mediated signaling	1.84	0.24	0	0.51	0.25	51
Incretin synthesis, secretion, and inactivation	1.8	0.52	0	0.12	0.36	25
Mitochondrial Uncoupling	1.8	0.29	0	0.57	0.14	7
Urea Cycle	1.8	0.29	0	0.71	0	7
Phosphatidylcholine Biosynthesis I	1.8	0.57	0	0.43	0	7
MTOR signalling	1.77	0.61	0	0.29	0.11	28
CDP-diacylglycerol Biosynthesis I	1.77	0.46	0	0.36	0.18	28
RAN Signaling	1.77	0.88	0	0.06	0.06	17
1D-myo-inositol Hexakisphosphate Biosynthesis II (Mammalian)	1.77	0.59	0	0.35	0.06	17
D-myo-inositol (1,3,4)-trisphosphate Biosynthesis	1.77	0.65	0	0.29	0.06	17
Role of IL-17A in Arthritis	1.75	0.41	0	0.29	0.29	58
Phase II - Conjugation of compounds	1.75	0.25	0	0.24	0.51	109
Nicotinate metabolism	1.75	0.45	0	0.42	0.13	31
RHO GTPases regulate CFTR trafficking	1.74	0.67	0	0.33	0	3
Metabolism of vitamin K	1.74	1	0	0	0	3
Intracellular oxygen transport	1.74	0.33	0	0.67	0	3
NFE2L2 regulating TCA cycle genes	1.74	0	0	1	0	3
Geranylgeranyldiphosphate Biosynthesis	1.74	0.67	0	0.33	0	3
Apoptotic execution phase	1.74	0.48	0	0.33	0.19	52
Apelin Muscle Signaling Pathway	1.73	0.53	0	0.33	0.14	49
Superpathway of Methionine Degradation	1.73	0.24	0	0.57	0.19	37
Z-decay: degradation of maternal mRNAs by zygotically expressed factors	1.73	0.58	0	0.25	0.17	12
Melanin biosynthesis	1.73	1	0	0	0	5
Formation of lateral plate mesoderm	1.73	0.6	0	0.4	0	5
Serotonin and Melatonin Biosynthesis	1.73	0.2	0	0.8	0	5
CMP-N-acetylneuraminate Biosynthesis I (Eukaryotes)	1.73	1	0	0	0	5
Synthesis, secretion, and deacylation of Ghrelin	1.71	0.3	0	0.4	0.3	20
Interleukin-12 family signaling	1.71	0.15	0	0.6	0.25	20
Purine Nucleotides Degradation II (Aerobic)	1.71	0.25	0	0.45	0.3	20
MSP-RON Signaling in Macrophages Pathway	1.68	0.26	0	0.35	0.39	120
Class A/1 (Rhodopsin-like receptors)	1.66	0.14	0	0.48	0.38	332
VDR/RXR Activation	1.66	0.28	0	0.46	0.26	78
NLR signaling pathways	1.65	0.29	0	0.52	0.2	56
Cardiomyocyte Differentiation via BMP Receptors	1.64	0.58	0	0.38	0.04	26
Ethanol Degradation IV	1.64	0.35	0	0.23	0.42	26
Pentose phosphate pathway	1.63	0.6	0	0.2	0.2	15
Phenylalanine Degradation IV (Mammalian, via Side Chain)	1.63	0.47	0	0.27	0.27	15
Signaling by NOTCH3	1.63	0.54	0	0.28	0.18	50
SUMOylation of intracellular receptors	1.63	0.34	0	0.48	0.17	29
Paracetamol ADME	1.63	0.17	0	0.38	0.45	29
Heme signaling	1.62	0.36	0	0.51	0.13	47
PRC2 methylates histones and DNA	1.61	0.43	0	0.06	0.51	35
Metabolism of steroid hormones	1.61	0.34	0	0.39	0.26	38
Regulation of TP53 Expression and Degradation	1.61	0.5	0	0.37	0.13	38
Creatine metabolism	1.6	0.2	0	0.5	0.3	10
Induction of Apoptosis by HIV1	1.6	0.32	0	0.47	0.21	66
Role of MAPK Signaling in Inhibiting the Pathogenesis of Influenza	1.58	0.25	0	0.42	0.33	79
Transcriptional regulation of granulopoiesis	1.53	0.33	0	0.27	0.39	51
PXR/RXR Activation	1.51	0.22	0	0.34	0.43	67
Signaling by Insulin receptor	1.51	0.53	0	0.31	0.16	45
Arachidonic acid metabolism	1.51	0.18	0	0.44	0.38	45
Effects of PIP2 hydrolysis	1.5	0.15	0	0.74	0.11	27
Integrin signaling	1.5	0.41	0	0.52	0.07	27
Cardiogenesis	1.5	0.67	0	0.22	0.11	27
Role of JAK1, JAK2 and TYK2 in Interferon Signaling	1.5	0.07	0	0.59	0.33	27
Mitochondrial iron-sulfur cluster biogenesis	1.5	0.54	0	0.46	0	13
Trafficking and processing of endosomal TLR	1.5	0.31	0	0.46	0.23	13
Platelet Aggregation (Plug Formation)	1.5	0.15	0	0.62	0.23	13
Dissolution of Fibrin Clot	1.5	0	0	0.69	0.31	13
Nephron development	1.5	0.77	0	0.23	0	13
Signaling by NTRK3 (TRKC)	1.5	0.4	0	0.4	0.2	30
FOXO-mediated transcription of oxidative stress, metabolic and neuronal genes	1.5	0.27	0	0.53	0.2	30
Phosphatidylglycerol Biosynthesis II (Non-plastidic)	1.5	0.5	0	0.33	0.17	30
Gluconeogenesis I	1.5	0.27	0	0.47	0.27	30
Activation of Matrix Metalloproteinases	1.49	0.24	0	0.3	0.45	33
Toll Like Receptor 3 (TLR3) Cascade	1.49	0.36	0	0.55	0.09	33
Inhibition of Angiogenesis by TSP1	1.49	0.48	0	0.39	0.12	33
Toll-like Receptor Signaling	1.49	0.25	0	0.42	0.34	77
LXR/RXR Activation	1.48	0.12	0	0.43	0.45	130
DNA Damage Reversal	1.47	0.38	0	0.63	0	8
Sucrose Degradation V (Mammalian)	1.47	0.25	0	0.63	0.13	8
Superoxide Radicals Degradation	1.47	0.5	0	0.5	0	8
Processing of SMDT1	1.44	0.63	0	0.31	0.06	16
Extrinsic Prothrombin Activation Pathway	1.44	0	0	0.81	0.19	16
D-myo-inositol (1,4,5)-trisphosphate Degradation	1.44	0.81	0	0.13	0.06	16
PD-1, PD-L1 cancer immunotherapy pathway	1.44	0.25	0	0.31	0.44	114
iNOS Signaling	1.43	0.22	0	0.53	0.24	49
Role of WNT/GSK-3? Signaling in the Pathogenesis of Influenza	1.42	0.58	0	0.12	0.31	78
Unfolded Protein Response (UPR)	1.41	0.58	0	0.26	0.16	19
RHO GTPases Activate ROCKs	1.41	0.63	0	0.16	0.21	19
Regulation of TP53 Activity through Methylation	1.41	0.53	0	0.32	0.16	19
GABA synthesis, release, reuptake and degradation	1.41	0.32	0	0.53	0.16	19
Chaperone Mediated Autophagy	1.39	0.27	0	0.55	0.18	22
Formation of paraxial mesoderm	1.39	0.73	0	0.09	0.18	22
MyD88 cascade initiated on plasma membrane	1.38	0.4	0	0.48	0.12	25
Glycogen metabolism	1.38	0.04	0	0.76	0.2	25
Immunogenic Cell Death Signaling Pathway	1.38	0.27	0	0.31	0.42	95
Signaling by CSF1 (M-CSF) in myeloid cells	1.38	0.42	0	0.45	0.13	31
RHO GTPases activate KTN1	1.37	0.55	0	0.18	0.27	11
Aspartate and asparagine metabolism	1.37	0.27	0	0.55	0.18	11
NFE2L2 regulating tumorigenic genes	1.37	0.45	0	0.45	0.09	11
NAD Phosphorylation and Dephosphorylation	1.37	0.55	0	0.18	0.27	11
Folate Transformations I	1.37	0.55	0	0.18	0.27	11
Cell junction organization	1.36	0.4	0	0.33	0.27	92
Creatine-phosphate Biosynthesis	1.35	0.17	0	0.5	0.33	6
UDP-N-acetyl-D-glucosamine Biosynthesis II	1.35	0.67	0	0.17	0.17	6
Zymosterol Biosynthesis	1.35	0.83	0	0.17	0	6
GDP-mannose Biosynthesis	1.35	0.67	0	0.17	0.17	6
Signaling by ERBB2	1.34	0.38	0	0.44	0.18	50
Meiotic recombination	1.34	0.44	0	0.14	0.42	50
Interleukin-2 family signaling	1.33	0.3	0	0.38	0.32	47
IL-13 Signaling Pathway	1.31	0.27	0	0.28	0.46	123
Carnitine metabolism	1.31	0.43	0	0.36	0.21	14
G alpha (i) signalling events	1.31	0.17	0	0.42	0.41	258
Phagosome Maturation	1.31	0.43	0	0.24	0.33	171
Neuroprotective Role of THOP1 in Alzheimer's Disease	1.3	0.18	0	0.24	0.58	130
RNA Polymerase III Transcription	1.3	0.71	0	0.22	0.07	41
Macrophage Alternative Activation Signaling Pathway	1.3	0.23	0	0.34	0.42	192
