# Supplementary material for: Multi-omic analyses identify molecular targets of Chd7 that contribute to CHARGE syndrome model phenotypes
Source: Dis Model Mech. 2026 Mar 31;19(3):dmm052592. doi: 10.1242/dmm.052592 (PMC13054947; doi:10.1242/dmm.052592)
Supplement: Table S10. Canonical pathway data from Figure S10 RNA 3 dpf HT v WT [file dmm-19-052592-TableS10.xlsx]

## Sheet: Supplemental Table 10
Supplemental Table 10. Canonical pathway data from Figure S10 RNA 3 dpf HT v WT.
© 2000-2025 QIAGEN. All rights reserved.
Ingenuity Canonical Pathways	-log(p-value)	Downregulated	No change	Upregulated	No overlap with dataset	Total
Striated Muscle Contraction	26.6	0.81	0	0.03	0.17	36
Dilated Cardiomyopathy Signaling Pathway	22.4	0.5	0	0.34	0.16	150
Calcium Signaling	20.4	0.46	0	0.36	0.18	218
Hepatic Fibrosis / Hepatic Stellate Cell Activation	11.5	0.51	0	0.18	0.31	192
ILK Signaling	11.2	0.46	0	0.36	0.18	198
ABRA Signaling Pathway	11	0.51	0	0.28	0.2	88
Actin Cytoskeleton Signaling	10.2	0.47	0	0.36	0.17	243
Tight Junction Signaling	9.43	0.42	0	0.37	0.21	181
RHOGDI Signaling	9.43	0.4	0	0.42	0.18	221
Oxytocin Signaling Pathway	8.75	0.4	0	0.41	0.18	285
Melanin biosynthesis	8.59	0	0	1	0	5
Cellular Effects of Sildenafil (Viagra)	8.55	0.35	0	0.4	0.25	694
Cardiac conduction	8.25	0.42	0	0.35	0.23	132
RHOA Signaling	7.81	0.41	0	0.42	0.16	123
Agranulocyte Adhesion and Diapedesis	7.75	0.28	0	0.15	0.58	226
Extracellular matrix organization	7.73	0.62	0	0.2	0.19	107
Protein Kinase A Signaling	7.51	0.36	0	0.43	0.21	408
Signaling by MET	7.45	0.52	0	0.34	0.14	79
Smooth Muscle Contraction	6.98	0.6	0	0.23	0.16	43
SNARE Signaling Pathway	6.37	0.4	0	0.42	0.18	137
GP6 Signaling Pathway	5.89	0.5	0	0.27	0.22	129
Regulation of Actin-based Motility by Rho	5.76	0.42	0	0.44	0.14	112
UDP-N-acetyl-D-galactosamine Biosynthesis II	5.74	0.83	0	0.08	0.08	12
Ion channel transport	5.55	0.32	0	0.37	0.31	183
Apelin Cardiomyocyte Signaling Pathway	5.44	0.41	0	0.47	0.12	100
Serotonin Receptor Signaling	5.23	0.39	0	0.42	0.2	472
Collagen chain trimerization	4.72	0.73	0	0	0.27	44
Phagosome Formation	4.64	0.31	0	0.37	0.32	711
Collagen degradation	4.52	0.61	0	0.09	0.3	64
Factors Promoting Cardiogenesis in Vertebrates	4.43	0.41	0	0.49	0.1	151
Collagen biosynthesis and modifying enzymes	4.37	0.75	0	0.04	0.21	67
Agrin Interactions at Neuromuscular Junction	4.32	0.47	0	0.4	0.13	68
Integrin Signaling	4.24	0.42	0	0.43	0.15	209
Signaling by MST1	4.16	1	0	0	0	5
Mechanisms of Viral Exit from Host Cells	3.91	0.44	0	0.46	0.1	41
Wound Healing Signaling Pathway	3.9	0.41	0	0.19	0.4	253
Assembly of collagen fibrils and other multimeric structures	3.78	0.7	0	0.07	0.23	61
Degradation of the extracellular matrix	3.78	0.48	0	0.19	0.33	81
Glycolysis I	3.76	0.5	0	0.29	0.21	28
Integrin cell surface interactions	3.63	0.62	0	0.15	0.22	85
Creatine-phosphate Biosynthesis	3.63	0.43	0	0.14	0.43	7
Glucose metabolism	3.6	0.42	0	0.45	0.13	86
Sertoli Cell-Sertoli Cell Junction Signaling	3.48	0.36	0	0.4	0.24	247
L-dopachrome Biosynthesis	3.43	0	0	1	0	2
Pancreatic Secretion Signaling Pathway	3.41	0.38	0	0.42	0.2	251
Thrombin Signaling	3.41	0.41	0	0.46	0.13	222
Leukocyte Extravasation Signaling	3.4	0.4	0	0.4	0.21	194
CXCR4 Signaling	3.39	0.43	0	0.47	0.11	167
Remodeling of Epithelial Adherens Junctions	3.37	0.39	0	0.39	0.21	71
Fcγ Receptor-mediated Phagocytosis in Macrophages and Monocytes	3.37	0.4	0	0.49	0.11	93
Estrogen Receptor Signaling	3.35	0.43	0	0.43	0.13	412
MITF-M-dependent gene expression	3.3	0.22	0	0.64	0.14	95
GDP-glucose Biosynthesis	3.26	0.78	0	0.11	0.11	9
Pulmonary Fibrosis Idiopathic Signaling Pathway	3.2	0.43	0	0.41	0.16	326
Plasma lipoprotein assembly, remodeling, and clearance	3.19	0.46	0	0.33	0.21	76
Signaling by Rho Family GTPases	3.13	0.42	0	0.44	0.14	268
Creatine metabolism	3.12	0.5	0	0.2	0.3	10
Glucose and Glucose-1-phosphate Degradation	3.12	0.8	0	0.1	0.1	10
Response to elevated platelet cytosolic Ca2+	2.98	0.49	0	0.29	0.22	132
Transport of inorganic cations/anions and amino acids/oligopeptides	2.94	0.31	0	0.51	0.18	108
Hepatic Fibrosis Signaling Pathway	2.88	0.37	0	0.45	0.17	417
Intrinsic Prothrombin Activation Pathway	2.87	0.4	0	0	0.6	43
Glycogen Degradation III	2.87	0.75	0	0.08	0.17	12
Cardiomyocyte Differentiation via BMP Receptors	2.84	0.58	0	0.38	0.04	26
Ephrin A Signaling	2.78	0.38	0	0.49	0.13	141
Syndecan interactions	2.78	0.67	0	0.22	0.11	27
3-phosphoinositide Degradation	2.73	0.34	0	0.48	0.18	201
Sirtuin Signaling Pathway	2.69	0.45	0	0.38	0.17	298
Eumelanin Biosynthesis	2.67	0.5	0	0.5	0	4
Gluconeogenesis I	2.66	0.55	0	0.21	0.24	29
Acetylcholine binding and downstream events	2.66	0.57	0	0.36	0.07	14
Sertoli Cell-Germ Cell Junction Signaling Pathway (Enhanced)	2.65	0.38	0	0.45	0.16	237
Nitric Oxide Signaling in the Cardiovascular System	2.64	0.47	0	0.39	0.14	120
PFKFB4 Signaling Pathway	2.61	0.49	0	0.45	0.06	49
Osteoarthritis Pathway	2.6	0.4	0	0.38	0.22	240
Circadian Rhythm Signaling	2.59	0.38	0	0.45	0.16	273
Signaling by ERBB2	2.57	0.36	0	0.46	0.18	50
VEGF Signaling	2.57	0.42	0	0.45	0.12	97
Platelet Adhesion to exposed collagen	2.48	0.56	0	0.19	0.25	16
Opioid Signaling Pathway	2.47	0.34	0	0.51	0.14	282
Intestinal absorption	2.45	0.6	0	0	0.4	5
Metabolism of Angiotensinogen to Angiotensins	2.41	0.53	0	0.18	0.29	17
1D-myo-inositol Hexakisphosphate Biosynthesis II (Mammalian)	2.41	0.29	0	0.65	0.06	17
eNOS Signaling	2.39	0.42	0	0.37	0.21	161
IL-17A Signaling in Fibroblasts	2.35	0.41	0	0.3	0.29	80
Gα12/13 Signaling	2.35	0.43	0	0.43	0.14	134
Endothelin-1 Signaling	2.35	0.42	0	0.4	0.19	194
Paxillin Signaling	2.33	0.49	0	0.42	0.09	107
Atherosclerosis Signaling	2.29	0.28	0	0.21	0.5	137
Trehalose Degradation II (Trehalase)	2.28	0.83	0	0	0.17	6
UDP-N-acetyl-D-glucosamine Biosynthesis II	2.28	0.83	0	0	0.17	6
Gap Junction Signaling	2.25	0.34	0	0.45	0.22	334
Transport of bile salts and organic acids, metal ions and amine compounds	2.25	0.32	0	0.42	0.26	84
Axonal Guidance Signaling	2.23	0.37	0	0.44	0.2	518
Adrenomedullin signaling pathway	2.23	0.36	0	0.43	0.21	202
G-Protein Coupled Receptor Signaling	2.21	0.32	0	0.45	0.24	714
Visual phototransduction	2.2	0.51	0	0.34	0.15	61
Sheddase Signaling Pathway	2.18	0.4	0	0.27	0.33	205
RHO GTPase cycle	2.17	0.32	0	0.51	0.17	450
MSP-RON Signaling Pathway	2.17	0.27	0	0.21	0.52	62
Fructose metabolism	2.14	0.86	0	0	0.14	7
RET signaling	2.11	0.22	0	0.63	0.15	41
AMPK Signaling	2.09	0.37	0	0.53	0.11	245
PAK Signaling	2.08	0.45	0	0.43	0.12	119
Cardiac β-adrenergic Signaling	2.08	0.37	0	0.48	0.15	180
Virus Entry via Endocytic Pathways	2.07	0.35	0	0.47	0.18	120
NAD Signaling Pathway	2.06	0.38	0	0.39	0.23	150
Cell surface interactions at the vascular wall	2.04	0.2	0	0.18	0.62	215
Role of Osteoclasts in Rheumatoid Arthritis Signaling Pathway	2.04	0.36	0	0.32	0.31	318
Eicosanoid Signaling	2.04	0.39	0	0.41	0.2	283
Ribavirin ADME	2.03	0.37	0	0.52	0.1	67
Nucleotide salvage	2.03	0.65	0	0.22	0.13	23
Sucrose Degradation V (Mammalian)	2.02	0.63	0	0.25	0.13	8
Superoxide Radicals Degradation	2.02	0.63	0	0.38	0	8
Gαs Signaling	1.96	0.4	0	0.51	0.1	126
D-myo-inositol (1,4,5,6)-Tetrakisphosphate Biosynthesis	1.94	0.34	0	0.47	0.19	190
D-myo-inositol (3,4,5,6)-tetrakisphosphate Biosynthesis	1.94	0.34	0	0.47	0.19	190
Melanocyte Development and Pigmentation Signaling	1.93	0.32	0	0.6	0.08	98
Death Receptor Signaling	1.93	0.48	0	0.32	0.2	98
Metabolism of cofactors	1.93	0.52	0	0.28	0.2	25
Myelination Signaling Pathway	1.92	0.35	0	0.51	0.15	330
GNRH Signaling	1.91	0.36	0	0.52	0.13	192
Acetylcholine Receptor Signaling Pathway	1.84	0.38	0	0.47	0.16	197
nNOS Signaling in Neurons	1.84	0.37	0	0.45	0.18	49
Neutrophil Extracellular Trap Signaling Pathway	1.84	0.37	0	0.29	0.34	413
Potassium Channels	1.83	0.38	0	0.45	0.17	103
Effects of PIP2 hydrolysis	1.83	0.63	0	0.26	0.11	27
Digestion	1.83	0.33	0	0.04	0.63	27
Granzyme A Signaling	1.83	0.41	0	0.37	0.21	75
mRNA Editing	1.82	0.3	0	0.1	0.6	10
Glycogen Degradation II	1.82	0.8	0	0.1	0.1	10
Neurovascular Coupling Signaling Pathway	1.82	0.32	0	0.42	0.26	233
Synaptic Long Term Depression	1.82	0.38	0	0.43	0.19	199
nNOS Signaling in Skeletal Muscle Cells	1.81	0.46	0	0.36	0.18	50
Transcriptional regulation by RUNX2	1.78	0.49	0	0.45	0.06	51
Peroxisomal lipid metabolism	1.75	0.66	0	0.24	0.1	29
Germ Cell-Sertoli Cell Junction Signaling	1.75	0.37	0	0.46	0.17	171
Erythrocytes take up carbon dioxide and release oxygen	1.74	0.36	0	0.18	0.45	11
Oleate Biosynthesis II (Animals)	1.74	0.18	0	0.36	0.45	11
Glycine Betaine Degradation	1.74	0.64	0	0.09	0.27	11
D-myo-inositol-5-phosphate Metabolism	1.73	0.34	0	0.47	0.19	206
Caveolar-mediated Endocytosis Signaling	1.72	0.45	0	0.28	0.28	80
2-amino-3-carboxymuconate Semialdehyde Degradation to Glutaryl-CoA	1.72	1	0	0	0	1
Sorbitol Degradation I	1.72	1	0	0	0	1
UDP-N-acetyl-D-galactosamine Biosynthesis I	1.72	1	0	0	0	1
Superpathway of Inositol Phosphate Compounds	1.7	0.35	0	0.49	0.17	243
Retinol Biosynthesis	1.7	0.24	0	0.24	0.52	54
MSP-RON Signaling in Cancer Cells Pathway	1.68	0.32	0	0.39	0.29	143
Sensory processing of sound by outer hair cells of the cochlea	1.67	0.53	0	0.36	0.11	55
Gustation Pathway	1.67	0.29	0	0.35	0.36	211
Reversible hydration of carbon dioxide	1.67	0.42	0	0.25	0.33	12
GP1b-IX-V activation signalling	1.67	0.33	0	0.42	0.25	12
γ-glutamyl Cycle	1.67	0.67	0	0.17	0.17	12
3-phosphoinositide Biosynthesis	1.61	0.34	0	0.48	0.18	216
Semaphorin Neuronal Repulsive Signaling Pathway	1.61	0.36	0	0.49	0.16	148
Amyotrophic Lateral Sclerosis Signaling	1.61	0.38	0	0.5	0.12	116
Platelet Aggregation (Plug Formation)	1.6	0.38	0	0.38	0.23	13
Aryl Hydrocarbon Receptor Signaling	1.59	0.36	0	0.26	0.39	183
Glutaminergic Receptor Signaling Pathway (Enhanced)	1.58	0.33	0	0.48	0.19	329
GPCR-Mediated Nutrient Sensing in Enteroendocrine Cells	1.57	0.38	0	0.47	0.14	118
ERK/MAPK Signaling	1.56	0.38	0	0.44	0.17	221
Fc Epsilon RI Signaling	1.54	0.28	0	0.46	0.26	120
Dopamine-DARPP32 Feedback in cAMP Signaling	1.54	0.37	0	0.51	0.12	187
Tryptophan catabolism	1.54	0.43	0	0.36	0.21	14
Choline Biosynthesis III	1.54	0.5	0	0.43	0.07	14
Colanic Acid Building Blocks Biosynthesis	1.54	0.57	0	0.36	0.07	14
Cardiac Hypertrophy Signaling	1.53	0.4	0	0.48	0.12	260
Acute Myeloid Leukemia Signaling	1.49	0.36	0	0.47	0.17	92
NCAM signaling for neurite out-growth	1.48	0.43	0	0.38	0.19	63
Epithelial Adherens Junction Signaling	1.48	0.36	0	0.49	0.15	158
EPH-Ephrin signaling	1.47	0.26	0	0.6	0.14	93
Microautophagy Signaling Pathway	1.46	0.55	0	0.33	0.13	159
Mitochondrial Dysfunction	1.45	0.45	0	0.37	0.18	345
Triglyceride metabolism	1.44	0.45	0	0.29	0.26	38
MIF-mediated Glucocorticoid Regulation	1.44	0.34	0	0.29	0.37	38
HEY1 Signaling Pathway	1.44	0.44	0	0.39	0.17	161
NRF2-mediated Oxidative Stress Response	1.43	0.31	0	0.3	0.39	270
D-myo-inositol (1,4,5)-trisphosphate Degradation	1.43	0.38	0	0.56	0.06	16
Glycerophospholipid biosynthesis	1.43	0.37	0	0.45	0.19	128
Alanine metabolism	1.42	0.5	0	0.5	0	2
UDP-D-xylose and UDP-D-glucuronate Biosynthesis	1.42	1	0	0	0	2
β-alanine Degradation I	1.42	0.5	0	0.5	0	2
All-trans-decaprenyl Diphosphate Biosynthesis	1.42	1	0	0	0	2
Alanine Degradation III	1.42	0.5	0	0.5	0	2
Alanine Biosynthesis II	1.42	0.5	0	0.5	0	2
Sulfate Activation for Sulfonation	1.42	1	0	0	0	2
Glutamate Biosynthesis II	1.42	0.5	0	0	0.5	2
Glutamate Degradation X	1.42	0.5	0	0	0.5	2
G Beta Gamma Signaling	1.4	0.4	0	0.51	0.09	130
Abacavir ADME	1.4	0.37	0	0.51	0.12	67
Crosstalk between Dendritic Cells and Natural Killer Cells	1.39	0.2	0	0.13	0.66	98
LXR/RXR Activation	1.39	0.37	0	0.18	0.45	131
Transcriptional Regulation by VENTX	1.38	0.25	0	0.63	0.13	40
Leukotriene Biosynthesis	1.38	0.41	0	0.24	0.35	17
D-myo-inositol (1,3,4)-trisphosphate Biosynthesis	1.38	0.29	0	0.65	0.06	17
RAR Activation	1.37	0.35	0	0.39	0.26	434
Sensory processing of sound by inner hair cells of the cochlea	1.36	0.43	0	0.42	0.14	69
Phospholipases	1.36	0.35	0	0.33	0.32	69
ID1 Signaling Pathway	1.35	0.43	0	0.44	0.14	204
CCR3 Signaling in Eosinophils	1.32	0.36	0	0.43	0.21	136
IL-8 Signaling	1.31	0.42	0	0.44	0.14	208
GPER1 signaling	1.31	0.39	0	0.52	0.09	103
Lung Ionic Balance Signaling Pathway	1.31	0.29	0	0.39	0.32	526
Signaling by SCF-KIT	1.31	0.3	0	0.58	0.12	43
Insulin Secretion Signaling Pathway	1.3	0.44	0	0.42	0.14	285
