# Supplementary material for: Multi-omic analyses identify molecular targets of Chd7 that contribute to CHARGE syndrome model phenotypes
Source: Dis Model Mech. 2026 Mar 31;19(3):dmm052592. doi: 10.1242/dmm.052592 (PMC13054947; doi:10.1242/dmm.052592)
Supplement: Table S11. Canonical pathway data from Figure 3C RNA 3 dpf MUT v WT [file dmm-19-052592-TableS11.xlsx]

## Sheet: Supplemental Table 11
Supplemental Table 11. Canonical pathway data from Figure 3C RNA 3 dpf MUT v WT.
© 2000-2025 QIAGEN. All rights reserved.
Ingenuity Canonical Pathways	-log(p-value)	Downregulated	No change	Upregulated	No overlap with dataset	Total
Calcium Signaling	5.37	0.46	0	0.36	0.18	218
Transport of inorganic cations/anions and amino acids/oligopeptides	5.06	0.24	0	0.58	0.18	108
Striated Muscle Contraction	4.77	0.72	0	0.11	0.17	36
Tight Junction Signaling	4.6	0.35	0	0.44	0.21	181
Visual phototransduction	4.07	0.31	0	0.54	0.15	61
Actin Cytoskeleton Signaling	3.67	0.37	0	0.46	0.17	243
ABRA Signaling Pathway	3.66	0.45	0	0.34	0.2	88
Dilated Cardiomyopathy Signaling Pathway	3.65	0.44	0	0.4	0.16	150
Phototransduction Pathway	3.5	0.43	0	0.43	0.14	56
Serotonin Receptor Signaling	3.45	0.34	0	0.47	0.2	472
Vasopressin regulates renal water homeostasis via Aquaporins	3.33	0.37	0	0.53	0.09	43
Degradation of the extracellular matrix	3.21	0.42	0	0.25	0.33	81
Signaling by CSF1 (M-CSF) in myeloid cells	3.15	0.23	0	0.65	0.13	31
Activation of anterior HOX genes in hindbrain during early embryogenesis	3.11	0.32	0	0.38	0.3	84
Agranulocyte Adhesion and Diapedesis	3.03	0.22	0	0.2	0.58	226
Respiratory electron transport	2.97	0.6	0	0.26	0.14	88
Creatine metabolism	2.87	0.4	0	0.3	0.3	10
EPH-Ephrin signaling	2.82	0.24	0	0.62	0.14	93
Lung Ionic Balance Signaling Pathway	2.8	0.26	0	0.42	0.32	526
Hepatic Fibrosis / Hepatic Stellate Cell Activation	2.71	0.43	0	0.27	0.31	192
Cellular Effects of Sildenafil (Viagra)	2.68	0.33	0	0.42	0.25	694
ILK Signaling	2.59	0.38	0	0.44	0.18	198
Passive transport by Aquaporins	2.51	0.23	0	0.38	0.38	13
WNT/SHH Axonal Guidance Signaling Pathway	2.5	0.26	0	0.64	0.09	152
Neurotransmitter uptake and metabolism In glial cells	2.5	0	0	0.75	0.25	4
Glycerophospholipid biosynthesis	2.49	0.29	0	0.52	0.19	128
Pulmonary Healing Signaling Pathway	2.49	0.28	0	0.53	0.18	204
GP6 Signaling Pathway	2.47	0.4	0	0.38	0.22	129
Transport of bile salts and organic acids, metal ions and amine compounds	2.45	0.19	0	0.55	0.26	84
Protein Kinase A Signaling	2.43	0.33	0	0.46	0.21	408
Integrin cell surface interactions	2.42	0.48	0	0.29	0.22	85
Acetylcholine binding and downstream events	2.42	0.64	0	0.29	0.07	14
Role of Osteoblasts in Rheumatoid Arthritis Signaling Pathway	2.35	0.24	0	0.45	0.32	240
Osteoarthritis Pathway	2.35	0.33	0	0.45	0.22	240
Fatty Acid Activation	2.33	0.07	0	0.67	0.27	15
SNARE Signaling Pathway	2.3	0.41	0	0.41	0.18	137
Reelin signalling pathway	2.28	0.2	0	0.6	0.2	5
Serotonin and Melatonin Biosynthesis	2.28	0.8	0	0.2	0	5
Sensory processing of sound by inner hair cells of the cochlea	2.26	0.49	0	0.36	0.14	69
RHOGDI Signaling	2.21	0.35	0	0.47	0.18	221
Signaling by ERBB2	2.21	0.24	0	0.58	0.18	50
Fcγ Receptor-mediated Phagocytosis in Macrophages and Monocytes	2.21	0.31	0	0.58	0.11	93
TCF dependent signaling in response to WNT	2.14	0.21	0	0.58	0.21	198
Selenocysteine Biosynthesis II (Archaea and Eukaryotes)	2.11	0.17	0	0.83	0	6
PIP3 activates AKT signaling	2.1	0.35	0	0.46	0.19	147
Sperm Motility	2.09	0.29	0	0.5	0.21	258
G alpha (q) signalling events	2.08	0.39	0	0.31	0.3	175
Sensory processing of sound by outer hair cells of the cochlea	2.04	0.53	0	0.36	0.11	55
γ-linolenate Biosynthesis II (Animals)	2.03	0.16	0	0.58	0.26	19
Mitochondrial L-carnitine Shuttle Pathway	2.03	0.16	0	0.53	0.32	19
Phagosome Formation	2	0.27	0	0.42	0.32	711
Sertoli Cell-Germ Cell Junction Signaling Pathway (Enhanced)	1.98	0.32	0	0.51	0.16	237
Pulmonary Fibrosis Idiopathic Signaling Pathway	1.98	0.32	0	0.52	0.16	326
Erythrocytes take up oxygen and release carbon dioxide	1.97	0.14	0	0.29	0.57	7
Epithelial-Mesenchymal Transition (EMT) during gastrulation	1.97	0.43	0	0.43	0.14	7
Creatine-phosphate Biosynthesis	1.97	0.29	0	0.29	0.43	7
Fatty acyl-CoA biosynthesis	1.97	0.27	0	0.57	0.16	37
Interleukin-12 family signaling	1.97	0.35	0	0.4	0.25	20
RUNX1 regulates megakaryocyte differentiation and platelet function	1.94	0.16	0	0.43	0.41	58
Myelination Signaling Pathway	1.94	0.29	0	0.56	0.15	330
Response to elevated platelet cytosolic Ca2+	1.9	0.39	0	0.39	0.22	132
PCP (Planar Cell Polarity) Pathway	1.88	0.33	0	0.62	0.05	60
BBSome Signaling Pathway	1.87	0.29	0	0.44	0.27	495
Neurotransmitter release cycle	1.86	0.35	0	0.5	0.15	40
Transcriptional Regulation by VENTX	1.86	0.15	0	0.73	0.13	40
Regulation of the Epithelial Mesenchymal Transition in Development Pathway	1.81	0.23	0	0.65	0.12	86
Nephrin family interactions	1.8	0.35	0	0.65	0	23
Leukocyte Extravasation Signaling	1.79	0.29	0	0.5	0.21	194
Regulation of beta-cell development	1.78	0.52	0	0.38	0.1	42
Collagen degradation	1.77	0.52	0	0.19	0.3	64
Signaling by SCF-KIT	1.75	0.21	0	0.67	0.12	43
Smooth Muscle Contraction	1.75	0.53	0	0.3	0.16	43
Ephrin A Signaling	1.74	0.28	0	0.59	0.13	141
G-Protein Coupled Receptor Signaling	1.74	0.3	0	0.46	0.24	714
Collagen chain trimerization	1.72	0.66	0	0.07	0.27	44
S100 Family Signaling Pathway	1.71	0.28	0	0.41	0.31	787
Complex III assembly	1.7	0.72	0	0.28	0	25
Collagen biosynthesis and modifying enzymes	1.69	0.58	0	0.21	0.21	67
Arachidonic acid metabolism	1.68	0.22	0	0.4	0.38	45
Glutamate Receptor Signaling	1.67	0.41	0	0.43	0.16	68
WNT/β-catenin Signaling	1.66	0.24	0	0.57	0.19	174
Neurotransmitter clearance	1.66	0.1	0	0.4	0.5	10
Calcium Transport I	1.66	0.5	0	0.4	0.1	10
Vitamin E	1.63	1	0	0	0	1
Cardiogenesis	1.61	0.3	0	0.59	0.11	27
IL-15 Production	1.61	0.27	0	0.54	0.19	122
Class B/2 (Secretin family receptors)	1.6	0.4	0	0.4	0.21	96
Basal Cell Carcinoma Signaling	1.6	0.28	0	0.65	0.07	71
Remodeling of Epithelial Adherens Junctions	1.6	0.25	0	0.54	0.21	71
Erythrocytes take up carbon dioxide and release oxygen	1.58	0.27	0	0.27	0.45	11
Phenylalanine and tyrosine metabolism	1.58	0.09	0	0.82	0.09	11
CDP-diacylglycerol Biosynthesis I	1.57	0.21	0	0.61	0.18	28
TP53 Regulates Transcription of Cell Cycle Genes	1.56	0.12	0	0.8	0.08	49
Ephrin B Signaling	1.55	0.3	0	0.62	0.08	73
Gαs Signaling	1.54	0.37	0	0.53	0.1	126
AMPK Signaling	1.52	0.32	0	0.57	0.11	245
Cell surface interactions at the vascular wall	1.51	0.13	0	0.25	0.62	215
Neurotransmitter receptors and postsynaptic signal transmission	1.51	0.5	0	0.08	0.42	12
Z-decay: degradation of maternal mRNAs by zygotically expressed factors	1.51	0.17	0	0.67	0.17	12
UDP-N-acetyl-D-galactosamine Biosynthesis II	1.51	0.58	0	0.33	0.08	12
Extra-nuclear estrogen signaling	1.51	0.32	0	0.52	0.16	75
Transcriptional regulation by RUNX2	1.51	0.35	0	0.59	0.06	51
Cellular response to heat stress	1.5	0.28	0	0.58	0.14	101
Major pathway of rRNA processing in the nucleolus and cytosol	1.5	0.32	0	0.58	0.1	186
Phosphatidylglycerol Biosynthesis II (Non-plastidic)	1.49	0.27	0	0.57	0.17	30
Mitochondrial Dysfunction	1.47	0.4	0	0.43	0.18	345
Ovarian Cancer Signaling	1.47	0.25	0	0.64	0.11	159
Potassium Channels	1.47	0.46	0	0.37	0.17	103
Gene Silencing by RNA	1.47	0.16	0	0.55	0.29	103
Molecular Mechanisms of Cancer	1.47	0.27	0	0.48	0.25	864
Signaling by EGFR	1.45	0.23	0	0.62	0.15	53
eNOS Signaling	1.44	0.3	0	0.48	0.21	161
Cargo recognition for clathrin-mediated endocytosis	1.43	0.3	0	0.5	0.19	105
Oxytocin Signaling Pathway	1.43	0.33	0	0.49	0.18	285
RHO GTPase cycle	1.43	0.25	0	0.58	0.17	450
Thrombin signalling through proteinase activated receptors (PARs)	1.42	0.47	0	0.44	0.09	32
Post-translational protein phosphorylation	1.4	0.38	0	0.34	0.28	107
Signal amplification	1.38	0.45	0	0.45	0.09	33
Integration of energy metabolism	1.38	0.36	0	0.51	0.13	108
Metabolism of non-coding RNA	1.38	0.21	0	0.57	0.21	56
Oxidative Phosphorylation	1.37	0.59	0	0.27	0.15	109
Transport of glycerol from adipocytes to the liver by Aquaporins	1.33	0.5	0	0.5	0	2
Phenylalanine Degradation IV (Mammalian, via Side Chain)	1.33	0.07	0	0.67	0.27	15
SUMOylation of SUMOylation proteins	1.32	0.09	0	0.77	0.14	35
Fatty Acid β-oxidation I	1.32	0.2	0	0.57	0.23	35
Regulation of Actin-based Motility by Rho	1.32	0.37	0	0.49	0.14	112
Adrenomedullin signaling pathway	1.31	0.27	0	0.52	0.21	202
