# Supplementary material for: Multi-omic analyses identify molecular targets of Chd7 that contribute to CHARGE syndrome model phenotypes
Source: Dis Model Mech. 2026 Mar 31;19(3):dmm052592. doi: 10.1242/dmm.052592 (PMC13054947; doi:10.1242/dmm.052592)
Supplement: Table S12. Canonical pathway data from Figure S10 Protein 3 dpf HT v WT [file dmm-19-052592-TableS12.xlsx]

## Sheet: Supplemental Table 12
Supplemental Table 12. Canonical pathway data from Figure S10 Protein 3 dpf HT v WT.
© 2000-2025 QIAGEN. All rights reserved.
Ingenuity Canonical Pathways	-log(p-value)	Downregulated	No change	Upregulated	No overlap with dataset	Total
SNARE Signaling Pathway	5.03	0.21	0.01	0.18	0.61	137
Synaptogenesis Signaling Pathway	4.9	0.18	0	0.15	0.67	317
DAG and IP3 signaling	3.13	0.24	0	0.1	0.66	41
Amyloid Processing	2.94	0.29	0	0.2	0.51	51
Xenobiotic Metabolism PXR Signaling Pathway	2.84	0.08	0	0.09	0.83	231
Translocation of SLC2A4 (GLUT4 to the plasma membrane	2.65	0.14	0.01	0.21	0.64	72
Melatonin Signaling	2.62	0.22	0	0.07	0.72	74
Insulin Secretion Signaling Pathway	2.58	0.15	0	0.11	0.73	285
CREB Signaling in Neurons	2.54	0.08	0	0.04	0.88	617
Activation of NMDA receptors and postsynaptic events	2.51	0.2	0.01	0.12	0.67	85
Glucose metabolism	2.5	0.21	0.01	0.27	0.51	86
Autism Signaling Pathway	2.48	0.08	0	0.09	0.83	309
Opioid Signalling	2.46	0.29	0.01	0.11	0.59	90
Cellular response to heat stress	2.36	0.21	0.01	0.25	0.53	101
Neuropathic Pain Signaling in Dorsal Horn Neurons	2.36	0.11	0	0.08	0.81	101
Sleep NREM Signaling Pathway	2.24	0.18	0	0.12	0.7	116
ROBO SLIT Signaling Pathway	2.15	0.16	0	0.19	0.66	129
Synaptic Long Term Potentiation	2.12	0.16	0	0.08	0.76	134
GABAergic Receptor Signaling Pathway (Enhanced	2.08	0.21	0.01	0.08	0.71	140
RAR Activation	2.07	0.1	0.01	0.07	0.82	434
Dilated Cardiomyopathy Signaling Pathway	2.03	0.12	0.01	0.18	0.69	150
Factors Promoting Cardiogenesis in Vertebrates	2.02	0.11	0	0.05	0.84	151
WNT/SHH Axonal Guidance Signaling Pathway	2.02	0.1	0	0.11	0.79	152
Transcriptional Regulatory Network in Embryonic Stem Cells	1.95	0.07	0	0.09	0.85	164
Mitochondrial Division Signaling Pathway	1.94	0.19	0.01	0.12	0.68	166
Netrin Signaling	1.9	0.18	0.01	0.17	0.64	174
Tight Junction Signaling	1.87	0.14	0.01	0.19	0.65	181
GNRH Signaling	1.82	0.18	0.01	0.1	0.71	192
Cardiac Hypertrophy Signaling (Enhanced	1.82	0.1	0.01	0.06	0.83	538
Rap1 signalling	1.81	0.25	0	0.19	0.56	16
Acetylcholine Receptor Signaling Pathway	1.8	0.11	0	0.06	0.83	197
PPARα/RXRα Activation	1.8	0.14	0.01	0.1	0.75	197
Signaling by Activin	1.73	0.21	0	0.11	0.68	19
Mismatch Repair in Eukaryotes	1.73	0.16	0	0.16	0.68	19
Calcium Signaling	1.72	0.14	0	0.11	0.74	218
Formation of ATP by chemiosmotic coupling	1.71	0.2	0	0.45	0.35	20
Role of NFAT in Cardiac Hypertrophy	1.68	0.14	0	0.09	0.76	228
Breast Cancer Regulation by Stathmin1	1.68	0.06	0	0.05	0.88	608
cAMP-mediated signaling	1.64	0.08	0	0.04	0.88	241
Insulin processing	1.62	0.16	0	0.2	0.64	25
Chromatin organization	1.59	0.16	0.02	0.1	0.72	255
Sperm Motility	1.58	0.14	0	0.06	0.8	258
Sulfur amino acid metabolism	1.57	0.21	0	0.21	0.57	28
Cell Cycle Checkpoints	1.54	0.14	0.01	0.17	0.68	272
Circadian Rhythm Signaling	1.54	0.14	0	0.09	0.77	273
Cellular Effects of Sildenafil (Viagra	1.53	0.07	0	0.05	0.87	694
Signaling by BMP	1.52	0.16	0	0	0.84	31
Glutamate binding, activation of AMPA receptors and synaptic plasticity	1.52	0.19	0	0.06	0.74	31
Sonic Hedgehog Signaling	1.52	0.16	0	0.16	0.68	31
Opioid Signaling Pathway	1.51	0.17	0	0.11	0.72	282
G-Protein Coupled Receptor Signaling	1.5	0.09	0	0.05	0.86	714
Cristae formation	1.5	0.24	0	0.39	0.36	33
SUMOylation of SUMOylation proteins	1.47	0.14	0.03	0.31	0.51	35
Transcriptional regulation by the AP-2 (TFAP2 family of transcription factors	1.46	0.11	0	0.11	0.78	36
Resolution of Abasic Sites (AP sites	1.44	0.24	0	0.26	0.5	38
Triglyceride metabolism	1.44	0.13	0	0.08	0.79	38
SUMOylation of ubiquitinylation proteins	1.43	0.13	0.03	0.28	0.56	39
RET signaling	1.41	0.12	0	0.07	0.8	41
Pulmonary Fibrosis Idiopathic Signaling Pathway	1.4	0.09	0	0.08	0.83	326
S100 Family Signaling Pathway	1.39	0.05	0	0.04	0.91	787
Glutaminergic Receptor Signaling Pathway (Enhanced	1.39	0.11	0.01	0.07	0.82	329
Xenobiotic Metabolism Signaling	1.39	0.06	0.01	0.1	0.84	330
Vasopressin regulates renal water homeostasis via Aquaporins	1.38	0.33	0.02	0.14	0.51	43
Assembly and cell surface presentation of NMDA receptors	1.38	0.18	0.02	0.11	0.68	44
BER (Base Excision Repair Pathway	1.38	0.3	0	0.14	0.57	44
SUMOylation of DNA replication proteins	1.36	0.13	0.02	0.33	0.52	46
Apelin Pancreas Signaling Pathway	1.36	0.2	0	0.07	0.74	46
Mitochondrial Dysfunction	1.35	0.2	0	0.18	0.62	345
SUMOylation of RNA binding proteins	1.35	0.13	0.02	0.3	0.55	47
DNA Damage Bypass	1.34	0.13	0	0.17	0.71	48
PFKFB4 Signaling Pathway	1.33	0.29	0	0.1	0.61	49
Signaling by TGFBR3	1.32	0.12	0	0.1	0.78	50
MYC Mediated Apoptosis Signaling	1.32	0.12	0	0.08	0.8	50
FAT10 Cancer Signaling Pathway	1.31	0.12	0	0.1	0.78	51
Signaling by FGFR1	1.3	0.1	0	0.12	0.79	52
Cachexia Signaling Pathway	1.3	0.13	0	0.09	0.78	368
