# Supplementary material for: Multi-omic analyses identify molecular targets of Chd7 that contribute to CHARGE syndrome model phenotypes
Source: Dis Model Mech. 2026 Mar 31;19(3):dmm052592. doi: 10.1242/dmm.052592 (PMC13054947; doi:10.1242/dmm.052592)
Supplement: Table S13. Canonical pathway data from Figure 3D Protein 3 dpf MUT v WT [file dmm-19-052592-TableS13.xlsx]

## Sheet: Supplemental Table 13
Supplemental Table 13. Canonical pathway data from Figure 3D Protein 3 dpf MUT v WT.
© 2000-2025 QIAGEN. All rights reserved.
Ingenuity Canonical Pathways	-log(p-value)	Downregulated	No change	Upregulated	No overlap with dataset	Total
SUMOylation of nuclear envelope proteins	2.67	0.67	0	0	0.33	3
Acetyl-CoA Biosynthesis I (Pyruvate Dehydrogenase Complex	2.37	0.33	0	0.33	0.33	6
Phosphatidylcholine Biosynthesis I	2.3	0	0	0.14	0.86	7
Leucine Degradation I	2.19	0.33	0.11	0.11	0.44	9
Ketone body metabolism	2.15	0.1	0	0.2	0.7	10
Ketogenesis	2.07	0.17	0	0.25	0.58	12
Intra-Golgi and retrograde Golgi-to-ER traffic	2.04	0.16	0.01	0.24	0.59	204
Choline Biosynthesis III	2	0	0	0.14	0.86	14
Telomere Extension by Telomerase	1.97	0.07	0	0.13	0.8	15
Phenylalanine Degradation IV (Mammalian, via Side Chain	1.97	0.2	0	0.2	0.6	15
Rap1 signalling	1.94	0.13	0	0.31	0.56	16
RAN Signaling	1.92	0.35	0	0.18	0.47	17
Insulin Secretion Signaling Pathway	1.76	0.11	0	0.15	0.74	285
Histone Modification Signaling Pathway	1.72	0.11	0.01	0.14	0.74	300
Sonic Hedgehog Signaling	1.66	0.13	0	0.19	0.68	31
Myelination Signaling Pathway	1.64	0.1	0	0.12	0.77	330
Mitochondrial Dysfunction	1.61	0.19	0.01	0.19	0.62	345
Fatty acyl-CoA biosynthesis	1.58	0.19	0	0.22	0.59	37
Triglyceride metabolism	1.57	0.11	0	0.11	0.79	38
DAG and IP3 signaling	1.54	0.2	0	0.15	0.66	41
RET signaling	1.54	0.1	0	0.1	0.8	41
Class I MHC mediated antigen processing and presentation	1.53	0.12	0.01	0.1	0.77	381
Vasopressin regulates renal water homeostasis via Aquaporins	1.52	0.16	0	0.33	0.51	43
SUMOylation of DNA replication proteins	1.49	0.17	0	0.3	0.52	46
Signaling by Retinoic Acid	1.49	0.09	0.02	0.24	0.65	46
Apelin Pancreas Signaling Pathway	1.49	0.09	0	0.17	0.74	46
Pyruvate metabolism	1.46	0.18	0	0.24	0.57	49
PFKFB4 Signaling Pathway	1.46	0.22	0	0.16	0.61	49
MYC Mediated Apoptosis Signaling	1.45	0.1	0	0.1	0.8	50
Amyloid Processing	1.45	0.25	0	0.24	0.51	51
Meiotic synapsis	1.41	0.05	0	0.15	0.8	55
Amino acids regulate mTORC1	1.41	0.11	0.02	0.15	0.73	55
DNA Damage/Telomere Stress Induced Senescence	1.41	0.13	0	0.09	0.79	56
Phototransduction Pathway	1.41	0.14	0	0.2	0.66	56
Peroxisomal protein import	1.35	0.16	0	0.14	0.7	64
PXR/RXR Activation	1.33	0.06	0	0.13	0.81	67
