# Supplementary material for: Multi-omic analyses identify molecular targets of Chd7 that contribute to CHARGE syndrome model phenotypes
Source: Dis Model Mech. 2026 Mar 31;19(3):dmm052592. doi: 10.1242/dmm.052592 (PMC13054947; doi:10.1242/dmm.052592)
Supplement: Table S14. Canonical pathway data from Figure S14 RNA 5 dpf HT v WT [file dmm-19-052592-TableS14.xlsx]

## Sheet: Supplemental Table 14
Supplemental Table 14. Canonical pathway data from Figure S14 RNA 5 dpf HT v WT.
© 2000-2025 QIAGEN. All rights reserved.
Ingenuity Canonical Pathways	-log(p-value)	Downregulated	No change	Upregulated	No overlap with dataset	Total
Eukaryotic Translation Initiation	42.1	0.61	0	0.03	0.36	150
Response of EIF2AK4 (GCN2) to amino acid deficiency	39.5	0.66	0	0.07	0.27	103
Major pathway of rRNA processing in the nucleolus and cytosol	39.1	0.74	0	0.08	0.18	186
EIF2 Signaling	38.8	0.55	0	0.18	0.27	238
Signaling by ROBO receptors	33.3	0.56	0	0.16	0.28	246
Nonsense-Mediated Decay (NMD)	30.9	0.65	0	0.06	0.29	117
Eukaryotic Translation Elongation	28.7	0.54	0	0.02	0.44	122
SRP-dependent cotranslational protein targeting to membrane	28.5	0.55	0	0.04	0.41	142
Eukaryotic Translation Termination	27.7	0.53	0	0.02	0.45	122
Selenoamino acid metabolism	26.8	0.53	0	0.08	0.38	146
Ribosomal Quality Control Signaling Pathway	26.1	0.44	0	0.1	0.46	265
Coronavirus Replication Pathway	25.9	0.49	0	0.04	0.47	167
Sirtuin Signaling Pathway	16.8	0.61	0	0.2	0.19	298
Regulation of eIF4 and p70S6K Signaling	16.7	0.49	0	0.32	0.19	189
Processing of Capped Intron-Containing Pre-mRNA	14.7	0.63	0	0.15	0.23	288
Mitochondrial Dysfunction	14	0.5	0	0.29	0.21	345
mTOR Signaling	13.5	0.5	0	0.32	0.18	215
Mitotic Metaphase and Anaphase	13	0.58	0	0.26	0.15	236
Mitotic G2-G2/M phases	13	0.6	0	0.24	0.17	200
NIK-->noncanonical NF-kB signaling	12.9	0.82	0	0.12	0.07	60
Regulation of RUNX2 expression and activity	12.5	0.76	0	0.17	0.07	72
Class I MHC mediated antigen processing and presentation	12.3	0.51	0	0.33	0.16	381
Oxidative Phosphorylation	12.1	0.72	0	0.06	0.23	109
Huntington's Disease Signaling	12.1	0.47	0	0.38	0.15	287
Hedgehog ligand biogenesis	12	0.74	0	0.2	0.06	65
Beta-catenin independent WNT signaling	11.9	0.53	0	0.38	0.09	205
Transcriptional regulation by RUNX3	11.5	0.56	0	0.35	0.08	96
Signaling by NOTCH4	11.4	0.55	0	0.34	0.11	141
Regulation of Apoptosis	11.4	0.77	0	0.17	0.06	53
Degradation of beta-catenin by the destruction complex	11.3	0.59	0	0.23	0.18	91
Parkinson's Signaling Pathway	11.2	0.38	0	0.27	0.35	316
Protein Ubiquitination Pathway	11	0.54	0	0.28	0.19	279
Regulation of mRNA stability by proteins that bind AU-rich elements	10.8	0.74	0	0.17	0.09	89
FAT10 Signaling Pathway	10.8	0.75	0	0.14	0.11	56
TCF dependent signaling in response to WNT	10.7	0.49	0	0.29	0.22	198
ABC-family proteins mediated transport	10.6	0.6	0	0.24	0.16	103
Neddylation	10.6	0.57	0	0.29	0.13	246
Deubiquitination	10.4	0.49	0	0.32	0.18	265
Transcriptional regulation by RUNX1	10.4	0.54	0	0.26	0.2	152
S Phase	10.2	0.69	0	0.25	0.06	100
Cellular response to hypoxia	10.2	0.74	0	0.14	0.12	76
Regulation of mitotic cell cycle	10.2	0.81	0	0.11	0.08	88
Somitogenesis	10.1	0.75	0	0.13	0.13	55
Inhibition of ARE-Mediated mRNA Degradation Pathway	10	0.56	0	0.26	0.18	163
Interleukin-1 family signaling	9.92	0.51	0	0.27	0.22	129
Estrogen Receptor Signaling	9.79	0.46	0	0.4	0.15	412
KEAP1-NFE2L2 pathway	9.73	0.53	0	0.36	0.11	152
TNFR2 non-canonical NF-kB pathway	9.73	0.63	0	0.15	0.22	68
MAPK6/MAPK4 signaling	9.7	0.68	0	0.2	0.12	92
CLEAR Signaling Pathway	9.61	0.47	0	0.39	0.14	286
rRNA modification in the nucleus and cytosol	9.58	0.75	0	0.07	0.17	69
Cell Cycle Checkpoints	9.46	0.58	0	0.26	0.16	272
Respiratory electron transport	9.43	0.75	0	0.05	0.2	88
Metabolism of polyamines	9.41	0.75	0	0.19	0.07	59
DNA Replication Pre-Initiation	9.07	0.69	0	0.08	0.23	104
TCR signaling	8.91	0.48	0	0.28	0.25	126
Hedgehog 'off' state	8.74	0.56	0	0.32	0.12	114
C-type lectin receptors (CLRs)	8.51	0.52	0	0.24	0.24	145
Complex I biogenesis	8.13	0.79	0	0.06	0.15	68
Synthesis of DNA	8.01	0.77	0	0.14	0.09	122
Hedgehog 'on' state	8	0.54	0	0.35	0.1	144
Mitochondrial protein import	7.74	0.78	0	0.15	0.06	65
Cristae formation	7.62	0.79	0	0.09	0.12	33
Neutrophil degranulation	7.48	0.41	0	0.29	0.31	477
BAG2 Signaling Pathway	7.41	0.66	0	0.21	0.14	87
Calcium Signaling	7.3	0.32	0	0.5	0.19	218
Granzyme A Signaling	7.3	0.65	0	0.08	0.27	75
Mitophagy	7.26	0.8	0	0.15	0.05	40
Mitotic G1 phase and G1/S transition	7.2	0.67	0	0.24	0.09	132
Striated Muscle Contraction	7.05	0.61	0	0.22	0.17	36
Mitochondrial protein degradation	7.01	0.78	0	0.14	0.08	98
Cyclophilin Signaling Pathway	6.96	0.42	0	0.38	0.2	250
Iron uptake and transport	6.85	0.6	0	0.18	0.22	60
Cilium Assembly	6.68	0.47	0	0.38	0.15	204
Tight Junction Signaling	6.56	0.45	0	0.34	0.21	181
PTEN Regulation	6.47	0.55	0	0.25	0.2	150
Formation of ATP by chemiosmotic coupling	6.42	0.8	0	0	0.2	20
Spliceosomal Cycle	6.2	0.75	0	0.08	0.17	53
COPI-mediated anterograde transport	6.06	0.51	0	0.25	0.24	102
Signaling by the B Cell Receptor (BCR)	5.76	0.37	0	0.22	0.41	170
Mitotic Prometaphase	5.72	0.45	0	0.37	0.18	205
Protein folding	5.71	0.57	0	0.29	0.14	99
Glucose metabolism	5.58	0.58	0	0.29	0.13	86
RAF/MAP kinase cascade	5.57	0.35	0	0.48	0.16	262
M-decay: degradation of maternal mRNAs by maternally stored factors	5.55	0.48	0	0.35	0.17	46
Response of EIF2AK1 (HRI) to heme deficiency	5.51	0.47	0	0.27	0.27	15
Cachexia Signaling Pathway	5.5	0.36	0	0.35	0.29	368
Protein Kinase A Signaling	5.48	0.37	0	0.41	0.22	408
Chromatin organization	5.48	0.39	0	0.36	0.25	255
Coronavirus Pathogenesis Pathway	5.42	0.4	0	0.29	0.31	211
ISG15 antiviral mechanism	5.38	0.49	0	0.32	0.19	74
NAP1L1 Transcription Regulation Signaling Pathway	5.33	0.39	0	0.35	0.26	89
Iron homeostasis signaling pathway	5.27	0.45	0	0.28	0.28	145
Glucocorticoid Receptor Signaling	5.2	0.32	0	0.26	0.42	602
Deadenylation-dependent mRNA decay	5.13	0.7	0	0.21	0.09	56
RHO GTPase cycle	5.11	0.31	0	0.52	0.17	450
WNT/β-catenin Signaling	5.08	0.4	0	0.41	0.19	174
RHO GTPases activate IQGAPs	5.05	0.47	0	0.19	0.34	32
Cellular Effects of Sildenafil (Viagra)	5.03	0.28	0	0.47	0.26	694
Neutrophil Extracellular Trap Signaling Pathway	5	0.32	0	0.32	0.36	413
Asparagine N-linked glycosylation	4.99	0.57	0	0.36	0.07	125
RNA Polymerase II Transcription	4.99	0.63	0	0.17	0.2	150
Signaling by Insulin receptor	4.91	0.47	0	0.38	0.16	45
Insulin Secretion Signaling Pathway	4.66	0.35	0	0.5	0.15	285
14-3-3-mediated Signaling	4.53	0.38	0	0.41	0.21	133
Intra-Golgi and retrograde Golgi-to-ER traffic	4.51	0.44	0	0.39	0.17	204
Factors Promoting Cardiogenesis in Vertebrates	4.48	0.38	0	0.52	0.1	151
Cellular response to heat stress	4.47	0.58	0	0.28	0.14	101
Metabolism of non-coding RNA	4.46	0.57	0	0.18	0.25	56
PKR-mediated signaling	4.44	0.47	0	0.24	0.28	78
Circadian Rhythm Signaling	4.4	0.3	0	0.54	0.16	273
Ferroptosis Signaling Pathway	4.36	0.44	0	0.28	0.28	136
Gap junction trafficking and regulation	4.28	0.37	0	0.27	0.35	51
Transcriptional activity of SMAD2/SMAD3:SMAD4 heterotrimer	4.28	0.53	0	0.41	0.06	51
ABRA Signaling Pathway	4.28	0.42	0	0.38	0.2	88
Circadian Clock	4.28	0.41	0	0.47	0.12	58
RHO GTPases Activate Formins	4.16	0.44	0	0.33	0.24	140
Histone Modification Signaling Pathway	4.15	0.34	0	0.37	0.29	300
Senescence Pathway	4.15	0.38	0	0.45	0.16	300
Role of MAPK Signaling in Promoting the Pathogenesis of Influenza	4.12	0.4	0	0.36	0.24	115
Dilated Cardiomyopathy Signaling Pathway	4.1	0.32	0	0.52	0.16	150
Microautophagy Signaling Pathway	4.09	0.53	0	0.33	0.13	159
Signaling by EGFR	4.09	0.36	0	0.49	0.15	53
Nuclear Cytoskeleton Signaling Pathway	4.08	0.36	0	0.42	0.22	224
Fc epsilon receptor (FCERI) signaling	4.05	0.33	0	0.24	0.43	206
Lysine catabolism	4.04	0.58	0	0.42	0	12
Gap Junction Signaling	4.02	0.33	0	0.45	0.22	334
ESR-mediated signaling	3.95	0.47	0	0.31	0.22	118
Synaptic Long Term Depression	3.95	0.27	0	0.54	0.19	199
Unfolded protein response	3.95	0.49	0	0.31	0.19	93
Hypoxia Signaling in the Cardiovascular System	3.89	0.6	0	0.23	0.17	78
Human Embryonic Stem Cell Pluripotency	3.87	0.37	0	0.48	0.14	201
Hematoma Resolution Signaling Pathway	3.87	0.37	0	0.28	0.35	259
Ion channel transport	3.84	0.28	0	0.4	0.32	183
Myelination Signaling Pathway	3.84	0.36	0	0.49	0.15	330
Gluconeogenesis I	3.84	0.66	0	0.1	0.24	29
Cardiac Hypertrophy Signaling	3.83	0.38	0	0.5	0.12	260
Remodeling of Epithelial Adherens Junctions	3.83	0.56	0	0.23	0.21	71
MITF-M-dependent gene expression	3.83	0.49	0	0.35	0.16	95
Neurotrophin/TRK Signaling	3.82	0.37	0	0.49	0.14	79
mRNA 3 Prime End Processing Signaling Pathway	3.81	0.47	0	0.3	0.22	112
Pyruvate metabolism	3.81	0.61	0	0.24	0.14	49
Opioid Signaling Pathway	3.76	0.33	0	0.52	0.14	282
HSP90 chaperone cycle for steroid hormone receptors in the presence of ligand	3.75	0.47	0	0.18	0.35	57
IGF-1 Signaling	3.73	0.36	0	0.52	0.11	105
Epithelial Adherens Junction Signaling	3.73	0.43	0	0.42	0.15	158
Aggrephagy	3.63	0.5	0	0.18	0.32	44
Axonal Guidance Signaling	3.62	0.33	0	0.48	0.2	518
ERK5 Signaling	3.62	0.43	0	0.39	0.18	74
S100 Family Signaling Pathway	3.59	0.25	0	0.44	0.31	787
G-Protein Coupled Receptor Signaling	3.48	0.28	0	0.48	0.24	714
CREB Signaling in Neurons	3.4	0.25	0	0.51	0.24	617
Signaling by TGF-beta Receptor Complex	3.39	0.33	0	0.54	0.13	54
Platelet homeostasis	3.37	0.34	0	0.51	0.15	86
Gene Silencing by RNA	3.37	0.46	0	0.24	0.3	103
Mitotic Prophase	3.32	0.46	0	0.26	0.28	104
Branched-chain amino acid catabolism	3.3	0.81	0	0.14	0.05	21
Thyroid Cancer Signaling	3.3	0.33	0	0.54	0.13	79
MicroRNA Biogenesis Signaling Pathway	3.28	0.48	0	0.36	0.16	188
ILK Signaling	3.27	0.38	0	0.43	0.18	198
Mitochondrial translation	3.23	0.87	0	0.03	0.1	97
HER-2 Signaling in Breast Cancer	3.22	0.4	0	0.43	0.17	229
Sulfur amino acid metabolism	3.2	0.54	0	0.29	0.18	28
Glycolysis I	3.2	0.64	0	0.14	0.21	28
Phagosome Maturation	3.19	0.49	0	0.18	0.33	171
Formation of WDR5-containing histone-modifying complexes	3.16	0.45	0	0.45	0.1	42
Amyotrophic Lateral Sclerosis Signaling	3.16	0.34	0	0.53	0.12	116
Orexin Signaling Pathway	3.16	0.29	0	0.53	0.19	241
Neurovascular Coupling Signaling Pathway	3.09	0.17	0	0.57	0.26	233
Oxytocin Signaling Pathway	3.07	0.32	0	0.49	0.19	285
Regulation of lipid metabolism by PPARalpha	3.03	0.43	0	0.41	0.16	119
Polyamine Regulation in Colon Cancer	3.02	0.42	0	0.46	0.12	59
Activation of anterior HOX genes in hindbrain during early embryogenesis	3.01	0.45	0	0.23	0.32	84
Assembly and cell surface presentation of NMDA receptors	3	0.32	0	0.45	0.23	44
Clathrin-mediated endocytosis	2.99	0.42	0	0.44	0.14	129
Signaling by CSF3 (G-CSF)	2.98	0.43	0	0.43	0.13	30
p75 NTR receptor-mediated signalling	2.96	0.32	0	0.49	0.2	158
Endocannabinoid Neuronal Synapse Pathway	2.94	0.28	0	0.62	0.1	149
Pyrimidine Ribonucleotides De Novo Biosynthesis	2.91	0.67	0	0.2	0.13	45
Chronic Myeloid Leukemia Signaling	2.89	0.34	0	0.49	0.17	281
HIPPO signaling	2.85	0.43	0	0.4	0.17	87
Branched-chain α-keto acid Dehydrogenase Complex	2.84	1	0	0	0	4
RHOGDI Signaling	2.84	0.37	0	0.45	0.18	221
ERK/MAPK Signaling	2.84	0.37	0	0.46	0.17	221
Signaling by Retinoic Acid	2.84	0.52	0	0.17	0.3	46
Cargo recognition for clathrin-mediated endocytosis	2.84	0.39	0	0.42	0.19	105
Necroptosis Signaling Pathway	2.81	0.36	0	0.32	0.32	162
Signaling by MET	2.81	0.33	0	0.53	0.14	79
Advanced glycosylation endproduct receptor signaling	2.8	0.54	0	0.15	0.31	13
SUMOylation of ubiquitinylation proteins	2.8	0.59	0	0.21	0.21	39
Actin Cytoskeleton Signaling	2.79	0.33	0	0.49	0.17	243
SUMOylation of RNA binding proteins	2.76	0.62	0	0.15	0.23	47
Breast Cancer Regulation by Stathmin1	2.73	0.28	0	0.46	0.27	608
Translocation of SLC2A4 (GLUT4) to the plasma membrane	2.73	0.46	0	0.32	0.22	72
Signaling by NTRK1 (TRKA)	2.7	0.42	0	0.49	0.09	81
Mitochondrial biogenesis	2.7	0.45	0	0.45	0.09	64
D-myo-inositol-5-phosphate Metabolism	2.68	0.36	0	0.45	0.19	206
Sertoli Cell-Germ Cell Junction Signaling Pathway (Enhanced)	2.67	0.42	0	0.42	0.16	237
Signaling by FGFR2	2.67	0.51	0	0.32	0.18	73
Nucleotide biosynthesis	2.64	0.64	0	0.36	0	14
TP53 Regulates Transcription of Cell Cycle Genes	2.62	0.59	0	0.33	0.08	49
Senescence-Associated Secretory Phenotype (SASP)	2.62	0.42	0	0.23	0.35	74
ROBO SLIT Signaling Pathway	2.61	0.45	0	0.44	0.11	129
Neuropathic Pain Signaling in Dorsal Horn Neurons	2.6	0.23	0	0.69	0.08	101
Cellular response to mitochondrial stress	2.58	0.67	0	0.22	0.11	9
Autophagy	2.57	0.43	0	0.45	0.13	220
Cytoprotection by HMOX1	2.56	0.43	0	0.34	0.22	58
Activation of gene expression by SREBF (SREBP)	2.56	0.48	0	0.5	0.02	42
Signaling by NOTCH3	2.55	0.44	0	0.36	0.2	50
D-myo-inositol (1,4,5,6)-Tetrakisphosphate Biosynthesis	2.54	0.37	0	0.44	0.19	190
D-myo-inositol (3,4,5,6)-tetrakisphosphate Biosynthesis	2.54	0.37	0	0.44	0.19	190
Cardiac β-adrenergic Signaling	2.54	0.41	0	0.44	0.15	180
Synaptogenesis Signaling Pathway	2.52	0.33	0	0.54	0.13	317
Ephrin A Signaling	2.52	0.37	0	0.5	0.13	141
SUMOylation of SUMOylation proteins	2.51	0.66	0	0.2	0.14	35
Cohesin Chromatin Regulation Pathway	2.51	0.35	0	0.25	0.4	264
Activation of NMDA receptors and postsynaptic events	2.5	0.34	0	0.51	0.15	85
TP53 Regulates Metabolic Genes	2.5	0.49	0	0.27	0.24	85
RHO GTPases activate PKNs	2.49	0.5	0	0.21	0.29	28
PI3K/AKT Signaling	2.49	0.29	0	0.48	0.23	202
Lysine Degradation II	2.47	0.4	0	0.6	0	5
Autism Signaling Pathway	2.46	0.3	0	0.44	0.25	309
Pulmonary Healing Signaling Pathway	2.43	0.4	0	0.42	0.18	204
Regulation of the Epithelial-Mesenchymal Transition Pathway	2.42	0.4	0	0.48	0.12	194
Signaling by FGFR1	2.42	0.46	0	0.44	0.1	52
Sensory processing of sound by inner hair cells of the cochlea	2.42	0.33	0	0.49	0.17	69
Cell Cycle: G1/S Checkpoint Regulation	2.42	0.41	0	0.45	0.14	69
Chaperone Mediated Autophagy	2.4	0.59	0	0.18	0.23	22
EGR2 and SOX10-mediated initiation of Schwann cell myelination	2.4	0.45	0	0.45	0.1	29
Androgen Signaling	2.38	0.41	0	0.43	0.15	175
NRF2-mediated Oxidative Stress Response	2.36	0.36	0	0.24	0.39	270
Gene and protein expression by JAK-STAT signaling after IL-12 stimulation	2.36	0.57	0	0.16	0.27	37
Adrenergic Receptor Signaling Pathway (Enhanced)	2.34	0.26	0	0.44	0.3	197
Dopamine-DARPP32 Feedback in cAMP Signaling	2.33	0.33	0	0.55	0.12	187
Protein ubiquitination	2.31	0.73	0	0.23	0.03	30
Hepatic Fibrosis Signaling Pathway	2.29	0.38	0	0.45	0.17	417
SUMOylation of DNA replication proteins	2.28	0.63	0	0.22	0.15	46
L-glutamine Biosynthesis II (tRNA-dependent)	2.28	1	0	0	0	2
Nucleotide Excision Repair	2.27	0.68	0	0.19	0.13	109
Glutaminergic Receptor Signaling Pathway (Enhanced)	2.26	0.25	0	0.56	0.19	329
Apelin Cardiomyocyte Signaling Pathway	2.25	0.39	0	0.49	0.12	100
Amino acids regulate mTORC1	2.24	0.62	0	0.24	0.15	55
Superpathway of Inositol Phosphate Compounds	2.23	0.35	0	0.48	0.17	243
3-phosphoinositide Degradation	2.22	0.37	0	0.44	0.18	201
HIF1α Signaling	2.21	0.41	0	0.41	0.18	212
FLT3 Signaling	2.21	0.23	0	0.62	0.15	39
RAR Activation	2.18	0.36	0	0.37	0.27	434
Cardiac conduction	2.14	0.25	0	0.51	0.24	132
Transcriptional Regulation by VENTX	2.14	0.5	0	0.33	0.18	40
Sertoli Cell-Sertoli Cell Junction Signaling	2.14	0.34	0	0.43	0.24	247
Transcriptional regulation of white adipocyte differentiation	2.13	0.4	0	0.48	0.12	84
CSDE1 Signaling Pathway	2.13	0.39	0	0.32	0.3	57
Signaling by NTRK2 (TRKB)	2.11	0.28	0	0.64	0.08	25
Complex III assembly	2.11	0.8	0	0.04	0.16	25
3-phosphoinositide Biosynthesis	2.11	0.36	0	0.46	0.18	216
Corticotropin Releasing Hormone Signaling	2.09	0.36	0	0.51	0.13	154
Synaptic Long Term Potentiation	2.08	0.31	0	0.55	0.14	134
Gα12/13 Signaling	2.08	0.35	0	0.51	0.14	134
L1CAM interactions	2.08	0.26	0	0.52	0.23	124
RUNX1 regulates megakaryocyte differentiation and platelet function	2.07	0.24	0	0.33	0.43	58
Z-decay: degradation of maternal mRNAs by zygotically expressed factors	2.07	0.58	0	0.25	0.17	12
Regulation of the Epithelial Mesenchymal Transition in Development Pathway	2.05	0.47	0	0.42	0.12	86
SUMOylation of DNA damage response and repair proteins	2.03	0.55	0	0.22	0.23	77
Endocannabinoid Cancer Inhibition Pathway	2.02	0.41	0	0.47	0.12	146
Clathrin-mediated Endocytosis Signaling	2.01	0.4	0	0.42	0.18	209
Pyrimidine Ribonucleotides Interconversion	2.01	0.67	0	0.19	0.14	42
Unfolded Protein Response (UPR)	2	0.68	0	0.16	0.16	19
FOXO-mediated transcription	2	0.37	0	0.47	0.16	19
Signaling by NOTCH2	2	0.5	0	0.26	0.24	34
PIP3 activates AKT signaling	1.99	0.33	0	0.48	0.19	147
Renal Cell Carcinoma Signaling	1.99	0.41	0	0.46	0.13	78
Transcriptional regulation of granulopoiesis	1.98	0.35	0	0.25	0.39	51
Assembly of RNA Polymerase II Complex	1.98	0.63	0	0.2	0.18	51
Cell Cycle: G2/M DNA Damage Checkpoint Regulation	1.98	0.57	0	0.29	0.14	51
Creatine-phosphate Biosynthesis	1.97	0.43	0	0.14	0.43	7
Aspartate Degradation II	1.97	0.57	0	0.14	0.29	7
Oxidative Stress Induced Senescence	1.96	0.39	0	0.28	0.33	88
Smooth Muscle Contraction	1.95	0.4	0	0.44	0.16	43
Cholesterol biosynthesis	1.94	0.59	0	0.37	0.04	27
ATF4 activates genes in response to endoplasmic reticulum stress	1.94	0.7	0	0.19	0.11	27
BBSome Signaling Pathway	1.94	0.28	0	0.45	0.27	495
Cleavage and Polyadenylation of Pre-mRNA	1.93	0.54	0	0.23	0.23	13
Apoptotic execution phase	1.93	0.42	0	0.37	0.21	52
Oxytocin in Brain Signaling Pathway	1.92	0.28	0	0.45	0.27	202
Gamma carboxylation, hypusinylation, hydroxylation, and arylsulfatase activation	1.92	0.57	0	0.28	0.15	61
Visual phototransduction	1.92	0.48	0	0.36	0.16	61
Valine Degradation I	1.91	0.7	0	0.2	0.1	20
Glioblastoma Multiforme Signaling	1.9	0.35	0	0.56	0.09	171
Sperm Motility	1.89	0.24	0	0.54	0.22	258
HEY1 Signaling Pathway	1.88	0.39	0	0.45	0.17	161
MTOR signalling	1.86	0.57	0	0.32	0.11	28
Sumoylation Pathway	1.84	0.48	0	0.35	0.18	101
Interleukin-4 and Interleukin-13 signaling	1.84	0.33	0	0.34	0.32	111
MTF1 activates gene expression	1.82	0.67	0	0.33	0	3
Pyrophosphate hydrolysis	1.82	0.67	0	0.33	0	3
Uridine-5'-phosphate Biosynthesis	1.82	0.67	0	0.33	0	3
Hypusine Biosynthesis	1.82	0.67	0	0.33	0	3
Geranylgeranyldiphosphate Biosynthesis	1.82	0.67	0	0.33	0	3
Molecular Mechanisms of Cancer	1.82	0.27	0	0.48	0.25	864
Synaptic adhesion-like molecules	1.81	0.14	0	0.76	0.1	21
Citric acid cycle (TCA cycle)	1.81	0.9	0	0.1	0	21
Endoplasmic Reticulum Stress Pathway	1.81	0.52	0	0.38	0.1	21
Assembly of RNA Polymerase III Complex	1.81	0.64	0	0.21	0.14	14
Colanic Acid Building Blocks Biosynthesis	1.81	0.71	0	0.21	0.07	14
Cell junction organization	1.81	0.34	0	0.39	0.27	92
Regulation of Actin-based Motility by Rho	1.81	0.44	0	0.42	0.14	112
Sucrose Degradation V (Mammalian)	1.79	0.75	0	0.13	0.13	8
RNA polymerase II transcribes snRNA genes	1.78	0.53	0	0.29	0.18	83
Role of JAK family kinases in IL-6-type Cytokine Signaling	1.78	0.31	0	0.35	0.34	83
Cytosolic sensors of pathogen-associated DNA	1.78	0.44	0	0.39	0.17	64
UFMylation Signaling Pathway	1.78	0.52	0	0.27	0.22	64
Fcγ Receptor-mediated Phagocytosis in Macrophages and Monocytes	1.77	0.43	0	0.46	0.11	93
Intrinsic Pathway for Apoptosis	1.77	0.38	0	0.36	0.25	55
Signaling by PTK6	1.77	0.44	0	0.42	0.15	55
Sensory processing of sound by outer hair cells of the cochlea	1.77	0.31	0	0.56	0.13	55
MyD88-independent TLR4 cascade	1.74	0.47	0	0.34	0.18	38
Cell Cycle Regulation by BTG Family Proteins	1.74	0.55	0	0.37	0.08	38
Formation of paraxial mesoderm	1.73	0.36	0	0.45	0.18	22
E3 ubiquitin ligases ubiquitinate target proteins	1.72	0.63	0	0.16	0.21	56
Heme signaling	1.72	0.28	0	0.6	0.13	47
Superpathway of Cholesterol Biosynthesis	1.72	0.67	0	0.2	0.13	30
Thrombin Signaling	1.71	0.37	0	0.5	0.13	222
MAP kinase activation	1.68	0.46	0	0.41	0.13	39
SNARE Signaling Pathway	1.67	0.36	0	0.45	0.18	137
Complex IV assembly	1.67	0.67	0	0.1	0.23	48
Cardiac Hypertrophy Signaling (Enhanced)	1.66	0.3	0	0.48	0.22	538
Mitotic Roles of Polo-Like Kinase	1.65	0.55	0	0.25	0.19	67
Signaling by BMP	1.65	0.45	0	0.42	0.13	31
Signaling by CSF1 (M-CSF) in myeloid cells	1.65	0.32	0	0.55	0.13	31
TCA Cycle II (Eukaryotic)	1.65	0.74	0	0.13	0.13	23
CGAS-STING Signaling Pathway	1.65	0.29	0	0.22	0.49	138
Pre-NOTCH Expression and Processing	1.64	0.31	0	0.29	0.4	77
Signaling by NOTCH1	1.64	0.39	0	0.38	0.23	77
Serine biosynthesis	1.64	0.67	0	0.22	0.11	9
Malate-aspartate shuttle	1.64	0.67	0	0.33	0	9
Leucine Degradation I	1.64	0.78	0	0.22	0	9
VEGF Signaling	1.63	0.41	0	0.46	0.12	97
PDGF Signaling	1.63	0.3	0	0.64	0.06	87
MHC class II antigen presentation	1.63	0.37	0	0.3	0.34	128
Signaling by FGFR3	1.62	0.43	0	0.45	0.13	40
Glutamate Receptor Signaling	1.61	0.35	0	0.49	0.16	68
Rap1 signalling	1.6	0.38	0	0.56	0.06	16
Leukocyte Extravasation Signaling	1.6	0.39	0	0.41	0.21	194
GABAergic Receptor Signaling Pathway (Enhanced)	1.59	0.24	0	0.64	0.13	140
Insulin Receptor Signaling	1.59	0.37	0	0.49	0.14	140
Role of NFAT in Cardiac Hypertrophy	1.58	0.27	0	0.56	0.17	228
Serotonin Receptor Signaling	1.58	0.31	0	0.49	0.2	472
ISGylation Signaling Pathway	1.58	0.26	0	0.34	0.4	109
Signaling by TGFBR3	1.57	0.34	0	0.44	0.22	50
nNOS Signaling in Skeletal Muscle Cells	1.57	0.18	0	0.64	0.18	50
Signaling by FGFR4	1.57	0.41	0	0.44	0.15	41
Telomere Maintenance	1.56	0.57	0	0.15	0.28	89
Role of Osteoblasts, Osteoclasts and Chondrocytes in Rheumatoid Arthritis	1.56	0.34	0	0.43	0.23	229
Netrin Signaling	1.55	0.32	0	0.56	0.13	174
cAMP-mediated signaling	1.55	0.31	0	0.49	0.2	241
TR/RXR Activation	1.55	0.31	0	0.4	0.29	131
Neurotransmitter uptake and metabolism In glial cells	1.54	0.5	0	0.25	0.25	4
Transcription from mitochondrial promoters	1.54	0.5	0	0.5	0	4
2-ketoglutarate Dehydrogenase Complex	1.54	0.5	0	0.5	0	4
Inosine-5'-phosphate Biosynthesis II	1.54	0.5	0	0.25	0.25	4
L-cysteine Degradation I	1.54	0.5	0	0.25	0.25	4
Molybdenum Cofactor Biosynthesis	1.54	0.75	0	0	0.25	4
Toll Like Receptor 3 (TLR3) Cascade	1.53	0.55	0	0.36	0.09	33
Costimulation by the CD28 family	1.52	0.3	0	0.39	0.3	132
MyD88:MAL(TIRAP) cascade initiated on plasma membrane	1.52	0.43	0	0.4	0.17	42
MSP-RON Signaling in Cancer Cells Pathway	1.51	0.37	0	0.34	0.29	143
Specification of the neural plate border	1.51	0.47	0	0.47	0.06	17
ATF6 (ATF6-alpha) activates chaperone genes	1.51	0.7	0	0.3	0	10
Creatine metabolism	1.51	0.5	0	0.2	0.3	10
Lung Ionic Balance Signaling Pathway	1.5	0.22	0	0.45	0.33	526
MyD88 cascade initiated on plasma membrane	1.5	0.48	0	0.4	0.12	25
Glycogen metabolism	1.5	0.44	0	0.36	0.2	25
Basal Cell Carcinoma Signaling	1.49	0.48	0	0.45	0.07	71
B-WICH complex positively regulates rRNA expression	1.48	0.4	0	0.17	0.42	52
Role of Macrophages, Fibroblasts and Endothelial Cells in Rheumatoid Arthritis	1.48	0.3	0	0.4	0.3	337
Role of NANOG in Mammalian Embryonic Stem Cell Pluripotency	1.48	0.36	0	0.53	0.11	123
RHOA Signaling	1.48	0.46	0	0.37	0.16	123
AMPK Signaling	1.47	0.44	0	0.44	0.11	245
Signaling by Rho Family GTPases	1.47	0.39	0	0.47	0.14	268
Cargo concentration in the ER	1.47	0.5	0	0.38	0.12	34
CXCR4 Signaling	1.46	0.41	0	0.48	0.11	167
Activin Inhibin Signaling Pathway	1.45	0.29	0	0.42	0.29	212
Miscellaneous transport and binding events	1.43	0.38	0	0.31	0.31	26
Cardiomyocyte Differentiation via BMP Receptors	1.43	0.58	0	0.38	0.04	26
Pyrimidine Deoxyribonucleotides De Novo Biosynthesis I	1.43	0.77	0	0.04	0.19	26
Formation of definitive endoderm	1.43	0.39	0	0.39	0.22	18
Isoleucine Degradation I	1.43	0.72	0	0.11	0.17	18
JAK/STAT Signaling	1.43	0.34	0	0.51	0.16	83
Transcriptional Regulation by MECP2	1.43	0.38	0	0.46	0.16	63
TAK1-dependent IKK and NF-kappa-B activation	1.42	0.48	0	0.32	0.2	44
Oncogene Induced Senescence	1.41	0.37	0	0.46	0.17	35
Pexophagy	1.39	0.64	0	0.27	0.09	11
RHO GTPases Activate WASPs and WAVEs	1.37	0.49	0	0.47	0.04	45
Carboxyterminal post-translational modifications of tubulin	1.37	0.47	0	0.22	0.31	45
Endocannabinoid Developing Neuron Pathway	1.37	0.44	0	0.47	0.09	127
Germ Cell-Sertoli Cell Junction Signaling	1.37	0.37	0	0.46	0.17	171
Hereditary Breast Cancer Signaling	1.37	0.47	0	0.39	0.14	138
White Adipose Tissue Browning Pathway	1.37	0.28	0	0.54	0.18	138
Pancreatic Secretion Signaling Pathway	1.36	0.29	0	0.5	0.21	251
Transcriptional regulation by the AP-2 (TFAP2) family of transcription factors	1.36	0.58	0	0.31	0.11	36
Meiotic synapsis	1.36	0.35	0	0.15	0.51	55
trans-Golgi Network Vesicle Budding	1.35	0.55	0	0.35	0.11	75
Signaling by Activin	1.35	0.32	0	0.53	0.16	19
Glyoxylate metabolism and glycine degradation	1.35	0.68	0	0.32	0	19
Regulation of TP53 Activity through Methylation	1.35	0.47	0	0.37	0.16	19
Superpathway of Geranylgeranyldiphosphate Biosynthesis I (via Mevalonate)	1.35	0.68	0	0.11	0.21	19
STAT3 Pathway	1.34	0.28	0	0.5	0.22	139
Class B/2 (Secretin family receptors)	1.34	0.4	0	0.4	0.21	96
Prolactin Signaling	1.34	0.32	0	0.5	0.18	96
Signaling by MST1	1.34	0.4	0	0.6	0	5
NFE2L2 regulating ER-stress associated genes	1.34	0.4	0	0.6	0	5
Pyruvate Fermentation to Lactate	1.34	0.4	0	0	0.6	5
Lysine Degradation V	1.34	0.4	0	0.6	0	5
Citrulline-Nitric Oxide Cycle	1.34	0.2	0	0.6	0.2	5
Cyclins and Cell Cycle Regulation	1.33	0.45	0	0.4	0.15	86
MIF Regulation of Innate Immunity	1.33	0.28	0	0.39	0.33	46
GPCR-Mediated Nutrient Sensing in Enteroendocrine Cells	1.33	0.29	0	0.57	0.14	118
Interleukin-3, Interleukin-5 and GM-CSF signaling	1.32	0.21	0	0.52	0.27	56
WNT/Ca+ pathway	1.31	0.41	0	0.48	0.11	66
Detoxification of Reactive Oxygen Species	1.31	0.65	0	0.22	0.14	37
Fatty acyl-CoA biosynthesis	1.31	0.46	0	0.35	0.19	37
Superpathway of Methionine Degradation	1.31	0.57	0	0.24	0.19	37
Nucleotide Excision Repair Pathway	1.31	0.68	0	0.19	0.14	37
Ribonucleotide Reductase Signaling Pathway	1.31	0.41	0	0.38	0.21	174
Integration of energy metabolism	1.31	0.4	0	0.47	0.13	108
PPARα/RXRα Activation	1.3	0.3	0	0.49	0.2	197
WNT/SHH Axonal Guidance Signaling Pathway	1.3	0.31	0	0.6	0.09	152
Type II Diabetes Mellitus Signaling	1.3	0.3	0	0.57	0.13	152
G Beta Gamma Signaling	1.3	0.35	0	0.55	0.09	130
