# Supplementary material for: Multi-omic analyses identify molecular targets of Chd7 that contribute to CHARGE syndrome model phenotypes
Source: Dis Model Mech. 2026 Mar 31;19(3):dmm052592. doi: 10.1242/dmm.052592 (PMC13054947; doi:10.1242/dmm.052592)
Supplement: Table S15. Canonical pathway data from Figure 4C RNA 5 dpf MUT v WT [file dmm-19-052592-TableS15.xlsx]

## Sheet: Supplemental Table 15
Supplemental Table 15. Canonical pathway data from Figure 4C RNA 5 dpf MUT v WT.
© 2000-2025 QIAGEN. All rights reserved.
Ingenuity Canonical Pathways	-log(p-value)	Downregulated	No change	Upregulated	No overlap with dataset	Total
Major pathway of rRNA processing in the nucleolus and cytosol	39.2	0.71	0	0.11	0.18	186
Response of EIF2AK4 (GCN2) to amino acid deficiency	36.5	0.66	0	0.07	0.27	103
Eukaryotic Translation Initiation	34.7	0.61	0	0.03	0.36	150
SRP-dependent cotranslational protein targeting to membrane	32.8	0.56	0	0.04	0.41	142
Nonsense-Mediated Decay (NMD)	32	0.63	0	0.08	0.29	117
EIF2 Signaling	29.9	0.53	0	0.19	0.27	238
Eukaryotic Translation Elongation	29.9	0.52	0	0.03	0.44	122
Eukaryotic Translation Termination	29.9	0.52	0	0.02	0.45	122
Signaling by ROBO receptors	27.3	0.54	0	0.17	0.28	246
Selenoamino acid metabolism	25.9	0.54	0	0.08	0.38	146
Coronavirus Replication Pathway	23.1	0.47	0	0.06	0.47	167
Ribosomal Quality Control Signaling Pathway	22.2	0.42	0	0.12	0.46	265
Regulation of eIF4 and p70S6K Signaling	10.7	0.48	0	0.34	0.19	189
Visual phototransduction	9.61	0.44	0	0.39	0.16	61
Mitochondrial Dysfunction	9.58	0.51	0	0.29	0.21	345
rRNA modification in the nucleus and cytosol	9.54	0.74	0	0.09	0.17	69
Sirtuin Signaling Pathway	9.03	0.57	0	0.24	0.19	298
Respiratory electron transport	8.4	0.74	0	0.06	0.2	88
Oxidative Phosphorylation	8.14	0.72	0	0.05	0.23	109
mTOR Signaling	6.92	0.5	0	0.32	0.18	215
Cellular response to hypoxia	6.36	0.67	0	0.21	0.12	76
Complex I biogenesis	6.28	0.79	0	0.06	0.15	68
Huntington's Disease Signaling	6.03	0.44	0	0.41	0.15	287
S Phase	6.01	0.61	0	0.33	0.06	100
Cristae formation	5.73	0.76	0	0.12	0.12	33
Branched-chain amino acid catabolism	5.54	0.81	0	0.14	0.05	21
LXR/RXR Activation	5.43	0.31	0	0.23	0.46	131
DHCR24 Signaling Pathway	5.35	0.41	0	0.36	0.23	144
Formation of ATP by chemiosmotic coupling	4.62	0.8	0	0	0.2	20
Coronavirus Pathogenesis Pathway	4.61	0.4	0	0.29	0.31	211
MAPK6/MAPK4 signaling	4.58	0.59	0	0.29	0.12	92
Regulation of RUNX2 expression and activity	4.53	0.71	0	0.22	0.07	72
Regulation of Apoptosis	4.5	0.7	0	0.25	0.06	53
Granzyme A Signaling	4.33	0.61	0	0.12	0.27	75
Hedgehog ligand biogenesis	4.32	0.66	0	0.28	0.06	65
Parkinson's Signaling Pathway	4.32	0.35	0	0.29	0.35	316
Phototransduction Pathway	4.27	0.32	0	0.5	0.18	56
FAT10 Signaling Pathway	4.27	0.7	0	0.2	0.11	56
Deubiquitination	4.18	0.48	0	0.34	0.18	265
Class I MHC mediated antigen processing and presentation	4.14	0.5	0	0.34	0.16	381
Regulation of mRNA stability by proteins that bind AU-rich elements	4.13	0.65	0	0.26	0.09	89
Mitophagy	4.07	0.8	0	0.15	0.05	40
Metabolism of polyamines	4.05	0.71	0	0.22	0.07	59
NIK-->noncanonical NF-kB signaling	3.98	0.7	0	0.23	0.07	60
Iron uptake and transport	3.98	0.62	0	0.17	0.22	60
Glycogen metabolism	3.92	0.36	0	0.44	0.2	25
Class A/1 (Rhodopsin-like receptors)	3.89	0.27	0	0.35	0.38	333
Lysine catabolism	3.85	0.75	0	0.25	0	12
Estrogen Receptor Signaling	3.79	0.43	0	0.42	0.15	412
Transcriptional regulation by RUNX3	3.77	0.52	0	0.4	0.08	96
Mitotic G1 phase and G1/S transition	3.77	0.57	0	0.34	0.09	132
Neutrophil degranulation	3.72	0.4	0	0.29	0.31	477
BAG2 Signaling Pathway	3.65	0.55	0	0.31	0.14	87
Valine Degradation I	3.61	0.75	0	0.15	0.1	20
G alpha (q) signalling events	3.6	0.33	0	0.37	0.3	175
Regulation of mitotic cell cycle	3.6	0.68	0	0.24	0.08	88
Sulfur amino acid metabolism	3.59	0.61	0	0.21	0.18	28
Hematoma Resolution Signaling Pathway	3.57	0.37	0	0.29	0.35	259
Detoxification of Reactive Oxygen Species	3.55	0.68	0	0.19	0.14	37
Neddylation	3.53	0.58	0	0.29	0.13	246
Beta-catenin independent WNT signaling	3.51	0.51	0	0.4	0.09	205
Hedgehog 'off' state	3.49	0.51	0	0.37	0.12	114
TNFR2 non-canonical NF-kB pathway	3.48	0.56	0	0.22	0.22	68
Metabolism of steroid hormones	3.47	0.53	0	0.21	0.26	38
Degradation of beta-catenin by the destruction complex	3.45	0.55	0	0.27	0.18	91
ABC-family proteins mediated transport	3.45	0.55	0	0.29	0.16	103
Protein Ubiquitination Pathway	3.43	0.49	0	0.32	0.19	279
Branched-chain α-keto acid Dehydrogenase Complex	3.39	1	0	0	0	4
Pyruvate metabolism	3.36	0.55	0	0.31	0.14	49
TCF dependent signaling in response to WNT	3.31	0.44	0	0.34	0.22	198
Response to elevated platelet cytosolic Ca2+	3.28	0.46	0	0.31	0.23	132
G alpha (i) signalling events	3.2	0.26	0	0.33	0.41	259
Mitochondrial translation	3.18	0.85	0	0.05	0.1	97
Protein lipoylation	3.08	0.9	0	0.1	0	10
Folate Transformations I	3.08	0.6	0	0.2	0.2	10
Mitochondrial protein import	3.04	0.72	0	0.22	0.06	65
Tyrosine Degradation I	3.01	0.8	0	0.2	0	5
Folate Polyglutamylation	3.01	0.8	0	0.2	0	5
Somitogenesis	2.98	0.69	0	0.18	0.13	55
Signaling by NOTCH4	2.97	0.55	0	0.34	0.11	141
Aryl Hydrocarbon Receptor Signaling	2.94	0.28	0	0.33	0.39	183
Isoleucine Degradation I	2.92	0.72	0	0.11	0.17	18
Phenylalanine and tyrosine metabolism	2.9	0.64	0	0.27	0.09	11
DNA Replication Pre-Initiation	2.9	0.57	0	0.2	0.23	104
Neutrophil Extracellular Trap Signaling Pathway	2.87	0.32	0	0.32	0.36	413
Cellular Effects of Sildenafil (Viagra)	2.86	0.26	0	0.49	0.26	694
Choline catabolism	2.72	0.5	0	0.5	0	6
GDP-mannose Biosynthesis	2.72	0.67	0	0.17	0.17	6
Synthesis of DNA	2.71	0.64	0	0.27	0.09	122
Phase II - Conjugation of compounds	2.71	0.36	0	0.13	0.51	109
Maturation of TCA enzymes and regulation of TCA cycle	2.69	0.85	0	0.1	0.05	20
Glycerol-3-phosphate Shuttle	2.65	0.5	0	0.5	0	2
Mitochondrial protein degradation	2.64	0.76	0	0.16	0.08	98
Asparagine N-linked glycosylation	2.61	0.54	0	0.39	0.07	125
CLEAR Signaling Pathway	2.6	0.44	0	0.42	0.14	286
Glucocorticoid Receptor Signaling	2.51	0.32	0	0.26	0.42	602
Fructose metabolism	2.49	0.86	0	0	0.14	7
Glycogen Biosynthesis II (from UDP-D-Glucose)	2.49	0.57	0	0.29	0.14	7
Interleukin-1 family signaling	2.49	0.47	0	0.32	0.22	129
Signaling by EGFR	2.48	0.3	0	0.55	0.15	53
Colanic Acid Building Blocks Biosynthesis	2.46	0.64	0	0.29	0.07	14
Hedgehog 'on' state	2.45	0.53	0	0.36	0.1	144
Microautophagy Signaling Pathway	2.43	0.48	0	0.39	0.13	159
C-type lectin receptors (CLRs)	2.42	0.44	0	0.32	0.24	145
Iron homeostasis signaling pathway	2.42	0.44	0	0.28	0.28	145
Calcium Signaling	2.42	0.31	0	0.5	0.19	218
Smooth Muscle Contraction	2.42	0.42	0	0.42	0.16	43
Pancreatic Secretion Signaling Pathway	2.37	0.3	0	0.49	0.21	251
Mitotic Metaphase and Anaphase	2.36	0.5	0	0.34	0.15	236
Necroptosis Signaling Pathway	2.35	0.34	0	0.34	0.32	162
Signaling by Insulin receptor	2.31	0.53	0	0.31	0.16	45
Superoxide Radicals Degradation	2.3	0.88	0	0.13	0	8
Transport of inorganic cations/anions and amino acids/oligopeptides	2.29	0.36	0	0.46	0.18	108
Ferroptosis Signaling Pathway	2.28	0.42	0	0.3	0.28	136
Complex III assembly	2.24	0.84	0	0	0.16	25
Class B/2 (Secretin family receptors)	2.24	0.34	0	0.45	0.21	96
Transcriptional regulation by RUNX1	2.23	0.51	0	0.3	0.2	152
KEAP1-NFE2L2 pathway	2.23	0.51	0	0.38	0.11	152
Hereditary Breast Cancer Signaling	2.22	0.4	0	0.46	0.14	138
Transcriptional regulation of white adipocyte differentiation	2.2	0.4	0	0.48	0.12	84
Striated Muscle Contraction	2.19	0.44	0	0.39	0.17	36
TCR signaling	2.16	0.44	0	0.31	0.25	126
Leucine Degradation I	2.14	0.78	0	0.22	0	9
Protein folding	2.14	0.54	0	0.32	0.14	99
Metabolism of folate and pterines	2.14	0.65	0	0.18	0.18	17
Metabolism of Angiotensinogen to Angiotensins	2.14	0.53	0	0.18	0.29	17
Fatty acyl-CoA biosynthesis	2.13	0.51	0	0.3	0.19	37
Platelet homeostasis	2.13	0.34	0	0.51	0.15	86
Glucose metabolism	2.13	0.53	0	0.34	0.13	86
Signaling by FGFR2	2.13	0.49	0	0.33	0.18	73
Cyclophilin Signaling Pathway	2.08	0.41	0	0.38	0.2	250
ABRA Signaling Pathway	2.06	0.39	0	0.41	0.2	88
Extra-nuclear estrogen signaling	2.05	0.37	0	0.47	0.16	75
Glycolysis I	2.03	0.57	0	0.21	0.21	28
FLT3 Signaling	2.02	0.23	0	0.62	0.15	39
Complement System	2.02	0.46	0	0.15	0.38	39
Cachexia Signaling Pathway	2.01	0.33	0	0.38	0.29	368
NR1H2 and NR1H3-mediated signaling	2.01	0.35	0	0.39	0.25	51
Glutathione-mediated Detoxification	2.01	0.24	0	0.04	0.73	51
S100 Family Signaling Pathway	1.99	0.24	0	0.44	0.31	787
Processing of Capped Intron-Containing Pre-mRNA	1.98	0.61	0	0.16	0.23	288
Orexin Signaling Pathway	1.96	0.3	0	0.51	0.19	241
Stearate Biosynthesis I (Animals)	1.94	0.45	0	0.25	0.31	65
Protein Kinase A Signaling	1.92	0.33	0	0.45	0.22	408
HIF1α Signaling	1.91	0.35	0	0.46	0.18	212
BBSome Signaling Pathway	1.9	0.26	0	0.46	0.27	495
Glutathione Redox Reactions I	1.9	0.47	0	0.1	0.43	30
Carnitine synthesis	1.9	0.5	0	0.5	0	4
Eumelanin Biosynthesis	1.9	0.25	0	0.5	0.25	4
Pexophagy	1.88	0.64	0	0.27	0.09	11
Glycine Betaine Degradation	1.88	0.45	0	0.27	0.27	11
Pyrimidine Ribonucleotides Interconversion	1.87	0.57	0	0.29	0.14	42
ISGylation Signaling Pathway	1.84	0.29	0	0.3	0.4	109
Nucleotide Excision Repair	1.84	0.62	0	0.25	0.13	109
Xenobiotic Metabolism AHR Signaling Pathway	1.84	0.27	0	0.19	0.54	109
Endosomal Sorting Complex Required For Transport (ESCRT)	1.84	0.58	0	0.32	0.1	31
MyD88 dependent cascade initiated on endosome	1.84	0.39	0	0.39	0.23	31
Signaling by PTK6	1.83	0.38	0	0.47	0.15	55
G-Protein Coupled Receptor Signaling	1.83	0.26	0	0.5	0.24	714
Vasopressin regulates renal water homeostasis via Aquaporins	1.82	0.4	0	0.51	0.09	43
RAR Activation	1.8	0.33	0	0.4	0.27	434
G-protein beta:gamma signalling	1.78	0.44	0	0.41	0.16	32
Vitamin D (calciferol) metabolism	1.77	0.67	0	0.33	0	12
Autophagy	1.76	0.41	0	0.46	0.13	220
Folate Signaling Pathway	1.75	0.39	0	0.44	0.18	57
Insertion of tail-anchored proteins into the endoplasmic reticulum membrane	1.73	0.73	0	0.14	0.14	22
Signal amplification	1.73	0.58	0	0.33	0.09	33
Pyrimidine Ribonucleotides De Novo Biosynthesis	1.73	0.58	0	0.29	0.13	45
Androgen Signaling	1.71	0.37	0	0.47	0.15	175
Tetrahydrofolate Salvage from 5,10-methenyltetrahydrofolate	1.69	0.6	0	0.2	0.2	5
Glutathione Redox Reactions II	1.69	0.6	0	0.4	0	5
Circadian Rhythm Signaling	1.69	0.3	0	0.53	0.16	273
Signaling by Retinoic Acid	1.68	0.43	0	0.26	0.3	46
Signaling by NOTCH2	1.68	0.41	0	0.35	0.24	34
Dissolution of Fibrin Clot	1.67	0.46	0	0.23	0.31	13
Mitochondrial calcium ion transport	1.67	0.62	0	0.31	0.08	13
Dolichyl-diphosphooligosaccharide Biosynthesis	1.67	0.62	0	0.31	0.08	13
Fatty Acid α-oxidation	1.67	0.22	0	0.3	0.48	23
Inhibition of ARE-Mediated mRNA Degradation Pathway	1.63	0.47	0	0.35	0.18	163
Breast Cancer Regulation by Stathmin1	1.63	0.26	0	0.48	0.27	608
ESR-mediated signaling	1.61	0.43	0	0.35	0.22	118
RAS processing	1.6	0.5	0	0.38	0.13	24
DNA Damage Bypass	1.6	0.44	0	0.42	0.15	48
Complex IV assembly	1.6	0.65	0	0.13	0.23	48
Regulation of lipid metabolism by PPARalpha	1.59	0.42	0	0.42	0.16	119
PTEN Regulation	1.58	0.5	0	0.3	0.2	150
Plasma lipoprotein assembly, remodeling, and clearance	1.57	0.5	0	0.29	0.21	76
Putrescine Degradation III	1.54	0.36	0	0.16	0.48	25
CREB Signaling in Neurons	1.54	0.24	0	0.52	0.24	617
Mitotic G2-G2/M phases	1.54	0.49	0	0.34	0.17	200
Antiproliferative Role of Somatostatin Receptor 2	1.54	0.34	0	0.53	0.13	77
Mitochondrial Fatty Acid Beta-Oxidation	1.53	0.68	0	0.22	0.11	37
Gene and protein expression by JAK-STAT signaling after IL-12 stimulation	1.53	0.49	0	0.24	0.27	37
Superpathway of Methionine Degradation	1.53	0.57	0	0.24	0.19	37
Acyl-CoA Hydrolysis	1.53	0.17	0	0.5	0.33	6
Glycerol Degradation I	1.53	0.33	0	0.33	0.33	6
Acetyl-CoA Biosynthesis I (Pyruvate Dehydrogenase Complex)	1.53	0.5	0	0.33	0.17	6
Glycine Cleavage Complex	1.53	0.67	0	0.33	0	6
MYC Mediated Apoptosis Signaling	1.52	0.36	0	0.5	0.14	50
Post-translational protein phosphorylation	1.51	0.42	0	0.3	0.28	107
Insulin Secretion Signaling Pathway	1.51	0.37	0	0.48	0.15	285
Peroxisomal protein import	1.5	0.64	0	0.27	0.09	64
Response of EIF2AK1 (HRI) to heme deficiency	1.5	0.47	0	0.27	0.27	15
Signaling by the B Cell Receptor (BCR)	1.5	0.34	0	0.25	0.41	170
Unfolded protein response	1.49	0.42	0	0.39	0.19	93
Apelin Adipocyte Signaling Pathway	1.49	0.43	0	0.34	0.23	93
Triglyceride metabolism	1.49	0.37	0	0.34	0.29	38
Miscellaneous transport and binding events	1.49	0.35	0	0.35	0.31	26
The Visual Cycle	1.49	0.5	0	0.12	0.38	26
NRF2-mediated Oxidative Stress Response	1.48	0.35	0	0.26	0.39	270
Signaling by MET	1.48	0.27	0	0.59	0.14	79
Thyroid Cancer Signaling	1.48	0.33	0	0.54	0.13	79
Regulation of Insulin-like Growth Factor (IGF) transport and uptake by IGFBPs	1.47	0.4	0	0.3	0.3	124
ERK/MAPK Signaling	1.46	0.36	0	0.47	0.17	221
Signaling by FGFR1	1.45	0.46	0	0.44	0.1	52
Retinoate Biosynthesis I	1.45	0.27	0	0.08	0.65	52
ATF4 activates genes in response to endoplasmic reticulum stress	1.43	0.56	0	0.33	0.11	27
D-myo-inositol (1,4,5)-trisphosphate Degradation	1.43	0.25	0	0.69	0.06	16
Acute Phase Response Signaling	1.41	0.37	0	0.34	0.3	191
Signaling by FGFR3	1.4	0.38	0	0.5	0.13	40
mRNA 3 Prime End Processing Signaling Pathway	1.4	0.45	0	0.33	0.22	112
Erythrocytes take up oxygen and release carbon dioxide	1.4	0.14	0	0.29	0.57	7
Arsenate Detoxification I (Glutaredoxin)	1.4	0.71	0	0	0.29	7
Creatine-phosphate Biosynthesis	1.4	0.43	0	0.14	0.43	7
Phosphatidylcholine Biosynthesis I	1.4	0.43	0	0.57	0	7
Serotonin Receptor Signaling	1.37	0.31	0	0.49	0.2	472
Signaling by FGFR4	1.36	0.37	0	0.49	0.15	41
Signaling by Type 1 Insulin-like Growth Factor 1 Receptor (IGF1R)	1.36	0.41	0	0.47	0.12	17
RAF/MAP kinase cascade	1.35	0.37	0	0.47	0.16	262
AMPK Signaling	1.35	0.4	0	0.49	0.11	245
HDR through Homologous Recombination (HRR) or Single Strand Annealing (SSA)	1.35	0.46	0	0.33	0.2	114
Cell Cycle: G1/S Checkpoint Regulation	1.35	0.42	0	0.43	0.14	69
Transport of bile salts and organic acids, metal ions and amine compounds	1.34	0.38	0	0.36	0.26	84
Ubiquinol-10 Biosynthesis (Eukaryotic)	1.33	0.28	0	0.1	0.62	29
Gluconeogenesis I	1.33	0.59	0	0.17	0.24	29
Ethanol Degradation II	1.33	0.24	0	0.12	0.64	42
Vitamin E	1.32	1	0	0	0	1
2-amino-3-carboxymuconate Semialdehyde Degradation to Glutaryl-CoA	1.32	1	0	0	0	1
Sorbitol Degradation I	1.32	1	0	0	0	1
L-cysteine Degradation II	1.32	1	0	0	0	1
4-hydroxybenzoate Biosynthesis	1.32	1	0	0	0	1
Alanine Biosynthesis III	1.32	1	0	0	0	1
4-hydroxyphenylpyruvate Biosynthesis	1.32	1	0	0	0	1
Gap Junction Signaling	1.32	0.3	0	0.48	0.22	334
E3 ubiquitin ligases ubiquitinate target proteins	1.31	0.52	0	0.27	0.21	56
