# Supplementary material for: Multi-omic analyses identify molecular targets of Chd7 that contribute to CHARGE syndrome model phenotypes
Source: Dis Model Mech. 2026 Mar 31;19(3):dmm052592. doi: 10.1242/dmm.052592 (PMC13054947; doi:10.1242/dmm.052592)
Supplement: Table S16. Canonical pathway data from Figure S14 Protein 5 dpf HT v WT [file dmm-19-052592-TableS16.xlsx]

## Sheet: Supplemental Table 16
Supplemental Table 16. Canonical pathway data from Figure S14 Protein 5 dpf HT v WT.
© 2000-2025 QIAGEN. All rights reserved.
Ingenuity Canonical Pathways	-log(p-value	Downregulated	No change	Upregulated	No overlap with dataset	Total
Processing of Capped Intron-Containing Pre-mRNA	4.86	0.24	0	0.2	0.56	288
Endosomal Sorting Complex Required For Transport (ESCRT	3.28	0.13	0	0.16	0.71	31
PI Metabolism	2.42	0.14	0	0.12	0.74	84
Amyotrophic Lateral Sclerosis Signaling	2.15	0.14	0	0.05	0.81	116
Creatine-phosphate Biosynthesis	2.12	0.29	0	0.14	0.57	7
RHO GTPases activate KTN1	1.92	0.55	0	0.27	0.18	11
Microautophagy Signaling Pathway	1.89	0.21	0.01	0.19	0.59	159
Aldosterone Signaling in Epithelial Cells	1.83	0.12	0.01	0.09	0.78	171
D-myo-inositol (1,4,5-trisphosphate Degradation	1.76	0.25	0	0.25	0.5	16
1D-myo-inositol Hexakisphosphate Biosynthesis II (Mammalian	1.74	0.12	0	0.18	0.71	17
D-myo-inositol (1,3,4-trisphosphate Biosynthesis	1.74	0.12	0	0.18	0.71	17
Superpathway of D-myo-inositol (1,4,5-trisphosphate Metabolism	1.62	0.18	0	0.18	0.64	22
Nuclear Cytoskeleton Signaling Pathway	1.61	0.13	0	0.13	0.74	224
Insulin processing	1.57	0.28	0	0.16	0.56	25
D-myo-inositol (1,4,5-Trisphosphate Biosynthesis	1.55	0.15	0	0.15	0.69	26
Superpathway of Inositol Phosphate Compounds	1.54	0.12	0	0.11	0.78	243
Regulation of TP53 Activity through Acetylation	1.49	0.2	0	0.27	0.53	30
Late endosomal microautophagy	1.44	0.09	0	0.09	0.82	34
SUMOylation of SUMOylation proteins	1.43	0.26	0	0.17	0.57	35
Striated Muscle Contraction	1.41	0.39	0	0.14	0.47	36
SUMOylation of ubiquitinylation proteins	1.38	0.23	0	0.15	0.62	39
Mechanisms of Viral Exit from Host Cells	1.36	0.2	0	0.12	0.68	41
Assembly and cell surface presentation of NMDA receptors	1.33	0.16	0	0.25	0.59	44
tRNA Splicing	1.32	0.04	0	0.13	0.82	45
SUMOylation of DNA replication proteins	1.31	0.24	0	0.2	0.57	46
Interleukin-2 family signaling	1.3	0.09	0	0.11	0.81	47
SUMOylation of RNA binding proteins	1.3	0.19	0	0.17	0.64	47
