# Supplementary material for: Multi-omic analyses identify molecular targets of Chd7 that contribute to CHARGE syndrome model phenotypes
Source: Dis Model Mech. 2026 Mar 31;19(3):dmm052592. doi: 10.1242/dmm.052592 (PMC13054947; doi:10.1242/dmm.052592)
Supplement: Table S17. Canonical pathway data from Figure 4D Protein 5 dpf MUT v WT [file dmm-19-052592-TableS17.xlsx]

## Sheet: Supplemental Table 17
Supplemental Table 17. Canonical pathway data from Figure 4D Protein 5 dpf MUT v WT.
© 2000-2025 QIAGEN. All rights reserved.
Ingenuity Canonical Pathways	-log(p-value)	Downregulated	No change	Upregulated	No overlap with dataset	Total
Processing of Capped Intron-Containing Pre-mRNA	8.62	0.22	0.01	0.22	0.56	288
α-Adrenergic Signaling	7.03	0.24	0	0.24	0.53	110
Apelin Endothelial Signaling Pathway	6.9	0.16	0	0.17	0.67	144
AMPK Signaling	6.2	0.16	0	0.17	0.67	245
IL-8 Signaling	6.15	0.15	0	0.15	0.69	208
fMLP Signaling in Neutrophils	5.31	0.22	0	0.19	0.59	133
G alpha (z) signalling events	5.24	0.19	0	0.31	0.5	48
Ephrin B Signaling	5.24	0.21	0	0.32	0.48	73
Apelin Muscle Signaling Pathway	5.19	0.22	0	0.33	0.45	49
Protein Kinase A Signaling	5.08	0.13	0	0.13	0.74	408
Mitotic Telophase/Cytokinesis	5.02	0.33	0	0.2	0.47	15
KEAP1-NFE2L2 pathway	4.84	0.18	0	0.14	0.68	152
Endocannabinoid Developing Neuron Pathway	4.55	0.18	0	0.2	0.61	127
CXCR4 Signaling	4.51	0.19	0.01	0.21	0.6	167
G Beta Gamma Signaling	4.48	0.22	0	0.22	0.55	130
Gαq Signaling	4.47	0.16	0.01	0.12	0.71	169
Sperm Motility	4.44	0.12	0	0.09	0.79	258
IL-1 Signaling	4.43	0.16	0	0.21	0.63	97
Estrogen Receptor Signaling	4.4	0.17	0	0.18	0.65	412
Androgen Signaling	4.35	0.18	0.01	0.15	0.66	175
CCR3 Signaling in Eosinophils	4.34	0.15	0	0.18	0.66	136
rRNA modification in the nucleus and cytosol	4.32	0.19	0	0.12	0.7	69
Autophagy	4.32	0.14	0	0.08	0.78	220
Cachexia Signaling Pathway	4.29	0.14	0	0.1	0.77	368
Circadian Rhythm Signaling	4.22	0.15	0	0.11	0.73	273
Opioid Signaling Pathway	4.09	0.16	0	0.15	0.68	282
Oxytocin Signaling Pathway	4.05	0.15	0	0.16	0.69	285
CLEAR Signaling Pathway	4.04	0.17	0	0.09	0.74	286
Dilated Cardiomyopathy Signaling Pathway	4.04	0.19	0	0.16	0.65	150
Mitotic Prometaphase	3.83	0.16	0	0.11	0.73	205
UVB-Induced MAPK Signaling	3.81	0.2	0	0.02	0.78	54
Clathrin-mediated Endocytosis Signaling	3.77	0.17	0	0.12	0.71	209
Cardiac Hypertrophy Signaling	3.72	0.18	0	0.16	0.65	260
Opioid Signalling	3.68	0.18	0	0.28	0.54	90
Polyamine Regulation in Colon Cancer	3.63	0.2	0	0.12	0.68	59
Apelin Adipocyte Signaling Pathway	3.6	0.19	0.01	0.11	0.69	93
Thrombin Signaling	3.57	0.15	0	0.17	0.68	222
Glutaminergic Receptor Signaling Pathway (Enhanced)	3.51	0.17	0	0.06	0.77	329
Cardiac β-adrenergic Signaling	3.5	0.18	0	0.17	0.65	180
Role of NFAT in Cardiac Hypertrophy	3.49	0.16	0	0.14	0.7	228
S Phase	3.43	0.18	0	0.19	0.63	100
Apelin Cardiomyocyte Signaling Pathway	3.43	0.22	0	0.1	0.68	100
Insulin Secretion Signaling Pathway	3.41	0.2	0	0.11	0.69	285
Huntington's Disease Signaling	3.38	0.17	0.01	0.22	0.6	287
GPER1 signaling	3.36	0.14	0	0.2	0.66	103
Glutamate Receptor Signaling	3.34	0.16	0	0.21	0.63	68
Gαi Signaling	3.32	0.14	0	0.17	0.68	146
Orexin Signaling Pathway	3.31	0.15	0	0.11	0.74	241
GNRH Signaling	3.31	0.16	0	0.16	0.68	192
Leukocyte Extravasation Signaling	3.28	0.11	0.01	0.09	0.79	194
Endothelin-1 Signaling	3.28	0.13	0	0.07	0.8	194
WNK Renal Signaling Pathway	3.27	0.12	0	0.03	0.85	107
Neurotransmitter release cycle	3.27	0.28	0	0.2	0.53	40
Endocannabinoid Neuronal Synapse Pathway	3.27	0.18	0	0.15	0.66	149
PTEN Regulation	3.25	0.15	0	0.22	0.63	150
Adrenergic Receptor Signaling Pathway (Enhanced)	3.24	0.14	0	0.06	0.8	197
Type II Diabetes Mellitus Signaling	3.22	0.15	0	0.05	0.8	152
Synaptic Long Term Depression	3.21	0.17	0	0.08	0.75	199
Neutrophil degranulation	3.2	0.19	0	0.13	0.68	477
Melatonin Signaling	3.17	0.23	0	0.14	0.64	74
Ephrin Receptor Signaling	3.15	0.14	0	0.19	0.67	203
Relaxin Signaling	3.15	0.14	0	0.15	0.71	156
Extra-nuclear estrogen signaling	3.15	0.13	0	0.25	0.61	75
BER (Base Excision Repair) Pathway	3.11	0.23	0	0.11	0.66	44
Signaling by Insulin receptor	3.08	0.27	0	0.2	0.53	45
GPCR-Mediated Nutrient Sensing in Enteroendocrine Cells	3.05	0.19	0	0.12	0.69	118
Phagosome Maturation	2.92	0.18	0	0.1	0.73	171
RHOGDI Signaling	2.91	0.15	0.01	0.19	0.65	221
RHO GTPase cycle	2.91	0.14	0.01	0.14	0.71	450
Gαs Signaling	2.9	0.13	0	0.18	0.68	126
TP53 Regulates Metabolic Genes	2.9	0.22	0	0.19	0.59	85
Gap Junction Signaling	2.88	0.11	0	0.09	0.8	334
UVC-Induced MAPK Signaling	2.87	0.2	0	0.16	0.65	51
Amyloid Processing	2.87	0.29	0	0.14	0.57	51
Protein Ubiquitination Pathway	2.86	0.12	0	0.13	0.75	279
HER-2 Signaling in Breast Cancer	2.82	0.14	0	0.11	0.76	229
NAP1L1 Transcription Regulation Signaling Pathway	2.81	0.1	0	0.11	0.79	89
Glycogen metabolism	2.79	0.32	0	0.04	0.64	25
14-3-3-mediated Signaling	2.78	0.16	0	0.14	0.71	133
P2Y Purinergic Receptor Signaling Pathway	2.78	0.15	0	0.18	0.67	133
GABA Receptor Signaling	2.78	0.17	0	0.17	0.66	133
Mitochondrial Dysfunction	2.77	0.16	0	0.22	0.61	345
NER (Nucleotide Excision Repair, Enhanced Pathway)	2.75	0.15	0.02	0.11	0.72	92
ERBB Signaling	2.73	0.16	0	0.1	0.74	93
EGF Signaling	2.72	0.14	0	0.07	0.79	56
Dopamine-DARPP32 Feedback in cAMP Signaling	2.69	0.18	0	0.09	0.74	187
Effects of PIP2 hydrolysis	2.69	0.19	0	0	0.81	27
GABA receptor activation	2.61	0.1	0	0.27	0.63	60
G alpha (s) signalling events	2.59	0.06	0	0.11	0.83	145
ATM Signaling	2.59	0.15	0	0.12	0.73	100
Visual phototransduction	2.58	0.21	0.02	0.2	0.57	61
Cyclophilin Signaling Pathway	2.58	0.13	0	0.12	0.75	250
Pancreatic Secretion Signaling Pathway	2.57	0.2	0	0.09	0.72	251
Protein ubiquitination	2.56	0.17	0	0.07	0.77	30
ILK Signaling	2.56	0.13	0.01	0.15	0.72	198
RNA Polymerase II Transcription	2.52	0.21	0.01	0.17	0.61	150
Oxytocin in Brain Signaling Pathway	2.51	0.13	0	0.1	0.77	202
Synaptogenesis Signaling Pathway	2.49	0.19	0	0.16	0.65	317
Class I MHC mediated antigen processing and presentation	2.46	0.14	0	0.09	0.77	381
Corticotropin Releasing Hormone Signaling	2.46	0.16	0	0.06	0.78	154
Post-translational protein phosphorylation	2.46	0.14	0.01	0.1	0.75	107
Signal amplification	2.44	0.15	0	0.39	0.45	33
Cohesin Chromatin Regulation Pathway	2.44	0.09	0.01	0.08	0.82	264
Nucleotide Excision Repair	2.43	0.16	0.02	0.13	0.7	109
Glycogen Degradation II	2.42	0.6	0	0.2	0.2	10
Axonal Guidance Signaling	2.41	0.12	0	0.14	0.74	518
Signaling by Rho Family GTPases	2.4	0.17	0.01	0.15	0.68	268
mRNA 3 Prime End Processing Signaling Pathway	2.38	0.25	0	0.11	0.64	112
Colorectal Cancer Metastasis Signaling	2.38	0.11	0	0.12	0.77	270
Transcriptional Regulation by NPAS4	2.37	0.2	0	0.06	0.74	35
Remodeling of Epithelial Adherens Junctions	2.34	0.18	0	0.25	0.56	71
RHO GTPases activate KTN1	2.34	0.45	0	0.36	0.18	11
Striated Muscle Contraction	2.33	0.25	0	0.31	0.44	36
Sleep NREM Signaling Pathway	2.31	0.16	0	0.18	0.66	116
Cardiac Hypertrophy Signaling (Enhanced)	2.28	0.12	0	0.08	0.8	538
Glycogen Degradation III	2.26	0.58	0	0.17	0.25	12
Eicosanoid Signaling	2.26	0.12	0	0.11	0.77	283
Neutrophil Extracellular Trap Signaling Pathway	2.22	0.13	0	0.11	0.76	413
SUMOylation of DNA damage response and repair proteins	2.22	0.17	0	0.16	0.68	77
Growth Hormone Signaling	2.22	0.13	0	0.04	0.83	77
Advanced glycosylation endproduct receptor signaling	2.19	0.38	0	0.23	0.38	13
L1CAM interactions	2.19	0.18	0	0.22	0.6	124
Regulation of Insulin-like Growth Factor (IGF) transport and uptake by IGFBPs	2.19	0.13	0.01	0.09	0.77	124
Mechanisms of Viral Exit from Host Cells	2.17	0.2	0	0.15	0.66	41
Mitotic Metaphase and Anaphase	2.14	0.17	0	0.18	0.65	236
IL-3 Signaling	2.14	0.19	0	0.12	0.69	81
Glycerophospholipid biosynthesis	2.14	0.19	0	0.05	0.76	128
IL-6 Signaling	2.12	0.08	0	0.09	0.83	129
RNA polymerase II transcribes snRNA genes	2.11	0.18	0.02	0.11	0.69	83
BEX2 Signaling Pathway	2.11	0.13	0	0.08	0.78	83
G-Protein Coupled Receptor Signaling	2.1	0.08	0	0.07	0.85	714
cAMP-mediated signaling	2.1	0.09	0	0.07	0.84	241
Response to elevated platelet cytosolic Ca2+	2.08	0.16	0	0.1	0.74	132
Major pathway of rRNA processing in the nucleolus and cytosol	2.07	0.28	0.01	0.2	0.52	186
Activation of NMDA receptors and postsynaptic events	2.07	0.18	0	0.22	0.6	85
LPS-stimulated MAPK Signaling	2.07	0.16	0	0.09	0.74	85
Synaptic Long Term Potentiation	2.05	0.17	0	0.13	0.69	134
VEGF Family Ligand-Receptor Interactions	2.05	0.15	0	0.09	0.76	86
Neddylation	2.05	0.1	0	0.11	0.79	246
ABRA Signaling Pathway	2.02	0.15	0	0.11	0.74	88
Respiratory electron transport	2.02	0.15	0	0.4	0.45	88
Production of Nitric Oxide and Reactive Oxygen Species in Macrophages	2.01	0.11	0.01	0.08	0.8	192
Docosahexaenoic Acid (DHA) Signaling	2	0.13	0	0.06	0.81	252
Reelin Signaling in Neurons	1.98	0.21	0.01	0.13	0.66	140
Insulin Receptor Signaling	1.98	0.21	0	0.11	0.68	140
Signaling by NOTCH4	1.96	0.13	0	0.14	0.72	141
nNOS Signaling in Neurons	1.96	0.29	0	0.06	0.65	49
PFKFB4 Signaling Pathway	1.96	0.24	0	0.18	0.57	49
PPARα/RXRα Activation	1.96	0.14	0	0.12	0.75	197
Mitotic G2-G2/M phases	1.93	0.12	0	0.18	0.71	200
Glucocorticoid Receptor Signaling	1.92	0.11	0	0.1	0.79	602
Endocannabinoid Cancer Inhibition Pathway	1.9	0.13	0	0.1	0.77	146
PIP3 activates AKT signaling	1.89	0.11	0	0.04	0.85	147
Cilium Assembly	1.89	0.13	0	0.09	0.78	204
Deubiquitination	1.88	0.1	0	0.14	0.76	265
Spliceosomal Cycle	1.87	0.23	0	0.21	0.57	53
Protein folding	1.84	0.17	0	0.22	0.61	99
Salvage Pathways of Pyrimidine Ribonucleotides	1.84	0.15	0.01	0.06	0.78	99
Serotonin Receptor Signaling	1.84	0.13	0	0.1	0.77	472
Maturation of TCA enzymes and regulation of TCA cycle	1.82	0.05	0	0.25	0.7	20
PTEN Signaling	1.82	0.18	0.01	0.1	0.71	153
Amino acids regulate mTORC1	1.82	0.11	0	0.13	0.76	55
Role of Pattern Recognition Receptors in Recognition of Bacteria and Viruses	1.81	0.07	0	0.01	0.92	154
Phototransduction Pathway	1.8	0.18	0	0.29	0.54	56
IL-10 Signaling	1.8	0.05	0	0.05	0.9	155
ABC-family proteins mediated transport	1.79	0.17	0	0.22	0.6	103
mTOR Signaling	1.79	0.22	0.01	0.16	0.61	215
Citric acid cycle (TCA cycle)	1.78	0.19	0.05	0.43	0.33	21
Apelin Liver Signaling Pathway	1.78	0.14	0	0.1	0.76	21
Mitotic Prophase	1.77	0.18	0	0.17	0.64	104
Cargo recognition for clathrin-mediated endocytosis	1.76	0.12	0	0.2	0.68	105
Calcium Signaling	1.76	0.16	0	0.14	0.7	218
Chronic Myeloid Leukemia Signaling	1.76	0.09	0	0.1	0.81	281
Microautophagy Signaling Pathway	1.76	0.18	0	0.24	0.58	159
Hepatic Fibrosis Signaling Pathway	1.75	0.12	0	0.09	0.79	417
Metabolism of polyamines	1.74	0.2	0	0.29	0.51	59
NIK-->noncanonical NF-kB signaling	1.72	0.18	0	0.3	0.52	60
Iron uptake and transport	1.72	0.15	0.02	0.12	0.72	60
TCA Cycle II (Eukaryotic)	1.71	0.09	0.04	0.39	0.48	23
Hepatic Cholestasis	1.71	0.1	0	0.04	0.86	224
Nuclear Cytoskeleton Signaling Pathway	1.71	0.1	0	0.16	0.74	224
Oxidative Phosphorylation	1.71	0.13	0	0.39	0.49	109
NAFLD Signaling Pathway	1.7	0.08	0	0.04	0.87	225
Glycation Signaling Pathway	1.7	0.12	0	0.05	0.83	225
RHO GTPases Activate NADPH Oxidases	1.67	0.29	0	0	0.71	24
IL-22 Signaling	1.67	0.17	0	0.08	0.75	24
IL-2 Signaling	1.67	0.13	0	0.14	0.73	63
RAR Activation	1.65	0.1	0	0.08	0.82	434
Thrombopoietin Signaling	1.65	0.16	0	0.13	0.72	64
Hedgehog 'off' state	1.64	0.17	0.01	0.21	0.61	114
Insulin processing	1.64	0.24	0	0.2	0.56	25
RAB geranylgeranylation	1.63	0.22	0	0.14	0.65	65
Pyridoxal 5'-phosphate Salvage Pathway	1.63	0.18	0.02	0.06	0.74	65
CDK5 Signaling	1.63	0.18	0.01	0.15	0.66	115
Role of MAPK Signaling in Promoting the Pathogenesis of Influenza	1.63	0.14	0	0.1	0.76	115
Netrin Signaling	1.61	0.26	0	0.11	0.63	174
IL-17A Signaling in Gastric Cells	1.61	0.12	0	0.04	0.85	26
The Visual Cycle	1.61	0.27	0	0.04	0.69	26
Cholecystokinin/Gastrin-mediated Signaling	1.61	0.15	0.01	0.13	0.71	117
Role of PI3K/AKT Signaling in the Pathogenesis of Influenza	1.6	0.1	0	0.06	0.84	67
ERBB4 Signaling	1.6	0.16	0	0.1	0.73	67
ESR-mediated signaling	1.59	0.16	0.02	0.14	0.68	118
EIF2 Signaling	1.59	0.26	0	0.21	0.53	238
Neuregulin Signaling	1.58	0.17	0.01	0.12	0.71	119
Fc Epsilon RI Signaling	1.57	0.16	0	0.09	0.75	120
Virus Entry via Endocytic Pathways	1.57	0.18	0	0.13	0.68	120
Nitric Oxide Signaling in the Cardiovascular System	1.57	0.19	0	0.07	0.74	120
IL-12 Signaling and Production in Macrophages	1.56	0.07	0	0.05	0.88	242
Renin-Angiotensin Signaling	1.56	0.15	0	0.11	0.74	121
Metabolism of vitamin K	1.55	0.33	0	0	0.67	3
Spermine Biosynthesis	1.55	0.33	0	0	0.67	3
Signaling by ROBO receptors	1.53	0.26	0	0.24	0.49	246
Energy dependent regulation of mTOR by LKB1-AMPK	1.52	0.17	0	0.14	0.69	29
Interconversion of nucleotide di- and triphosphates	1.52	0.24	0	0.1	0.66	29
Processing of Capped Intronless Pre-mRNA	1.52	0.34	0	0.17	0.48	29
Regulation of RUNX2 expression and activity	1.52	0.17	0	0.25	0.58	72
Signaling by FGFR2	1.5	0.11	0.03	0.19	0.67	73
Cellular Effects of Sildenafil (Viagra)	1.49	0.08	0	0.06	0.86	694
Activation of kainate receptors upon glutamate binding	1.49	0.17	0	0.47	0.37	30
mRNA Capping	1.49	0.23	0.07	0.13	0.57	30
CREB Signaling in Neurons	1.49	0.08	0	0.07	0.85	617
ISG15 antiviral mechanism	1.49	0.24	0	0.11	0.65	74
Hepatitis B Chronic Liver Pathogenesis Signaling Pathway	1.48	0.1	0	0.06	0.84	188
Glioma Signaling	1.48	0.13	0	0.11	0.77	128
GPCR-Mediated Integration of Enteroendocrine Signaling Exemplified by an L Cell	1.47	0.13	0	0.09	0.77	75
Endosomal Sorting Complex Required For Transport (ESCRT)	1.47	0.13	0	0.19	0.68	31
Tryptophan Degradation X (Mammalian, via Tryptamine)	1.47	0.13	0	0.16	0.71	31
HGF Signaling	1.44	0.14	0.01	0.1	0.76	132
Thrombin signalling through proteinase activated receptors (PARs)	1.44	0.22	0	0.38	0.41	32
Hematoma Resolution Signaling Pathway	1.44	0.1	0	0.11	0.78	259
Neurotransmitter uptake and metabolism In glial cells	1.43	0.25	0	0.25	0.5	4
Coenzyme A Biosynthesis	1.43	0.25	0	0	0.75	4
NF-κB Activation by Viruses	1.43	0.15	0.01	0.1	0.73	78
FXR/RXR Activation	1.43	0.07	0	0.05	0.89	195
RAF/MAP kinase cascade	1.42	0.16	0	0.12	0.72	262
Neuroinflammation Signaling Pathway	1.42	0.09	0	0.04	0.87	332
MAPK targets/ Nuclear events mediated by MAP kinases	1.42	0.15	0	0.12	0.73	33
Inhibition of Angiogenesis by TSP1	1.42	0.15	0	0.09	0.76	33
Thyroid Cancer Signaling	1.41	0.14	0	0.1	0.76	79
Acetylcholine Receptor Signaling Pathway	1.41	0.15	0	0.06	0.79	197
G alpha (12/13) signalling events	1.4	0.09	0	0.23	0.69	80
Caveolar-mediated Endocytosis Signaling	1.4	0.16	0.01	0.09	0.74	80
IL-17A Signaling in Fibroblasts	1.4	0.11	0	0.06	0.83	80
Ribosomal Quality Control Signaling Pathway	1.4	0.21	0	0.19	0.6	265
4-1BB Signaling in T Lymphocytes	1.39	0.09	0	0.03	0.88	34
Chemokine Signaling	1.39	0.12	0	0.17	0.7	81
CGAS-STING Signaling Pathway	1.38	0.09	0	0.04	0.88	138
Role of PKR in Interferon Induction and Antiviral Response	1.37	0.07	0	0.03	0.9	139
NRF2-mediated Oxidative Stress Response	1.37	0.15	0	0.06	0.8	270
GABAergic Receptor Signaling Pathway (Enhanced)	1.36	0.19	0	0.19	0.62	140
Pulmonary Healing Signaling Pathway	1.36	0.08	0	0.07	0.84	204
Beta-catenin independent WNT signaling	1.35	0.15	0	0.22	0.62	205
Sheddase Signaling Pathway	1.35	0.05	0	0.05	0.9	205
SRP-dependent cotranslational protein targeting to membrane	1.34	0.28	0.01	0.25	0.46	142
Fc epsilon receptor (FCERI) signaling	1.34	0.09	0	0.12	0.79	206
Glutathione Redox Reactions II	1.34	0.2	0	0.2	0.6	5
Melatonin Degradation II	1.34	0.2	0	0.2	0.6	5
Detoxification of Reactive Oxygen Species	1.33	0.27	0	0.03	0.7	37
Role of Chondrocytes in Rheumatoid Arthritis Signaling Pathway	1.32	0.06	0	0.05	0.89	144
DHCR24 Signaling Pathway	1.32	0.12	0	0.1	0.78	144
Hedgehog 'on' state	1.32	0.15	0.01	0.13	0.71	144
Platelet homeostasis	1.32	0.14	0	0.23	0.63	86
Glucose metabolism	1.32	0.23	0	0.26	0.51	86
CCR5 Signaling in Macrophages	1.32	0.04	0	0.03	0.93	501
C-type lectin receptors (CLRs)	1.32	0.12	0	0.17	0.71	145
Iron homeostasis signaling pathway	1.32	0.11	0.01	0.07	0.81	145
PDGF Signaling	1.31	0.16	0	0.15	0.69	87
BAG2 Signaling Pathway	1.31	0.17	0	0.25	0.57	87
Oxidative Stress Induced Senescence	1.3	0.08	0	0.08	0.84	88
Regulation of mitotic cell cycle	1.3	0.14	0	0.19	0.67	88
HIF1α Signaling	1.3	0.15	0	0.1	0.75	212
