# Supplementary material for: Multi-omic analyses identify molecular targets of Chd7 that contribute to CHARGE syndrome model phenotypes
Source: Dis Model Mech. 2026 Mar 31;19(3):dmm052592. doi: 10.1242/dmm.052592 (PMC13054947; doi:10.1242/dmm.052592)
Supplement: Table S18. Canonical pathway data from Figure 5A RNA Canonical Pathways [file dmm-19-052592-TableS18.xlsx]

## Sheet: Supplemental Table 18
Supplemental Table 18. Canonical pathway data from Figure 5A RNA Canonical Pathways.
© 2000-2025 QIAGEN. All rights reserved.
Canonical Pathways	3d.MUT.WT.log2FoldChange	3d.HT.WT.log2FoldChange	5d.MUT.WT.log2FoldChange	5d.HT.WT.log2FoldChange
Sensory processing of sound by outer hair cells of the cochlea	-2.236	-1	-0.447	1
Calcium Signaling	-2.646	-2.496	-1.897	0.6
Parkinson's Signaling Pathway	0.333	1	1.569	4.719
Sensory processing of sound by inner hair cells of the cochlea	-2.449	-1	-1.342	1.155
Acetylcholine Receptor Signaling Pathway	-1.89	-1	-1.134	0.943
Role of Osteoblasts in Rheumatoid Arthritis Signaling Pathway	-1.941	0	-0.577	1.342
Mitochondrial Dysfunction	3.051	1.897	3.795	4.765
ROBO SLIT Signaling Pathway	-0.447	1.342	0.378	2.357
eNOS Signaling	-2	0	-1	0.447
Apelin Cardiomyocyte Signaling Pathway	-1	-0.905	-0.378	-0.535
Cardiac conduction	-0.447	-0.302	-0.447	0.577
Cardiac Hypertrophy Signaling	-2.236	-2.828	-1.604	-1.671
Extracellular matrix organization	-1.342	-3.742	0	1
GPCR-Mediated Nutrient Sensing in Enteroendocrine Cells	-2	-0.816	-1.89	0.535
Transcriptional regulation by RUNX2	-2	-2	0	-1
Activin Inhibin Signaling Pathway	-1.342	1	0.333	0.626
Senescence Pathway	-1.633	-0.333	1.069	-0.507
SNARE Signaling Pathway	-1.89	-2.887	-1.89	-1.291
Potassium Channels	-1.633	0.816	-1.89	1.414
G Beta Gamma Signaling	-2	-0.816	-1.89	-0.775
Integrin cell surface interactions	-1.134	-2.828	-0.816	-0.447
G alpha (q) signalling events	-3.162	-1.134	-3.13	-1.387
Cellular Effects of Sildenafil (Viagra)	-2.502	-3.244	-0.59	-2.265
Serotonin Receptor Signaling	-1.877	-2.449	-2.785	-0.745
ILK Signaling	-1.897	-3.441	-0.302	-1.706
Sirtuin Signaling Pathway	1.414	-0.302	1.4	1.938
CREB Signaling in Neurons	-0.5	0.302	-1.3	0.927
Smooth Muscle Contraction	-2	-3	-1.134	-2.121
Actin Cytoskeleton Signaling	-1.732	-3.273	0	-1.877
Paxillin Signaling	-2	-1.89	1	-1.897
Signaling by Rho Family GTPases	-1.342	-2.714	1	-1.46
White Adipose Tissue Browning Pathway	-1	-1.633	-1	-1
Gαs Signaling	-1	-1	-1.414	-0.632
Degradation of the extracellular matrix	0	-1.414	1.134	0
HER-2 Signaling in Breast Cancer	0.378	0.378	1.155	0.426
Gustation Pathway	-1.134	-0.333	-2.646	0.258
Ephrin A Signaling	0	-2.333	0	-0.229
Semaphorin Neuronal Repulsive Signaling Pathway	0	-1.89	-0.447	0
HEY1 Signaling Pathway	0	0.378	1	0
Leukocyte Extravasation Signaling	-2	-1.265	1.414	-2.5
Role of Osteoclasts in Rheumatoid Arthritis Signaling Pathway	-1.508	-1.732	1.155	-1.964
Striated Muscle Contraction	-2.646	-4.583	-1.633	-3.742
Glutaminergic Receptor Signaling Pathway (Enhanced)	-0.378	-1.155	-3	0.333
Integrin Signaling	-0.333	-1.941	0.707	-1.147
S100 Family Signaling Pathway	-0.962	0.894	-1.443	-0.556
ID1 Signaling Pathway	0.333	-1.414	0.535	-0.655
CLEAR Signaling Pathway	-0.447	0.632	-1.4	0
Lung Ionic Balance Signaling Pathway	-0.408	1	-0.73	0
Dilated Cardiomyopathy Signaling Pathway	2.333	3.138	0.905	2.668
Oxytocin Signaling Pathway	-1.508	-2.711	-1.698	-2.058
Ion channel transport	0	-2.324	-1.732	-0.756
Pancreatic Secretion Signaling Pathway	-0.816	1.069	-2.132	-0.392
Transport of inorganic cations/anions and amino acids/oligopeptides	1.732	0	-1.155	1.508
Sertoli Cell-Germ Cell Junction Signaling Pathway (Enhanced)	0.577	2.309	0.632	0.73
Neurovascular Coupling Signaling Pathway	0.378	-0.632	0	0
Estrogen Receptor Signaling	-2.121	-2.673	-1.225	-3.244
Gα12/13 Signaling	-2	-1.89	-1.134	-2.84
Phagosome Formation	-0.6	-1.826	-1.441	-1.192
Pulmonary Fibrosis Idiopathic Signaling Pathway	0	-2.496	0.243	-2.043
Sertoli Cell-Sertoli Cell Junction Signaling	-0.632	-1.069	0.333	-1.961
Regulation of Actin-based Motility by Rho	-1.342	-2.309	-1	-2.673
Atherosclerosis Signaling	1	-2.121	-1	-0.707
Breast Cancer Regulation by Stathmin1	0.258	0.577	-1.029	0.13
Nuclear Cytoskeleton Signaling Pathway	1.667	-1.89	1.667	-2.556
Clathrin-mediated endocytosis	-0.816	2	-1.414	-2.236
Integration of energy metabolism	-0.816	-1	-3	-1.387
RHOGDI Signaling	1.342	2.496	0.378	0.853
GNRH Signaling	-1	0	-0.816	-1.732
Sheddase Signaling Pathway	0	0.632	0.832	-1.387
Protein Kinase A Signaling	-0.632	-0.258	-0.471	-0.973
Class A/1 (Rhodopsin-like receptors)	-1.941	0	-3.182	-3.528
ABRA Signaling Pathway	-1.667	-2	-1.265	-3.3
Histone Modification Signaling Pathway	2.236	-0.816	1.155	-0.48
Fcγ Receptor-mediated Phagocytosis in Macrophages and Monocytes	0.378	-0.378	1.134	-2.496
Osteoarthritis Pathway	2.333	-0.905	-0.577	-0.218
Opioid Signaling Pathway	0.378	0.632	-0.775	-0.169
Eicosanoid Signaling	-1.265	-1.155	-2.309	-1.789
RHOA Signaling	-0.816	-1.807	-0.816	-3.051
Cachexia Signaling Pathway	-1.414	-0.302	-1.347	-3.051
RAR Activation	-0.258	-2.138	-1.826	-1.809
DHCR24 Signaling Pathway	0.447	-0.816	-3.13	-1.414
Gap Junction Signaling	0.302	-1.941	0	-3.363
Autism Signaling Pathway	2.121	-1.134	-0.894	-0.845
Adrenergic Receptor Signaling Pathway (Enhanced)	0.447	0	-2.887	-1.4
Endothelin-1 Signaling	0	1	-1.508	-1.213
Acute Myeloid Leukemia Signaling	0.447	1	-1	-0.378
Insulin Receptor Signaling	0	-0.447	0	-1.5
G alpha (i) signalling events	-0.707	-1	-3.4	-2.711
Cohesin Chromatin Regulation Pathway	-0.447	0	-2.111	-2.043
Transport of bile salts and organic acids, metal ions and amine compounds	1.134	0	-2.121	-1.265
Insulin Secretion Signaling Pathway	-0.378	-0.632	-1.886	-1.48
RHO GTPase cycle	1.698	-0.728	-0.943	-0.911
WNT/SHH Axonal Guidance Signaling Pathway	1.897	0	0.816	-1.5
Myelination Signaling Pathway	1.291	-0.832	-0.894	-1.093
BBSome Signaling Pathway	0	-0.333	-1.768	-1.286
Fc Epsilon RI Signaling	0	0	0	-1.667
Glucose metabolism	1	-2.828	-2.53	-4.472
Neutrophil Extracellular Trap Signaling Pathway	0.577	1.807	-3.657	-4.438
Response to elevated platelet cytosolic Ca2+	0	-2.333	-3	-3.742
Asparagine N-linked glycosylation	1.342	0.447	-3.207	-3.266
Post-translational protein phosphorylation	-0.816	-1.342	-3.162	-2.714
Plasma lipoprotein assembly, remodeling, and clearance	2	0.378	-2.828	-2.646
Regulation of Insulin-like Growth Factor (IGF) transport and uptake by IGFBPs	-0.816	-1.342	-2.714	-2.714
Chronic Myeloid Leukemia Signaling	2.449	-1	-1.807	-2.058
Cardiac Hypertrophy Signaling (Enhanced)	-0.775	-1.732	-2.041	-2.064
Autophagy	-1	-1	-2	-2.6
Factors Promoting Cardiogenesis in Vertebrates	2.236	-0.632	-1.134	-2.041
Visual phototransduction	0.707	-1.342	-1.414	-2.53
RAF/MAP kinase cascade	-0.632	-0.378	-2.121	-2.524
Beta-catenin independent WNT signaling	0.707	0.816	-0.905	-3.128
G-Protein Coupled Receptor Signaling	-0.6	-1.225	-1.234	-2.325
Orexin Signaling Pathway	0	-0.816	-1.886	-1.616
Hepatic Fibrosis Signaling Pathway	0.333	-1	-0.728	-1.521
EPH-Ephrin signaling	0	-0.447	-0.447	-1.667
ERK/MAPK Signaling	1	0.333	0.5	-0.6
Adrenomedullin signaling pathway	-0.378	-0.378	-0.577	-1
WNT/β-catenin Signaling	1.414	0.816	0	0
cAMP-mediated signaling	0.378	0.447	-0.535	-0.626
Neutrophil degranulation	1.291	-1.941	-4.841	-6.38
Class I MHC mediated antigen processing and presentation	1.732	-0.447	-4.667	-6.454
Neddylation	1	-1.342	-4.2	-5.374
TCF dependent signaling in response to WNT	1.508	1.342	-2.837	-5.126
Cell surface interactions at the vascular wall	1.897	0.632	-2.828	-3.162
Cyclophilin Signaling Pathway	1.342	0	-2.837	-3.812
Hematoma Resolution Signaling Pathway	-0.378	-0.816	-2.132	-4.459
Pulmonary Healing Signaling Pathway	2.111	1.134	-0.775	-2.746
Interleukin-4 and Interleukin-13 signaling	-0.447	-1.342	-2.236	-2.324
Costimulation by the CD28 family	1.633	1	-1.342	-2
Chromatin organization	2.53	2.236	0	-0.632
Synaptogenesis Signaling Pathway	1.897	1.342	1	0.87
Human Embryonic Stem Cell Pluripotency	1.633	-0.378	-0.905	-2.043
p75 NTR receptor-mediated signalling	0	-0.447	-2.121	-2.294
Glycerophospholipid biosynthesis	1	0	-1.265	-1.387
Role of Macrophages, Fibroblasts and Endothelial Cells in Rheumatoid Arthritis	1.414	0	-0.775	-1.219
Molecular Mechanisms of Cancer	0	-0.218	-0.926	-1.913
Granzyme A Signaling	N/A	1.342	2.53	4.025
Cardiac β-adrenergic Signaling	N/A	-0.447	0.378	1.069
Nitric Oxide Signaling in the Cardiovascular System	N/A	-0.378	0	0.378
Wound Healing Signaling Pathway	-2.333	-2.324	N/A	-1.069
Platelet homeostasis	N/A	-2	-1.897	0.5
Synaptic Long Term Depression	N/A	-1	-0.333	2.117
Amyotrophic Lateral Sclerosis Signaling	-1	N/A	0	1.897
Synaptic Long Term Potentiation	N/A	-0.447	0.816	1
Collagen degradation	-2.236	-2.828	1	N/A
Collagen biosynthesis and modifying enzymes	-2.236	-2.828	N/A	-1
Activation of NMDA receptors and postsynaptic events	-2	N/A	-2	-1.069
TR/RXR Activation	-2	N/A	-1.414	-1.604
Dopamine-DARPP32 Feedback in cAMP Signaling	N/A	-0.816	0.378	0.229
GP6 Signaling Pathway	-1.89	-2.496	N/A	-1
Oxytocin in Brain Signaling Pathway	N/A	-0.816	-1.265	0.209
Endocannabinoid Cancer Inhibition Pathway	-0.447	N/A	0.905	0.229
Regulation of beta-cell development	-1	N/A	0	-0.447
Death Receptor Signaling	N/A	-2.236	1.342	0
Endocannabinoid Neuronal Synapse Pathway	-1	N/A	-2.121	1.279
VEGF Signaling	N/A	-1.89	1	-0.816
Signaling by MET	N/A	-2.887	-0.707	-2.138
Caveolar-mediated Endocytosis Signaling	0	-2	1	N/A
Signaling by EGFR	-1	N/A	0	-0.832
Sperm Motility	N/A	0	-0.816	0
AMPK Signaling	N/A	0	0.707	0
PAK Signaling	N/A	-1.89	-0.447	-2.309
Xenobiotic Metabolism AHR Signaling Pathway	N/A	0	-2.121	-0.447
Superpathway of Inositol Phosphate Compounds	N/A	-0.707	-0.277	-0.853
Netrin Signaling	N/A	0	-1.342	-0.447
HIF1α Signaling	N/A	0	0.728	-0.408
PI3K/AKT Signaling	N/A	-1.342	-0.447	-2.4
3-phosphoinositide Biosynthesis	N/A	-1.134	-0.632	-1.606
Huntington's Disease Signaling	N/A	0.447	-1.508	-0.5
Phase II - Conjugation of compounds	N/A	-2	-3.606	-3
Glycolysis I	N/A	-2.236	-2	-2.646
D-myo-inositol-5-phosphate Metabolism	N/A	-1.134	-1	-1.342
Activation of anterior HOX genes in hindbrain during early embryogenesis	0	N/A	-1.633	-0.775
Regulation of lipid metabolism by PPARalpha	-1	N/A	-2.111	-1.606
Cell junction organization	0.447	N/A	0.816	-1.941
PIP3 activates AKT signaling	-0.333	N/A	-2.121	-1.606
D-myo-inositol (1,4,5,6)-Tetrakisphosphate Biosynthesis	N/A	-1.134	-1	-1.886
D-myo-inositol (3,4,5,6)-tetrakisphosphate Biosynthesis	N/A	-1.134	-1	-1.886
Signaling by ERBB2	0.447	1.342	N/A	-2
MSP-RON Signaling in Cancer Cells Pathway	N/A	-0.816	-0.447	-2.5
Extra-nuclear estrogen signaling	-1.342	N/A	-2.333	-2.121
CXCR4 Signaling	N/A	-1	-1.134	-2.324
GPER1 signaling	N/A	-0.447	-1.89	-2.111
PDGF Signaling	N/A	2	-1	-0.905
Epithelial Adherens Junction Signaling	-1.134	-1.134	N/A	-1.46
Cargo recognition for clathrin-mediated endocytosis	-0.816	N/A	-1.134	-1.698
NAD Signaling Pathway	N/A	-0.707	-1.134	-1.155
CCR3 Signaling in Eosinophils	N/A	1	0	0
Ribosomal Quality Control Signaling Pathway	-2.236	N/A	-7.616	-8.66
Eukaryotic Translation Initiation	-1.633	N/A	-7.483	-8.544
SRP-dependent cotranslational protein targeting to membrane	-2.236	N/A	-7.28	-7.616
Major pathway of rRNA processing in the nucleolus and cytosol	-0.333	N/A	-7.878	-8.832
Response of EIF2AK4 (GCN2) to amino acid deficiency	-2.236	N/A	-7	-7.681
Nonsense-Mediated Decay (NMD)	-2.236	N/A	-6.928	-7.416
Eukaryotic Translation Elongation	-2.236	N/A	-6.856	-7.348
Eukaryotic Translation Termination	-2.236	N/A	-6.856	-7.28
Selenoamino acid metabolism	-1.633	N/A	-6.856	-7.55
Oxidative Phosphorylation	-2.449	N/A	-4.243	-5.657
Processing of Capped Intron-Containing Pre-mRNA	0	N/A	-4.796	-6.929
Respiratory electron transport	-2.121	N/A	-4.472	-5.099
Cell Cycle Checkpoints	1.633	N/A	-3.9	-5.741
Mitotic Metaphase and Anaphase	1.667	N/A	-3.71	-5.632
Deubiquitination	N/A	0.816	-4.158	-5.824
rRNA modification in the nucleus and cytosol	2	N/A	-3.9	-4.796
Complex I biogenesis	-2	N/A	-3.873	-4.583
Mitochondrial protein degradation	N/A	-2	-3.464	-4.899
EIF2 Signaling	-2	N/A	-4.041	-4.217
TCR signaling	2	N/A	-3.051	-4.849
Mitotic G2-G2/M phases	1	N/A	-3.5	-5.196
Mitochondrial protein import	-2	N/A	-3.162	-4.472
Mitochondrial translation	-2.236	N/A	-3.606	-3.638
KEAP1-NFE2L2 pathway	N/A	1	-2.84	-5
Hedgehog 'on' state	1	N/A	-2.84	-4.95
Necroptosis Signaling Pathway	N/A	-2	-2.673	-3.71
RNA Polymerase II Transcription	1	N/A	-3.464	-3.657
Protein folding	-1	N/A	-2.714	-4.264
Metabolism of non-coding RNA	2	N/A	-2.236	-3.207
Signaling by NOTCH4	N/A	0	-3	-4.439
MITF-M-dependent gene expression	N/A	2.121	-1.414	-3.771
Mitotic Prophase	2.236	N/A	-0.816	-4.243
Senescence-Associated Secretory Phenotype (SASP)	2	N/A	-2.236	-3.051
Signaling by FGFR2	-1	N/A	-3	-3.051
Gene Silencing by RNA	1.633	N/A	-2.236	-2.828
ESR-mediated signaling	1	N/A	-2.53	-3.13
TP53 Regulates Metabolic Genes	-1	N/A	-2.449	-3.207
RHO GTPases Activate Formins	1.342	N/A	-2.449	-2.858
ISG15 antiviral mechanism	2	N/A	-0.816	-3.771
Regulation of the Epithelial Mesenchymal Transition in Development Pathway	1.342	N/A	-1.89	-2.496
Fatty acyl-CoA biosynthesis	1	N/A	-1.633	-2.449
Mitotic Prometaphase	0.447	N/A	-1.89	-2.535
Signaling by CSF1 (M-CSF) in myeloid cells	2.236	N/A	-1	-1.633
IL-8 Signaling	N/A	0.447	-1.633	-2.714
Cilium Assembly	1.134	N/A	-1.155	-2.137
Role of MAPK Signaling in Promoting the Pathogenesis of Influenza	1	N/A	-1.134	-2.236
Corticotropin Releasing Hormone Signaling	N/A	0.816	-0.816	-2.668
Phototransduction Pathway	0	N/A	-1.897	-2.236
Vasopressin regulates renal water homeostasis via Aquaporins	0	N/A	-1.633	-2.236
MicroRNA Biogenesis Signaling Pathway	0	N/A	-1	-2.502
Class B/2 (Secretin family receptors)	0.816	N/A	-0.905	-1.732
3-phosphoinositide Degradation	N/A	-0.333	-0.905	-1.886
Ferroptosis Signaling Pathway	0.447	N/A	-1.069	-1.279
GABAergic Receptor Signaling Pathway (Enhanced)	N/A	0	-0.447	-1.698
Branched-chain amino acid catabolism	N/A	N/A	-2.828	-2.646
Detoxification of Reactive Oxygen Species	N/A	N/A	-2.828	-2.449
Intra-Golgi and retrograde Golgi-to-ER traffic	N/A	N/A	-2.53	-2.475
Valine Degradation I	N/A	N/A	-2.449	-2.236
Assembly of RNA Polymerase II Complex	N/A	N/A	-2.236	-2.121
Signaling by FGFR1	N/A	N/A	-2.449	-1.897
Endosomal Sorting Complex Required For Transport (ESCRT)	N/A	N/A	-2.236	-2
Peroxisomal protein import	N/A	N/A	-2.646	-1.342
Glycogen metabolism	N/A	N/A	-2.646	-1.342
nNOS Signaling in Skeletal Muscle Cells	N/A	-2	N/A	1.89
Apelin Adipocyte Signaling Pathway	N/A	N/A	-2.121	-1.342
Role of JAK family kinases in IL-6-type Cytokine Signaling	N/A	N/A	-2	-1.155
trans-Golgi Network Vesicle Budding	N/A	N/A	-1.89	-1.265
Signaling by NOTCH1	N/A	N/A	-1.633	-1.508
RUNX1 regulates megakaryocyte differentiation and platelet function	0.447	N/A	N/A	2.53
Stearate Biosynthesis I (Animals)	N/A	N/A	-1.633	-1.342
NCAM signaling for neurite out-growth	N/A	-1	N/A	1.89
Transcriptional regulation of white adipocyte differentiation	N/A	N/A	-1.897	-0.832
DNA Damage Bypass	N/A	N/A	-1.633	-1
Transcriptional Regulation by MECP2	N/A	N/A	-2.236	-0.333
PFKFB4 Signaling Pathway	N/A	-2	N/A	0.447
Folate Signaling Pathway	N/A	N/A	-1.633	-0.447
Gene and protein expression by JAK-STAT signaling after IL-12 stimulation	N/A	N/A	-1.342	0.707
Sumoylation Pathway	N/A	N/A	-1	1
G-protein beta:gamma signalling	N/A	N/A	-1.342	-0.447
Signaling by NOTCH2	N/A	N/A	-1.342	-0.378
Signaling by TGFBR3	N/A	N/A	-1	-0.707
Cyclins and Cell Cycle Regulation	N/A	N/A	-1	0.707
Phospholipases	N/A	N/A	-1.633	0
Role of NFAT in Cardiac Hypertrophy	N/A	N/A	-1.155	-0.408
FLT3 Signaling	N/A	N/A	-0.816	-0.707
Neuropathic Pain Signaling in Dorsal Horn Neurons	N/A	N/A	-0.378	1
ISGylation Signaling Pathway	N/A	N/A	0.302	1.069
Androgen Signaling	N/A	N/A	-0.447	0.905
Lysine catabolism	N/A	N/A	-1.342	0
NR1H2 and NR1H3-mediated signaling	N/A	N/A	-1.134	0
Aryl Hydrocarbon Receptor Signaling	N/A	N/A	-0.333	0.632
Insertion of tail-anchored proteins into the endoplasmic reticulum membrane	N/A	N/A	-2	-2
MAPK6/MAPK4 signaling	N/A	N/A	-2	-2
Colanic Acid Building Blocks Biosynthesis	N/A	N/A	-2	-2
Fatty Acid β-oxidation I	N/A	N/A	-2	-2
IL-17A Signaling in Fibroblasts	N/A	-1.633	N/A	-1.633
RAS processing	N/A	N/A	-1	-1
Pyrimidine Ribonucleotides Interconversion	N/A	N/A	-0.816	-0.816
Signaling by the B Cell Receptor (BCR)	N/A	N/A	-3.742	-5.568
ABC-family proteins mediated transport	N/A	N/A	-3.742	-5.477
Synthesis of DNA	N/A	N/A	-3.742	-5.385
Regulation of mRNA stability by proteins that bind AU-rich elements	N/A	N/A	-3.742	-5.292
DNA Replication Pre-Initiation	N/A	N/A	-3.606	-5.292
Regulation of mitotic cell cycle	N/A	N/A	-3.606	-5.196
C-type lectin receptors (CLRs)	N/A	N/A	-3.357	-5.396
Microautophagy Signaling Pathway	N/A	N/A	-3.742	-5
NIK-->noncanonical NF-kB signaling	N/A	N/A	-3.317	-5
Regulation of RUNX2 expression and activity	N/A	N/A	-3.606	-4.707
PTEN Regulation	N/A	N/A	-3.606	-4.642
TNFR2 non-canonical NF-kB pathway	N/A	N/A	-3.317	-4.796
Cellular response to hypoxia	N/A	N/A	-3.5	-4.6
Protein Ubiquitination Pathway	N/A	N/A	-3.266	-4.808
Mitotic G1 phase and G1/S transition	N/A	N/A	-3.5	-4.536
Hedgehog 'off' state	N/A	N/A	-3.317	-4.69
Regulation of Apoptosis	N/A	N/A	-3.317	-4.69
S Phase	N/A	N/A	-3.3	-4.642
Metabolism of polyamines	N/A	N/A	-3.317	-4.583
Hedgehog ligand biogenesis	N/A	N/A	-2.887	-5
Interleukin-1 family signaling	N/A	N/A	-3.051	-4.747
Signaling by ROBO receptors	N/A	N/A	-3.357	-4.271
Degradation of beta-catenin by the destruction complex	N/A	N/A	-3.051	-4.271
Transcriptional regulation by RUNX1	N/A	N/A	-2.84	-4.439
Somitogenesis	N/A	N/A	-3	-4.146
Coronavirus Pathogenesis Pathway	N/A	N/A	4.264	2.744
Mitophagy	N/A	N/A	-3	-3.873
Nucleotide Excision Repair	N/A	N/A	-3.317	-3.5
Iron uptake and transport	N/A	N/A	-2.111	-3.771
Formation of ATP by chemiosmotic coupling	N/A	N/A	-2.646	-3.162
Cristae formation	N/A	N/A	-2.53	-3.207
Deadenylation-dependent mRNA decay	N/A	N/A	-2.236	-3.357
Sulfur amino acid metabolism	N/A	N/A	-2.646	-2.828
Complex IV assembly	N/A	N/A	-2.449	-2.828
Pyruvate metabolism	N/A	N/A	-2.236	-3
Telomere Maintenance	N/A	N/A	-2.236	-2.887
Mitochondrial biogenesis	N/A	N/A	-2.236	-2.887
CGAS-STING Signaling Pathway	N/A	N/A	-1.89	-3.153
Cytoprotection by HMOX1	N/A	N/A	-2.449	-2.53
Signaling by Retinoic Acid	N/A	N/A	-2.449	-2.53
Signaling by Insulin receptor	N/A	N/A	-1.89	-3.051
Signaling by FGFR3	N/A	N/A	-2.236	-2.646
Signaling by FGFR4	N/A	N/A	-2.236	-2.646
LXR/RXR Activation	1.342	N/A	-3.5	N/A
Gluconeogenesis I	N/A	-2	N/A	-2.828
Superpathway of Methionine Degradation	N/A	N/A	-2.236	-2.449
Complex III assembly	N/A	N/A	-2.236	-2.449
Protein ubiquitination	N/A	N/A	-2	-2.646
Collagen chain trimerization	-2	-2.646	N/A	N/A
TAK1-dependent IKK and NF-kappa-B activation	N/A	N/A	-2	-2.646
E3 ubiquitin ligases ubiquitinate target proteins	N/A	N/A	-1.633	-3
COPI-mediated anterograde transport	N/A	N/A	-2.236	-2.294
MHC class II antigen presentation	2	N/A	N/A	-2.5
Signaling by NTRK1 (TRKA)	N/A	N/A	-1.633	-2.673
NAP1L1 Transcription Regulation Signaling Pathway	N/A	N/A	-1.633	-2.668
Miscellaneous transport and binding events	N/A	N/A	-2	-2.236
SUMOylation of DNA damage response and repair proteins	N/A	N/A	-1.342	-2.887
Signaling by PTK6	N/A	N/A	-1.89	-2.333
HDR through Homologous Recombination (HRR) or Single Strand Annealing (SSA)	N/A	N/A	-1.897	-2.309
Cytosolic sensors of pathogen-associated DNA	N/A	N/A	-1.633	-2.53
Virus Entry via Endocytic Pathways	N/A	-1.134	N/A	-2.53
MyD88:MAL(TIRAP) cascade initiated on plasma membrane	N/A	N/A	-1	-2.646
Assembly of collagen fibrils and other multimeric structures	-1	-2.646	N/A	N/A
MyD88-independent TLR4 cascade	N/A	N/A	-1	-2.646
MyD88 dependent cascade initiated on endosome	N/A	N/A	-1.342	-2.236
B-WICH complex positively regulates rRNA expression	N/A	N/A	-1.342	-2.121
Interleukin-3, Interleukin-5 and GM-CSF signaling	N/A	N/A	-1.342	-2.121
Polyamine Regulation in Colon Cancer	N/A	N/A	-1.342	-2.111
Transcriptional Regulation by VENTX	2	N/A	N/A	-1.414
IL-15 Production	1.89	N/A	N/A	1.508
Signaling by SCF-KIT	2	N/A	N/A	-1.342
mRNA 3 Prime End Processing Signaling Pathway	N/A	N/A	-1.414	-1.886
Hereditary Breast Cancer Signaling	N/A	N/A	1.941	1.291
PCP (Planar Cell Polarity) Pathway	1.342	N/A	N/A	-1.89
Basal Cell Carcinoma Signaling	2	N/A	N/A	-1.134
Signaling by TGF-beta Receptor Complex	N/A	N/A	-1.342	-1.732
NRF2-mediated Oxidative Stress Response	N/A	N/A	-1.342	-1.698
Endocannabinoid Developing Neuron Pathway	N/A	N/A	-1.414	-1.604
WNT/Ca+ pathway	2	N/A	N/A	-1
Retinol Biosynthesis	N/A	1	-2	N/A
Agrin Interactions at Neuromuscular Junction	N/A	-1.342	N/A	-1.414
Transcriptional activity of SMAD2/SMAD3:SMAD4 heterotrimer	N/A	N/A	-1	-1.732
Thrombin Signaling	N/A	N/A	-1.342	-1.387
UFMylation Signaling Pathway	N/A	N/A	-0.816	-1.897
Abacavir ADME	N/A	1	N/A	-1.414
Signaling by CSF3 (G-CSF)	N/A	N/A	-1	-1.414
Glioblastoma Multiforme Signaling	N/A	N/A	-0.333	-2.065
Apoptotic execution phase	N/A	N/A	1.342	-1
L1CAM interactions	N/A	0	N/A	-2.183
STAT3 Pathway	N/A	N/A	1.342	0.832
mTOR Signaling	N/A	N/A	-1	-1.069
RET signaling	N/A	1	N/A	-1
Cellular response to heat stress	N/A	N/A	0.816	-1.155
RNA polymerase II transcribes snRNA genes	N/A	N/A	-0.816	-1.155
Pyrimidine Ribonucleotides De Novo Biosynthesis	N/A	N/A	-0.816	-1.134
TP53 Regulates Transcription of Cell Cycle Genes	0	N/A	N/A	-1.897
Melanocyte Development and Pigmentation Signaling	N/A	N/A	0.447	-1.414
Ribavirin ADME	N/A	0.447	N/A	-1.414
MYC Mediated Apoptosis Signaling	N/A	N/A	-0.816	-1
Neurotransmitter release cycle	1	N/A	N/A	-0.816
Thyroid Cancer Signaling	N/A	N/A	-0.707	-1.069
IGF-1 Signaling	N/A	N/A	0.447	-1.155
Antiproliferative Role of Somatostatin Receptor 2	N/A	N/A	-0.447	-1.134
Ribonucleotide Reductase Signaling Pathway	N/A	N/A	-0.632	-0.943
PPARα/RXRα Activation	N/A	N/A	-0.378	-1.069
BAG2 Signaling Pathway	N/A	N/A	1	0.447
Ephrin B Signaling	0	N/A	N/A	-1.342
MIF-mediated Glucocorticoid Regulation	N/A	N/A	0	-1.342
JAK/STAT Signaling	N/A	N/A	1	0.302
Neurotrophin/TRK Signaling	N/A	N/A	-0.447	-0.832
14-3-3-mediated Signaling	N/A	N/A	0.447	-0.728
MIF Regulation of Innate Immunity	N/A	N/A	0	-1.134
RHO GTPases Activate WASPs and WAVEs	N/A	N/A	0	-1.134
Hypoxia Signaling in the Cardiovascular System	N/A	N/A	0	-0.816
ATF4 activates genes in response to endoplasmic reticulum stress	N/A	N/A	0	-0.816
Cell Cycle: G1/S Checkpoint Regulation	N/A	N/A	0.447	-0.333
Transcriptional regulation of granulopoiesis	N/A	N/A	0.447	-0.333
Meiotic synapsis	N/A	N/A	0	-0.707
Acute Phase Response Signaling	N/A	N/A	0	-0.277
Inhibition of ARE-Mediated mRNA Degradation Pathway	N/A	N/A	0	-0.229
Spliceosomal Cycle	N/A	N/A	N/A	-3.742
Translocation of SLC2A4 (GLUT4) to the plasma membrane	N/A	N/A	N/A	-3.606
Aggrephagy	N/A	N/A	N/A	-3.317
ERK5 Signaling	N/A	N/A	N/A	-3.207
SUMOylation of RNA binding proteins	N/A	N/A	N/A	-3.162
Gamma carboxylation, hypusinylation, hydroxylation, and arylsulfatase activation	N/A	N/A	N/A	-3.162
Amino acids regulate mTORC1	N/A	N/A	N/A	-3.162
PKR-mediated signaling	N/A	N/A	N/A	-3.153
Gap junction trafficking and regulation	N/A	N/A	N/A	-3.051
SUMOylation of ubiquitinylation proteins	N/A	N/A	N/A	-3
Intrinsic Pathway for Apoptosis	N/A	N/A	N/A	-3
SUMOylation of DNA replication proteins	N/A	N/A	N/A	-3
SUMOylation of SUMOylation proteins	N/A	N/A	N/A	-2.828
RHO GTPases activate IQGAPs	N/A	N/A	N/A	-2.714
MAP kinase activation	N/A	N/A	N/A	-2.646
RHO GTPases activate PKNs	N/A	N/A	N/A	-2.646
Carboxyterminal post-translational modifications of tubulin	N/A	N/A	N/A	-2.646
Unfolded protein response	N/A	N/A	N/A	-2.53
CSDE1 Signaling Pathway	N/A	N/A	N/A	-2.53
HSP90 chaperone cycle for steroid hormone receptors in the presence of ligand	N/A	N/A	N/A	-2.496
Toll Like Receptor 3 (TLR3) Cascade	N/A	N/A	N/A	-2.449
MTOR signalling	N/A	N/A	N/A	-2.449
Fc epsilon receptor (FCERI) signaling	N/A	N/A	N/A	-2.449
Chaperone Mediated Autophagy	N/A	N/A	N/A	-2.449
Glutamate Receptor Signaling	N/A	N/A	N/A	2.236
Signal amplification	N/A	N/A	-2.236	N/A
Maturation of TCA enzymes and regulation of TCA cycle	N/A	N/A	-2.236	N/A
Intrinsic Prothrombin Activation Pathway	N/A	-2.236	N/A	N/A
Unfolded Protein Response (UPR)	N/A	N/A	N/A	-2.236
Melanin biosynthesis	N/A	2.236	N/A	N/A
Nucleotide biosynthesis	N/A	N/A	N/A	-2.236
Isoleucine Degradation I	N/A	N/A	-2.236	N/A
TCA Cycle II (Eukaryotic)	N/A	N/A	N/A	-2.236
Citric acid cycle (TCA cycle)	N/A	N/A	N/A	-2.236
Advanced glycosylation endproduct receptor signaling	N/A	N/A	N/A	-2.236
Coronavirus Replication Pathway	N/A	N/A	N/A	-2.236
Synaptic adhesion-like molecules	N/A	N/A	N/A	2.236
MyD88 cascade initiated on plasma membrane	N/A	N/A	N/A	-2.236
M-decay: degradation of maternal mRNAs by maternally stored factors	N/A	N/A	N/A	-2.138
Response of EIF2AK1 (HRI) to heme deficiency	N/A	N/A	N/A	-2.121
UDP-N-acetyl-D-galactosamine Biosynthesis II	N/A	-2	N/A	N/A
Cellular response to mitochondrial stress	N/A	N/A	N/A	-2
Glutathione Redox Reactions I	N/A	N/A	-2	N/A
Metabolism of folate and pterines	N/A	N/A	-2	N/A
Rap1 signalling	N/A	N/A	N/A	-2
The Visual Cycle	N/A	N/A	-2	N/A
Phenylalanine and tyrosine metabolism	N/A	N/A	-2	N/A
Putrescine Degradation III	N/A	N/A	-2	N/A
Retinoate Biosynthesis I	N/A	N/A	-2	N/A
Z-decay: degradation of maternal mRNAs by zygotically expressed factors	N/A	N/A	N/A	-2
Protein lipoylation	N/A	N/A	-2	N/A
Ethanol Degradation II	N/A	N/A	-2	N/A
Glyoxylate metabolism and glycine degradation	N/A	N/A	N/A	-2
Thrombin signalling through proteinase activated receptors (PARs)	N/A	N/A	-2	N/A
Mitotic Roles of Polo-Like Kinase	N/A	N/A	N/A	-2
Assembly and cell surface presentation of NMDA receptors	N/A	N/A	N/A	-1.897
Activation of gene expression by SREBF (SREBP)	N/A	N/A	N/A	-1.667
Cargo concentration in the ER	N/A	N/A	N/A	-1.633
Cholesterol biosynthesis	N/A	N/A	N/A	-1.633
Transcriptional regulation by the AP-2 (TFAP2) family of transcription factors	N/A	N/A	N/A	-1.633
Signaling by BMP	N/A	N/A	N/A	-1.633
Renal Cell Carcinoma Signaling	N/A	N/A	N/A	-1.414
Metabolism of steroid hormones	N/A	N/A	-1.414	N/A
Endoplasmic Reticulum Stress Pathway	N/A	N/A	N/A	-1.342
FOXO-mediated transcription	N/A	N/A	N/A	-1.342
Mitochondrial Fatty Acid Beta-Oxidation	N/A	N/A	-1.342	N/A
Triglyceride metabolism	N/A	N/A	-1.342	N/A
Glutathione-mediated Detoxification	N/A	N/A	-1.342	N/A
Superpathway of Cholesterol Biosynthesis	N/A	N/A	N/A	-1.342
HIPPO signaling	N/A	N/A	N/A	1.265
Prolactin Signaling	N/A	N/A	N/A	-1.265
Pre-NOTCH Expression and Processing	N/A	N/A	N/A	-1.265
Oxidative Stress Induced Senescence	N/A	N/A	N/A	-1.265
Transcriptional regulation by RUNX3	N/A	N/A	N/A	-1.134
Specification of the neural plate border	N/A	N/A	N/A	-1
Signaling by Activin	N/A	N/A	N/A	-1
Syndecan interactions	N/A	-1	N/A	N/A
Metabolism of Angiotensinogen to Angiotensins	N/A	N/A	-1	N/A
Fatty Acid α-oxidation	N/A	N/A	-1	N/A
Formation of definitive endoderm	N/A	N/A	N/A	-1
Regulation of TP53 Activity through Methylation	N/A	N/A	N/A	-1
Cell Cycle: G2/M DNA Damage Checkpoint Regulation	N/A	N/A	N/A	-0.816
Signaling by NOTCH3	N/A	N/A	N/A	-0.707
Circadian Clock	N/A	N/A	N/A	-0.577
Formation of paraxial mesoderm	N/A	N/A	N/A	-0.447
Role of NANOG in Mammalian Embryonic Stem Cell Pluripotency	N/A	N/A	N/A	-0.447
Ovarian Cancer Signaling	N/A	N/A	N/A	-0.447
EGR2 and SOX10-mediated initiation of Schwann cell myelination	N/A	N/A	N/A	-0.378
Heme signaling	N/A	N/A	N/A	0
Remodeling of Epithelial Adherens Junctions	N/A	N/A	N/A	0
Formation of WDR5-containing histone-modifying complexes	N/A	N/A	N/A	0
Oncogene Induced Senescence	N/A	N/A	N/A	0
Regulation of eIF4 and p70S6K Signaling	N/A	N/A	N/A	0
Signaling by NTRK2 (TRKB)	N/A	N/A	N/A	0
Arachidonic acid metabolism	0	N/A	N/A	N/A
Choline catabolism	N/A	N/A	N/A	N/A
Branched-chain α-keto acid Dehydrogenase Complex	N/A	N/A	N/A	N/A
Leucine Degradation I	N/A	N/A	N/A	N/A
Superpathway of Geranylgeranyldiphosphate Biosynthesis I (via Mevalonate)	N/A	N/A	N/A	N/A
L-dopachrome Biosynthesis	N/A	N/A	N/A	N/A
β-alanine Degradation I	N/A	N/A	N/A	N/A
Crosstalk between Dendritic Cells and Natural Killer Cells	N/A	N/A	N/A	N/A
Fatty Acid Activation	N/A	N/A	N/A	N/A
Effects of PIP2 hydrolysis	N/A	N/A	N/A	N/A
UDP-N-acetyl-D-glucosamine Biosynthesis II	N/A	N/A	N/A	N/A
Aspartate Degradation II	N/A	N/A	N/A	N/A
Alanine Biosynthesis II	N/A	N/A	N/A	N/A
Tryptophan catabolism	N/A	N/A	N/A	N/A
Neurotransmitter receptors and postsynaptic signal transmission	N/A	N/A	N/A	N/A
Leukotriene Biosynthesis	N/A	N/A	N/A	N/A
Dolichyl-diphosphooligosaccharide Biosynthesis	N/A	N/A	N/A	N/A
Interleukin-12 family signaling	N/A	N/A	N/A	N/A
MTF1 activates gene expression	N/A	N/A	N/A	N/A
Hepatic Fibrosis / Hepatic Stellate Cell Activation	N/A	N/A	N/A	N/A
Dissolution of Fibrin Clot	N/A	N/A	N/A	N/A
Nucleotide Excision Repair Pathway	N/A	N/A	N/A	N/A
Arsenate Detoxification I (Glutaredoxin)	N/A	N/A	N/A	N/A
GDP-mannose Biosynthesis	N/A	N/A	N/A	N/A
Epithelial-Mesenchymal Transition (EMT) during gastrulation	N/A	N/A	N/A	N/A
Role of Osteoblasts, Osteoclasts and Chondrocytes in Rheumatoid Arthritis	N/A	N/A	N/A	N/A
Creatine metabolism	N/A	N/A	N/A	N/A
Phenylalanine Degradation IV (Mammalian, via Side Chain)	N/A	N/A	N/A	N/A
Cardiogenesis	N/A	N/A	N/A	N/A
UDP-N-acetyl-D-galactosamine Biosynthesis I	N/A	N/A	N/A	N/A
4-hydroxybenzoate Biosynthesis	N/A	N/A	N/A	N/A
Pyrimidine Deoxyribonucleotides De Novo Biosynthesis I	N/A	N/A	N/A	N/A
Creatine-phosphate Biosynthesis	N/A	N/A	N/A	N/A
Passive transport by Aquaporins	N/A	N/A	N/A	N/A
D-myo-inositol (1,3,4)-trisphosphate Biosynthesis	N/A	N/A	N/A	N/A
MSP-RON Signaling Pathway	N/A	N/A	N/A	N/A
Mitochondrial L-carnitine Shuttle Pathway	N/A	N/A	N/A	N/A
Erythrocytes take up oxygen and release carbon dioxide	N/A	N/A	N/A	N/A
Serotonin and Melatonin Biosynthesis	N/A	N/A	N/A	N/A
Calcium Transport I	N/A	N/A	N/A	N/A
Glucocorticoid Receptor Signaling	N/A	N/A	N/A	N/A
Sorbitol Degradation I	N/A	N/A	N/A	N/A
Neurotransmitter clearance	N/A	N/A	N/A	N/A
Sulfate Activation for Sulfonation	N/A	N/A	N/A	N/A
Neurotransmitter uptake and metabolism In glial cells	N/A	N/A	N/A	N/A
Nephrin family interactions	N/A	N/A	N/A	N/A
Complement System	N/A	N/A	N/A	N/A
Glycine Cleavage Complex	N/A	N/A	N/A	N/A
Trehalose Degradation II (Trehalase)	N/A	N/A	N/A	N/A
Signaling by MST1	N/A	N/A	N/A	N/A
Alanine Degradation III	N/A	N/A	N/A	N/A
Acyl-CoA Hydrolysis	N/A	N/A	N/A	N/A
Glycogen Degradation III	N/A	N/A	N/A	N/A
Glycine Betaine Degradation	N/A	N/A	N/A	N/A
GP1b-IX-V activation signalling	N/A	N/A	N/A	N/A
Cell Cycle Regulation by BTG Family Proteins	N/A	N/A	N/A	N/A
Acetyl-CoA Biosynthesis I (Pyruvate Dehydrogenase Complex)	N/A	N/A	N/A	N/A
2-amino-3-carboxymuconate Semialdehyde Degradation to Glutaryl-CoA	N/A	N/A	N/A	N/A
Assembly of RNA Polymerase III Complex	N/A	N/A	N/A	N/A
GDP-glucose Biosynthesis	N/A	N/A	N/A	N/A
Intestinal absorption	N/A	N/A	N/A	N/A
Inosine-5'-phosphate Biosynthesis II	N/A	N/A	N/A	N/A
Fructose metabolism	N/A	N/A	N/A	N/A
Circadian Rhythm Signaling	N/A	N/A	N/A	N/A
Tight Junction Signaling	N/A	N/A	N/A	N/A
Metabolism of cofactors	N/A	N/A	N/A	N/A
Cleavage and Polyadenylation of Pre-mRNA	N/A	N/A	N/A	N/A
Hypusine Biosynthesis	N/A	N/A	N/A	N/A
Transcription from mitochondrial promoters	N/A	N/A	N/A	N/A
Alanine Biosynthesis III	N/A	N/A	N/A	N/A
Selenocysteine Biosynthesis II (Archaea and Eukaryotes)	N/A	N/A	N/A	N/A
Mitochondrial calcium ion transport	N/A	N/A	N/A	N/A
ATF6 (ATF6-alpha) activates chaperone genes	N/A	N/A	N/A	N/A
Serine biosynthesis	N/A	N/A	N/A	N/A
Agranulocyte Adhesion and Diapedesis	N/A	N/A	N/A	N/A
Malate-aspartate shuttle	N/A	N/A	N/A	N/A
Ubiquinol-10 Biosynthesis (Eukaryotic)	N/A	N/A	N/A	N/A
Lysine Degradation V	N/A	N/A	N/A	N/A
Lysine Degradation II	N/A	N/A	N/A	N/A
Eumelanin Biosynthesis	N/A	N/A	N/A	N/A
4-hydroxyphenylpyruvate Biosynthesis	N/A	N/A	N/A	N/A
Platelet Adhesion to exposed collagen	N/A	N/A	N/A	N/A
FAT10 Signaling Pathway	N/A	N/A	N/A	N/A
Pexophagy	N/A	N/A	N/A	N/A
L-cysteine Degradation I	N/A	N/A	N/A	N/A
Vitamin E	N/A	N/A	N/A	N/A
Peroxisomal lipid metabolism	N/A	N/A	N/A	N/A
Glycerol-3-phosphate Shuttle	N/A	N/A	N/A	N/A
Erythrocytes take up carbon dioxide and release oxygen	N/A	N/A	N/A	N/A
Signaling by Type 1 Insulin-like Growth Factor 1 Receptor (IGF1R)	N/A	N/A	N/A	N/A
UDP-D-xylose and UDP-D-glucuronate Biosynthesis	N/A	N/A	N/A	N/A
Choline Biosynthesis III	N/A	N/A	N/A	N/A
CDP-diacylglycerol Biosynthesis I	N/A	N/A	N/A	N/A
Acetylcholine binding and downstream events	N/A	N/A	N/A	N/A
Pyrophosphate hydrolysis	N/A	N/A	N/A	N/A
Glycerol Degradation I	N/A	N/A	N/A	N/A
Carnitine synthesis	N/A	N/A	N/A	N/A
Pyruvate Fermentation to Lactate	N/A	N/A	N/A	N/A
Tyrosine Degradation I	N/A	N/A	N/A	N/A
Glycogen Degradation II	N/A	N/A	N/A	N/A
All-trans-decaprenyl Diphosphate Biosynthesis	N/A	N/A	N/A	N/A
Glycogen Biosynthesis II (from UDP-D-Glucose)	N/A	N/A	N/A	N/A
Platelet Aggregation (Plug Formation)	N/A	N/A	N/A	N/A
1D-myo-inositol Hexakisphosphate Biosynthesis II (Mammalian)	N/A	N/A	N/A	N/A
Digestion	N/A	N/A	N/A	N/A
Regulation of the Epithelial-Mesenchymal Transition Pathway	N/A	N/A	N/A	N/A
Glutamate Degradation X	N/A	N/A	N/A	N/A
Nucleotide salvage	N/A	N/A	N/A	N/A
Citrulline-Nitric Oxide Cycle	N/A	N/A	N/A	N/A
L-cysteine Degradation II	N/A	N/A	N/A	N/A
mRNA Editing	N/A	N/A	N/A	N/A
γ-linolenate Biosynthesis II (Animals)	N/A	N/A	N/A	N/A
Clathrin-mediated Endocytosis Signaling	N/A	N/A	N/A	N/A
Phosphatidylcholine Biosynthesis I	N/A	N/A	N/A	N/A
Glutathione Redox Reactions II	N/A	N/A	N/A	N/A
Transport of glycerol from adipocytes to the liver by Aquaporins	N/A	N/A	N/A	N/A
Molybdenum Cofactor Biosynthesis	N/A	N/A	N/A	N/A
NFE2L2 regulating ER-stress associated genes	N/A	N/A	N/A	N/A
Folate Polyglutamylation	N/A	N/A	N/A	N/A
nNOS Signaling in Neurons	N/A	N/A	N/A	N/A
Folate Transformations I	N/A	N/A	N/A	N/A
Vitamin D (calciferol) metabolism	N/A	N/A	N/A	N/A
Germ Cell-Sertoli Cell Junction Signaling	N/A	N/A	N/A	N/A
Glucose and Glucose-1-phosphate Degradation	N/A	N/A	N/A	N/A
Iron homeostasis signaling pathway	N/A	N/A	N/A	N/A
Phagosome Maturation	N/A	N/A	N/A	N/A
2-ketoglutarate Dehydrogenase Complex	N/A	N/A	N/A	N/A
Uridine-5'-phosphate Biosynthesis	N/A	N/A	N/A	N/A
Phosphatidylglycerol Biosynthesis II (Non-plastidic)	N/A	N/A	N/A	N/A
Tetrahydrofolate Salvage from 5,10-methenyltetrahydrofolate	N/A	N/A	N/A	N/A
Alanine metabolism	N/A	N/A	N/A	N/A
D-myo-inositol (1,4,5)-trisphosphate Degradation	N/A	N/A	N/A	N/A
Geranylgeranyldiphosphate Biosynthesis	N/A	N/A	N/A	N/A
Cardiomyocyte Differentiation via BMP Receptors	N/A	N/A	N/A	N/A
Reelin signalling pathway	N/A	N/A	N/A	N/A
Reversible hydration of carbon dioxide	N/A	N/A	N/A	N/A
Oleate Biosynthesis II (Animals)	N/A	N/A	N/A	N/A
L-glutamine Biosynthesis II (tRNA-dependent)	N/A	N/A	N/A	N/A
Glutamate Biosynthesis II	N/A	N/A	N/A	N/A
Sucrose Degradation V (Mammalian)	N/A	N/A	N/A	N/A
Superoxide Radicals Degradation	N/A	N/A	N/A	N/A
γ-glutamyl Cycle	N/A	N/A	N/A	N/A
Axonal Guidance Signaling	N/A	N/A	N/A	N/A
Mechanisms of Viral Exit from Host Cells	N/A	N/A	N/A	N/A
