# Supplementary material for: Multi-omic analyses identify molecular targets of Chd7 that contribute to CHARGE syndrome model phenotypes
Source: Dis Model Mech. 2026 Mar 31;19(3):dmm052592. doi: 10.1242/dmm.052592 (PMC13054947; doi:10.1242/dmm.052592)
Supplement: Table S19. Canonical pathway data from Figure S17 Protein Canonical Pathways [file dmm-19-052592-TableS19.xlsx]

## Sheet: Supplemental Table 19
Supplemental Table 19. Canonical pathway data from Figure S17 Protein Canonical Pathways.
© 2000-2025 QIAGEN. All rights reserved.
Canonical Pathways	PROT_3d_MUT_WT_LOG2AR	PROT_3d_HT_WT_LOG2AR	PROT_5d_MUT_WT_LOG2AR	PROT_5d_HT_WT_LOG2AR
CREB Signaling in Neurons	N/A	-2	-1.414	N/A
Processing of Capped Intron-Containing Pre-mRNA	N/A	N/A	-2.183	-0.447
Synaptogenesis Signaling Pathway	N/A	-1.342	-2.121	N/A
Neutrophil degranulation	N/A	N/A	-3.606	N/A
Glutaminergic Receptor Signaling Pathway (Enhanced)	N/A	N/A	-3.317	N/A
Serotonin Receptor Signaling	N/A	N/A	-3	N/A
RHO GTPase cycle	N/A	N/A	-2.887	N/A
Breast Cancer Regulation by Stathmin1	N/A	N/A	-2.828	N/A
α-Adrenergic Signaling	N/A	N/A	-2.828	N/A
Insulin Secretion Signaling Pathway	N/A	N/A	-2.828	N/A
Oxytocin in Brain Signaling Pathway	N/A	N/A	-2.646	N/A
GNRH Signaling	N/A	N/A	-2.646	N/A
CXCR4 Signaling	N/A	N/A	-2.646	N/A
fMLP Signaling in Neutrophils	N/A	N/A	-2.646	N/A
Thrombin Signaling	N/A	N/A	-2.646	N/A
CCR5 Signaling in Macrophages	N/A	N/A	-2.646	N/A
IL-8 Signaling	N/A	N/A	-2.53	N/A
Corticotropin Releasing Hormone Signaling	N/A	N/A	-2.449	N/A
Glycation Signaling Pathway	N/A	N/A	-2.449	N/A
Apelin Cardiomyocyte Signaling Pathway	N/A	N/A	-2.449	N/A
Opioid Signalling	N/A	N/A	-2.449	N/A
mTOR Signaling	N/A	N/A	-2.449	N/A
Type II Diabetes Mellitus Signaling	N/A	N/A	-2.449	N/A
G alpha (z) signalling events	N/A	N/A	-2.449	N/A
GPER1 signaling	N/A	N/A	-2.449	N/A
Mitochondrial Dysfunction	N/A	N/A	-2.333	N/A
Opioid Signaling Pathway	N/A	N/A	-2.333	N/A
Apelin Endothelial Signaling Pathway	N/A	N/A	-2.333	N/A
Hepatitis B Chronic Liver Pathogenesis Signaling Pathway	N/A	N/A	-2.236	N/A
Pulmonary Healing Signaling Pathway	N/A	N/A	-2.236	N/A
WNK Renal Signaling Pathway	N/A	N/A	-2.236	N/A
L1CAM interactions	N/A	N/A	-2.236	N/A
Acetylcholine Receptor Signaling Pathway	N/A	N/A	-2.236	N/A
Sheddase Signaling Pathway	N/A	N/A	-2.236	N/A
mRNA 3 Prime End Processing Signaling Pathway	N/A	N/A	-2.236	N/A
UVB-Induced MAPK Signaling	N/A	N/A	-2.236	N/A
Netrin Signaling	N/A	N/A	-2.236	N/A
NRF2-mediated Oxidative Stress Response	N/A	N/A	-2.236	N/A
ERBB Signaling	N/A	N/A	-2.236	N/A
Gαq Signaling	N/A	N/A	-2.236	N/A
Endocannabinoid Neuronal Synapse Pathway	N/A	N/A	-2.236	N/A
Melatonin Signaling	N/A	N/A	-2.236	N/A
G-Protein Coupled Receptor Signaling	N/A	N/A	-2.138	N/A
G Beta Gamma Signaling	N/A	N/A	-2.121	N/A
Cyclophilin Signaling Pathway	N/A	N/A	-2.121	N/A
Hepatic Fibrosis Signaling Pathway	N/A	N/A	-2.121	N/A
Leukocyte Extravasation Signaling	N/A	N/A	-2.121	N/A
Pancreatic Secretion Signaling Pathway	N/A	N/A	-2.121	N/A
Eicosanoid Signaling	N/A	N/A	-2.121	N/A
Synaptic Long Term Depression	N/A	N/A	-2.121	N/A
Endothelin-1 Signaling	N/A	N/A	-2.121	N/A
Cardiac Hypertrophy Signaling (Enhanced)	N/A	N/A	-2.111	N/A
RAF/MAP kinase cascade	N/A	N/A	-2	N/A
Androgen Signaling	N/A	N/A	-2	N/A
Nitric Oxide Signaling in the Cardiovascular System	N/A	N/A	-2	N/A
ABRA Signaling Pathway	N/A	N/A	-2	N/A
Fc Epsilon RI Signaling	N/A	N/A	-2	N/A
UVC-Induced MAPK Signaling	N/A	N/A	-2	N/A
CCR3 Signaling in Eosinophils	N/A	N/A	-2	N/A
Huntington's Disease Signaling	N/A	N/A	-2	N/A
IL-3 Signaling	N/A	N/A	-2	N/A
Myelination Signaling Pathway	N/A	N/A	-2	N/A
LPS-stimulated MAPK Signaling	N/A	N/A	-2	N/A
EGF Signaling	N/A	N/A	-2	N/A
HGF Signaling	N/A	N/A	-2	N/A
Protein folding	N/A	N/A	-2	N/A
Cholecystokinin/Gastrin-mediated Signaling	N/A	N/A	-2	N/A
BER (Base Excision Repair) Pathway	N/A	N/A	-2	N/A
Glioma Signaling	N/A	N/A	-2	N/A
Neuregulin Signaling	N/A	N/A	-2	N/A
Polyamine Regulation in Colon Cancer	N/A	N/A	-2	N/A
Signaling by Rho Family GTPases	N/A	N/A	-2	N/A
Renin-Angiotensin Signaling	N/A	N/A	-2	N/A
Neurotransmitter release cycle	N/A	N/A	-2	N/A
Neutrophil Extracellular Trap Signaling Pathway	N/A	N/A	-1.897	N/A
Oxytocin Signaling Pathway	N/A	N/A	-1.897	N/A
Class I MHC mediated antigen processing and presentation	N/A	N/A	-1.897	N/A
Adrenergic Receptor Signaling Pathway (Enhanced)	N/A	N/A	-1.89	N/A
Docosahexaenoic Acid (DHA) Signaling	N/A	N/A	-1.89	N/A
Chronic Myeloid Leukemia Signaling	N/A	N/A	-1.89	N/A
HER-2 Signaling in Breast Cancer	N/A	N/A	-1.89	N/A
KEAP1-NFE2L2 pathway	N/A	N/A	-1.667	N/A
Protein Ubiquitination Pathway	N/A	N/A	-1.667	N/A
Mitotic Prometaphase	N/A	N/A	-1.667	N/A
Orexin Signaling Pathway	N/A	N/A	-1.667	N/A
Ephrin B Signaling	N/A	N/A	-1.633	N/A
Hepatic Cholestasis	N/A	N/A	-1.633	N/A
Ephrin Receptor Signaling	N/A	N/A	-1.633	N/A
S100 Family Signaling Pathway	N/A	N/A	-1.633	N/A
NAFLD Signaling Pathway	N/A	N/A	-1.633	N/A
S Phase	N/A	N/A	-1.633	N/A
IL-12 Signaling and Production in Macrophages	N/A	N/A	-1.633	N/A
G alpha (s) signalling events	N/A	N/A	-1.633	N/A
Cardiac Hypertrophy Signaling	N/A	N/A	-1.414	N/A
Role of NFAT in Cardiac Hypertrophy	N/A	N/A	-1.414	N/A
AMPK Signaling	N/A	N/A	-1.414	N/A
Insulin Receptor Signaling	N/A	N/A	-1.342	N/A
Role of Pattern Recognition Receptors in Recognition of Bacteria and Viruses	N/A	N/A	-1.342	N/A
Neuroinflammation Signaling Pathway	N/A	N/A	-1.342	N/A
Gαi Signaling	N/A	N/A	-1.342	N/A
Histone Modification Signaling Pathway	N/A	N/A	-1.342	N/A
Reelin Signaling in Neurons	N/A	N/A	-1.342	N/A
Glycerophospholipid biosynthesis	N/A	N/A	-1.342	N/A
14-3-3-mediated Signaling	N/A	N/A	-1.342	N/A
Synaptic Long Term Potentiation	N/A	N/A	-1.342	N/A
ILK Signaling	N/A	N/A	-1.342	N/A
EIF2 Signaling	N/A	N/A	-1.342	N/A
Extra-nuclear estrogen signaling	N/A	N/A	-1.342	N/A
PTEN Signaling	N/A	N/A	1.342	N/A
Apelin Adipocyte Signaling Pathway	N/A	N/A	-1.342	N/A
PIP3 activates AKT signaling	N/A	N/A	-1.342	N/A
Signaling by NOTCH4	N/A	N/A	-1.342	N/A
Sperm Motility	N/A	N/A	-1.342	N/A
Autophagy	N/A	N/A	-1.265	N/A
Gap Junction Signaling	N/A	N/A	1.265	N/A
Endocannabinoid Developing Neuron Pathway	N/A	N/A	-1.134	N/A
cAMP-mediated signaling	N/A	N/A	-1.134	N/A
Mitotic Metaphase and Anaphase	N/A	N/A	-1.134	N/A
Mitotic Telophase/Cytokinesis	N/A	N/A	-1	N/A
C-type lectin receptors (CLRs)	N/A	N/A	-1	N/A
SUMOylation of DNA damage response and repair proteins	N/A	N/A	-1	N/A
Signaling by Insulin receptor	N/A	N/A	-1	N/A
Hedgehog 'off' state	N/A	N/A	-1	N/A
Mitotic Prophase	N/A	N/A	-1	N/A
Role of PKR in Interferon Induction and Antiviral Response	N/A	N/A	-1	N/A
Role of MAPK Signaling in Promoting the Pathogenesis of Influenza	N/A	N/A	-1	N/A
Cargo recognition for clathrin-mediated endocytosis	N/A	N/A	-1	N/A
SNARE Signaling Pathway	N/A	-1	N/A	N/A
CDK5 Signaling	N/A	N/A	1	N/A
BEX2 Signaling Pathway	N/A	N/A	-1	N/A
Mitochondrial Division Signaling Pathway	N/A	N/A	-1	N/A
CGAS-STING Signaling Pathway	N/A	N/A	-1	N/A
Oxidative Phosphorylation	N/A	N/A	1	N/A
GABAergic Receptor Signaling Pathway (Enhanced)	N/A	N/A	-1	N/A
Hedgehog 'on' state	N/A	N/A	-1	N/A
RNA polymerase II transcribes snRNA genes	N/A	N/A	-1	N/A
Superpathway of Inositol Phosphate Compounds	N/A	N/A	-1	N/A
GABA receptor activation	N/A	N/A	-1	N/A
Salvage Pathways of Pyrimidine Ribonucleotides	N/A	N/A	-1	N/A
ESR-mediated signaling	N/A	N/A	-1	N/A
Respiratory electron transport	N/A	N/A	1	N/A
Estrogen Receptor Signaling	N/A	N/A	-0.905	N/A
Protein Kinase A Signaling	N/A	N/A	-0.832	N/A
Cachexia Signaling Pathway	N/A	N/A	-0.832	N/A
Production of Nitric Oxide and Reactive Oxygen Species in Macrophages	N/A	N/A	-0.816	N/A
RNA Polymerase II Transcription	N/A	N/A	-0.816	N/A
PPARα/RXRα Activation	N/A	N/A	0.816	N/A
Major pathway of rRNA processing in the nucleolus and cytosol	N/A	N/A	-0.816	N/A
Cilium Assembly	N/A	N/A	-0.816	N/A
Nuclear Cytoskeleton Signaling Pathway	N/A	N/A	-0.816	N/A
rRNA modification in the nucleus and cytosol	N/A	N/A	-0.816	N/A
GPCR-Mediated Nutrient Sensing in Enteroendocrine Cells	N/A	N/A	-0.816	N/A
Hematoma Resolution Signaling Pathway	N/A	N/A	0.816	N/A
NER (Nucleotide Excision Repair, Enhanced Pathway)	N/A	N/A	0.447	N/A
Nucleotide Excision Repair	N/A	N/A	-0.447	N/A
Post-translational protein phosphorylation	N/A	N/A	-0.447	N/A
NAP1L1 Transcription Regulation Signaling Pathway	N/A	N/A	-0.447	N/A
IL-6 Signaling	N/A	N/A	0.447	N/A
Response to elevated platelet cytosolic Ca2+	N/A	N/A	-0.447	N/A
IL-10 Signaling	N/A	N/A	0.447	N/A
TP53 Regulates Metabolic Genes	N/A	N/A	-0.447	N/A
P2Y Purinergic Receptor Signaling Pathway	N/A	N/A	-0.447	N/A
Sleep NREM Signaling Pathway	N/A	N/A	0.447	N/A
Microautophagy Signaling Pathway	N/A	N/A	0.447	N/A
Regulation of Insulin-like Growth Factor (IGF) transport and uptake by IGFBPs	N/A	N/A	-0.447	N/A
Endocannabinoid Cancer Inhibition Pathway	N/A	N/A	-0.447	N/A
Neddylation	N/A	N/A	-0.378	N/A
Dopamine-DARPP32 Feedback in cAMP Signaling	N/A	N/A	-0.378	N/A
PTEN Regulation	N/A	N/A	-0.378	N/A
Deubiquitination	N/A	N/A	0.378	N/A
Dilated Cardiomyopathy Signaling Pathway	N/A	N/A	0.378	N/A
RAR Activation	N/A	N/A	0.333	N/A
CLEAR Signaling Pathway	N/A	N/A	0.302	N/A
Cellular Effects of Sildenafil (Viagra)	N/A	N/A	-0.302	N/A
Visual phototransduction	N/A	N/A	0	N/A
Mitotic G2-G2/M phases	N/A	N/A	0	N/A
Role of Chondrocytes in Rheumatoid Arthritis Signaling Pathway	N/A	N/A	0	N/A
ABC-family proteins mediated transport	N/A	N/A	0	N/A
FXR/RXR Activation	N/A	N/A	0	N/A
Intra-Golgi and retrograde Golgi-to-ER traffic	N/A	N/A	0	N/A
DHCR24 Signaling Pathway	N/A	N/A	0	N/A
ATM Signaling	N/A	N/A	0	N/A
Cohesin Chromatin Regulation Pathway	N/A	N/A	0	N/A
SRP-dependent cotranslational protein targeting to membrane	N/A	N/A	0	N/A
Ribosomal Quality Control Signaling Pathway	N/A	N/A	0	N/A
Phototransduction Pathway	N/A	N/A	N/A	N/A
Ketogenesis	N/A	N/A	N/A	N/A
Glutamate Receptor Signaling	N/A	N/A	N/A	N/A
Signal amplification	N/A	N/A	N/A	N/A
Signaling by FGFR1	N/A	N/A	N/A	N/A
Leucine Degradation I	N/A	N/A	N/A	N/A
Inhibition of Angiogenesis by TSP1	N/A	N/A	N/A	N/A
Maturation of TCA enzymes and regulation of TCA cycle	N/A	N/A	N/A	N/A
Peroxisomal protein import	N/A	N/A	N/A	N/A
Sulfur amino acid metabolism	N/A	N/A	N/A	N/A
RAN Signaling	N/A	N/A	N/A	N/A
ISG15 antiviral mechanism	N/A	N/A	N/A	N/A
Effects of PIP2 hydrolysis	N/A	N/A	N/A	N/A
Xenobiotic Metabolism Signaling	N/A	N/A	N/A	N/A
GABA Receptor Signaling	N/A	N/A	N/A	N/A
Regulation of TP53 Activity through Acetylation	N/A	N/A	N/A	N/A
Amyloid Processing	N/A	N/A	N/A	N/A
RHO GTPases activate KTN1	N/A	N/A	N/A	N/A
Relaxin Signaling	N/A	N/A	N/A	N/A
MAPK targets/ Nuclear events mediated by MAP kinases	N/A	N/A	N/A	N/A
Cristae formation	N/A	N/A	N/A	N/A
Cellular response to heat stress	N/A	N/A	N/A	N/A
Transcriptional Regulatory Network in Embryonic Stem Cells	N/A	N/A	N/A	N/A
ERBB4 Signaling	N/A	N/A	N/A	N/A
PFKFB4 Signaling Pathway	N/A	N/A	N/A	N/A
PXR/RXR Activation	N/A	N/A	N/A	N/A
Aldosterone Signaling in Epithelial Cells	N/A	N/A	N/A	N/A
Phenylalanine Degradation IV (Mammalian, via Side Chain)	N/A	N/A	N/A	N/A
Beta-catenin independent WNT signaling	N/A	N/A	N/A	N/A
Signaling by ROBO receptors	N/A	N/A	N/A	N/A
Translocation of SLC2A4 (GLUT4) to the plasma membrane	N/A	N/A	N/A	N/A
Tryptophan Degradation X (Mammalian, via Tryptamine)	N/A	N/A	N/A	N/A
Signaling by TGFBR3	N/A	N/A	N/A	N/A
Creatine-phosphate Biosynthesis	N/A	N/A	N/A	N/A
D-myo-inositol (1,3,4)-trisphosphate Biosynthesis	N/A	N/A	N/A	N/A
DNA Damage/Telomere Stress Induced Senescence	N/A	N/A	N/A	N/A
Activation of kainate receptors upon glutamate binding	N/A	N/A	N/A	N/A
SUMOylation of ubiquitinylation proteins	N/A	N/A	N/A	N/A
Glucocorticoid Receptor Signaling	N/A	N/A	N/A	N/A
Neurotransmitter uptake and metabolism In glial cells	N/A	N/A	N/A	N/A
IL-22 Signaling	N/A	N/A	N/A	N/A
Endosomal Sorting Complex Required For Transport (ESCRT)	N/A	N/A	N/A	N/A
MYC Mediated Apoptosis Signaling	N/A	N/A	N/A	N/A
Telomere Extension by Telomerase	N/A	N/A	N/A	N/A
RHOGDI Signaling	N/A	N/A	N/A	N/A
Chemokine Signaling	N/A	N/A	N/A	N/A
Caveolar-mediated Endocytosis Signaling	N/A	N/A	N/A	N/A
Signaling by Activin	N/A	N/A	N/A	N/A
SUMOylation of RNA binding proteins	N/A	N/A	N/A	N/A
Glycogen Degradation III	N/A	N/A	N/A	N/A
Resolution of Abasic Sites (AP sites)	N/A	N/A	N/A	N/A
Rap1 signalling	N/A	N/A	N/A	N/A
Acetyl-CoA Biosynthesis I (Pyruvate Dehydrogenase Complex)	N/A	N/A	N/A	N/A
Platelet homeostasis	N/A	N/A	N/A	N/A
IL-17A Signaling in Fibroblasts	N/A	N/A	N/A	N/A
Cardiac β-adrenergic Signaling	N/A	N/A	N/A	N/A
Processing of Capped Intronless Pre-mRNA	N/A	N/A	N/A	N/A
Detoxification of Reactive Oxygen Species	N/A	N/A	N/A	N/A
Circadian Rhythm Signaling	N/A	N/A	N/A	N/A
Tight Junction Signaling	N/A	N/A	N/A	N/A
The Visual Cycle	N/A	N/A	N/A	N/A
Thyroid Cancer Signaling	N/A	N/A	N/A	N/A
Ketone body metabolism	N/A	N/A	N/A	N/A
BAG2 Signaling Pathway	N/A	N/A	N/A	N/A
Glutamate binding, activation of AMPA receptors and synaptic plasticity	N/A	N/A	N/A	N/A
SUMOylation of SUMOylation proteins	N/A	N/A	N/A	N/A
RET signaling	N/A	N/A	N/A	N/A
Neuropathic Pain Signaling in Dorsal Horn Neurons	N/A	N/A	N/A	N/A
PDGF Signaling	N/A	N/A	N/A	N/A
SUMOylation of nuclear envelope proteins	N/A	N/A	N/A	N/A
DAG and IP3 signaling	N/A	N/A	N/A	N/A
Factors Promoting Cardiogenesis in Vertebrates	N/A	N/A	N/A	N/A
NIK-->noncanonical NF-kB signaling	N/A	N/A	N/A	N/A
Calcium Signaling	N/A	N/A	N/A	N/A
VEGF Family Ligand-Receptor Interactions	N/A	N/A	N/A	N/A
ROBO SLIT Signaling Pathway	N/A	N/A	N/A	N/A
Meiotic synapsis	N/A	N/A	N/A	N/A
Regulation of RUNX2 expression and activity	N/A	N/A	N/A	N/A
Virus Entry via Endocytic Pathways	N/A	N/A	N/A	N/A
Transcriptional Regulation by NPAS4	N/A	N/A	N/A	N/A
Spermine Biosynthesis	N/A	N/A	N/A	N/A
Pulmonary Fibrosis Idiopathic Signaling Pathway	N/A	N/A	N/A	N/A
FAT10 Cancer Signaling Pathway	N/A	N/A	N/A	N/A
NF-κB Activation by Viruses	N/A	N/A	N/A	N/A
Coenzyme A Biosynthesis	N/A	N/A	N/A	N/A
IL-1 Signaling	N/A	N/A	N/A	N/A
Sonic Hedgehog Signaling	N/A	N/A	N/A	N/A
Transcriptional regulation by the AP-2 (TFAP2) family of transcription factors	N/A	N/A	N/A	N/A
Remodeling of Epithelial Adherens Junctions	N/A	N/A	N/A	N/A
Role of PI3K/AKT Signaling in the Pathogenesis of Influenza	N/A	N/A	N/A	N/A
Metabolism of vitamin K	N/A	N/A	N/A	N/A
RAB geranylgeranylation	N/A	N/A	N/A	N/A
Autism Signaling Pathway	N/A	N/A	N/A	N/A
Choline Biosynthesis III	N/A	N/A	N/A	N/A
Spliceosomal Cycle	N/A	N/A	N/A	N/A
IL-2 Signaling	N/A	N/A	N/A	N/A
Interconversion of nucleotide di- and triphosphates	N/A	N/A	N/A	N/A
Mismatch Repair in Eukaryotes	N/A	N/A	N/A	N/A
Pyruvate metabolism	N/A	N/A	N/A	N/A
tRNA Splicing	N/A	N/A	N/A	N/A
Insulin processing	N/A	N/A	N/A	N/A
Xenobiotic Metabolism PXR Signaling Pathway	N/A	N/A	N/A	N/A
Vasopressin regulates renal water homeostasis via Aquaporins	N/A	N/A	N/A	N/A
Energy dependent regulation of mTOR by LKB1-AMPK	N/A	N/A	N/A	N/A
Thrombopoietin Signaling	N/A	N/A	N/A	N/A
GPCR-Mediated Integration of Enteroendocrine Signaling Exemplified by an L Cell	N/A	N/A	N/A	N/A
Apelin Liver Signaling Pathway	N/A	N/A	N/A	N/A
Formation of ATP by chemiosmotic coupling	N/A	N/A	N/A	N/A
Amyotrophic Lateral Sclerosis Signaling	N/A	N/A	N/A	N/A
Glycogen Degradation II	N/A	N/A	N/A	N/A
TCA Cycle II (Eukaryotic)	N/A	N/A	N/A	N/A
Amino acids regulate mTORC1	N/A	N/A	N/A	N/A
Signaling by BMP	N/A	N/A	N/A	N/A
Apelin Muscle Signaling Pathway	N/A	N/A	N/A	N/A
Protein ubiquitination	N/A	N/A	N/A	N/A
Interleukin-2 family signaling	N/A	N/A	N/A	N/A
Signaling by FGFR2	N/A	N/A	N/A	N/A
Iron uptake and transport	N/A	N/A	N/A	N/A
Melatonin Degradation II	N/A	N/A	N/A	N/A
SUMOylation of DNA replication proteins	N/A	N/A	N/A	N/A
1D-myo-inositol Hexakisphosphate Biosynthesis II (Mammalian)	N/A	N/A	N/A	N/A
Chromatin organization	N/A	N/A	N/A	N/A
Signaling by Retinoic Acid	N/A	N/A	N/A	N/A
Late endosomal microautophagy	N/A	N/A	N/A	N/A
PI Metabolism	N/A	N/A	N/A	N/A
Glucose metabolism	N/A	N/A	N/A	N/A
Citric acid cycle (TCA cycle)	N/A	N/A	N/A	N/A
Fc epsilon receptor (FCERI) signaling	N/A	N/A	N/A	N/A
RHO GTPases Activate NADPH Oxidases	N/A	N/A	N/A	N/A
Clathrin-mediated Endocytosis Signaling	N/A	N/A	N/A	N/A
Superpathway of D-myo-inositol (1,4,5)-trisphosphate Metabolism	N/A	N/A	N/A	N/A
Phosphatidylcholine Biosynthesis I	N/A	N/A	N/A	N/A
Growth Hormone Signaling	N/A	N/A	N/A	N/A
Glutathione Redox Reactions II	N/A	N/A	N/A	N/A
Advanced glycosylation endproduct receptor signaling	N/A	N/A	N/A	N/A
WNT/SHH Axonal Guidance Signaling Pathway	N/A	N/A	N/A	N/A
Triglyceride metabolism	N/A	N/A	N/A	N/A
Activation of NMDA receptors and postsynaptic events	N/A	N/A	N/A	N/A
Gαs Signaling	N/A	N/A	N/A	N/A
4-1BB Signaling in T Lymphocytes	N/A	N/A	N/A	N/A
nNOS Signaling in Neurons	N/A	N/A	N/A	N/A
Striated Muscle Contraction	N/A	N/A	N/A	N/A
Assembly and cell surface presentation of NMDA receptors	N/A	N/A	N/A	N/A
Fatty acyl-CoA biosynthesis	N/A	N/A	N/A	N/A
G alpha (12/13) signalling events	N/A	N/A	N/A	N/A
Cell Cycle Checkpoints	N/A	N/A	N/A	N/A
Metabolism of polyamines	N/A	N/A	N/A	N/A
IL-17A Signaling in Gastric Cells	N/A	N/A	N/A	N/A
Iron homeostasis signaling pathway	N/A	N/A	N/A	N/A
Phagosome Maturation	N/A	N/A	N/A	N/A
Glycogen metabolism	N/A	N/A	N/A	N/A
Thrombin signalling through proteinase activated receptors (PARs)	N/A	N/A	N/A	N/A
Colorectal Cancer Metastasis Signaling	N/A	N/A	N/A	N/A
Apelin Pancreas Signaling Pathway	N/A	N/A	N/A	N/A
D-myo-inositol (1,4,5)-trisphosphate Degradation	N/A	N/A	N/A	N/A
DNA Damage Bypass	N/A	N/A	N/A	N/A
Pyridoxal 5'-phosphate Salvage Pathway	N/A	N/A	N/A	N/A
mRNA Capping	N/A	N/A	N/A	N/A
D-myo-inositol (1,4,5)-Trisphosphate Biosynthesis	N/A	N/A	N/A	N/A
Axonal Guidance Signaling	N/A	N/A	N/A	N/A
Mechanisms of Viral Exit from Host Cells	N/A	N/A	N/A	N/A
