# Supplementary material for: Multi-omic analyses identify molecular targets of Chd7 that contribute to CHARGE syndrome model phenotypes
Source: Dis Model Mech. 2026 Mar 31;19(3):dmm052592. doi: 10.1242/dmm.052592 (PMC13054947; doi:10.1242/dmm.052592)
Supplement: Table S20. Canonical pathway data from Figure 5B RNA Upstream Regulators [file dmm-19-052592-TableS20.xlsx]

## Sheet: Supplemental Table 20
Supplemental Table 20. Canonical pathway data from Figure 5B RNA Upstream Regulators.
© 2000-2025 QIAGEN. All rights reserved.
Upstream Regulators	3d.MUT.WT.log2FoldChange	3d.HT.WT.log2FoldChange	5d.MUT.WT.log2FoldChange	5d.HT.WT.log2FoldChange
sirolimus	0.443	1.485	5.356	6.86
miR-124-3p (and other miRNAs w/seed AAGGCAC)	0.337	1.363	3.178	3.471
NPC1	0.054	1.026	2.327	3.492
DKK1	-1.091	0.8	0.99	2.614
deoxycholate	-1.974	-1.4	-0.771	1.097
Laminin (complex)	-0.064	0.751	2.161	2.179
NOTCH3	-1.067	-0.45	0.398	1.64
TFRC	-1.912	-0.788	-0.671	0.058
KDM5A	2.84	4.379	3.916	5.104
PD98059	0.725	2.108	2.052	4.062
LY294002	1.297	1.305	2.167	3.811
RORC	0	2.2	2.393	3.062
N-acetyl-L-cysteine	0.974	1.804	1.646	2.917
MYOG	-2.183	-2.195	-1.103	-0.946
U0126	-1.112	1.202	0.59	2.961
MYOCD	-2.551	-2.738	-0.175	-0.231
miR-1-3p (and other miRNAs w/seed GGAAUGU)	0.642	0.506	2.073	2.418
glutamine	-0.97	-0.005	2.4	2.24
streptozocin	-1.538	-1.442	-1.289	-0.468
ITGB1	-1.305	-0.101	1.242	0.724
KRAS	-1.242	-1.089	0.189	0.371
triamcinolone acetonide	-0.577	-0.625	0.138	0.453
SB203580	2.023	3.143	2.403	4.108
CPT1B	1.849	1.32	2.613	2.968
enalapril	-0.555	2.224	2.148	2.436
LIPA	-0.447	1.633	2.449	2.121
IGF2	-1.961	-1.962	-1.982	-0.419
calphostin C	0.652	0.766	1.59	1.344
YY1	-1.533	-0.817	0.502	-0.014
EZH2	-0.802	0.66	0.488	0.885
PPP2CA	-1.437	-1.414	-1.517	-0.976
PSEN1	0.325	-0.762	1.822	1.884
MSTN	0.478	0.758	1.92	1.221
MAPK1	-0.213	-1.321	1.167	0.949
wortmannin	1.14	2.75	1.416	3.246
EIF6	0.707	-1	3.441	2.524
SIRT1	-1.313	-2.207	-0.613	-0.805
MAPK8	-1.123	-2.213	0.502	-0.105
ETS1	-2.377	-2.425	-2.017	-2.273
PPP3CA	-2.414	-2.236	-1.673	-2.156
HAND2	-1.951	-2.855	0.8	-1.278
MAPK14	-1.866	-2.725	-0.578	-1.475
HMOX2	-1.078	-2.028	2.728	-0.234
mifepristone	-0.387	1.461	2.631	0.962
SMAD4	-1.261	-2.76	0.408	-0.414
cyclosporin A	-0.739	1.241	-0.882	1.512
propylthiouracil	-1.342	1.414	-0.68	0.931
cuprizone	-1.437	-0.378	-0.737	-0.733
MYOD1	-2.625	-3.253	-1.691	-2.462
EP300	-2.143	-3.274	-1.776	-1.913
ammonium	1.846	-0.718	2.065	2.363
nitric oxide	-1.937	-1.067	-1.067	-1.55
tretinoin	-1.369	-1.139	-2.472	0.365
CLIC4	0.817	1	2.138	1
DGCR8	0.505	-0.339	1.72	0.64
PEAR1	1.414	3.317	1.134	3
FOXA2	-2.376	-2.433	-1.537	-2.339
GATA4	-1.509	-3.23	-0.62	-1.453
BRD4	-1.137	-2.338	-0.895	-1.018
FOXF2	0.968	1.987	0.36	2.061
PTHLH	-1.972	-1.015	-0.587	-1.585
NCOR1	0.475	-1.342	2.157	0.529
oleic acid	1.274	0.359	0.557	1.73
HRAS	-1.411	0.588	0.656	-0.688
vancomycin	-0.653	-0.308	1.457	-0.54
4-phenylbutyric acid	-0.691	0	0.517	-0.463
MEF2C	-2.395	-3.487	-1.892	-2.497
TSPO	1.633	2	1.414	2
EFEMP1	-1.342	-2.53	-0.816	-1.508
ESRRG	-0.885	-3.071	0.512	-1.201
FGFR1	-0.788	-1.953	0.051	-1.028
calcitriol	0.073	1.805	-0.356	1.226
CSF3	-1.984	-1.441	0.062	-2.316
nifedipine	1.964	0.365	1.195	1.811
HDAC1	0.239	1.172	-0.132	0.822
5-azacytidine	0.188	-1.062	-0.365	0.153
sesaminol	2.236	3.5	1.633	2.887
SP3	0.663	1.89	0.736	1.005
tetrachlorodibenzodioxin	-0.099	-0.663	-0.444	-0.182
SMTNL1	1.802	3.456	1.633	2.273
IRS2	-2.396	-1.348	-1.276	-2.578
SIX1	1.192	3.71	0.759	1.738
SP600125	1.531	2.332	-0.321	2.041
MCOLN1	0.798	-2	0.409	-0.295
NR4A1	1.585	-0.401	0.4	1.08
SRF	-2.605	-4.443	-1.383	-4.43
THZ1	1.667	3.592	-0.636	2.041
GATA6	-1.192	-3.105	-1.204	-2.269
EDN1	-1.724	-0.808	0.287	-2.961
CEBPD	-0.263	-2.596	-1.256	-1.324
trans-hydroxytamoxifen	-1.508	1.249	-0.901	-1.547
L-triiodothyronine	-0.476	-1.413	-2.696	-0.59
D-glucose	-0.34	-2.582	-0.399	-1.685
ARID1A	0.592	-2.41	-0.721	-0.757
LMNA	0	1.461	-0.677	0.297
epicatechin	0.254	-1.265	0	-0.437
p38 MAPK	-2.491	-2.921	-2.079	-3.152
acetaminophen	-2.2	-0.47	-2.733	-2.22
DNMT3B	1.406	3.578	1	1.477
SORL1	0.905	-3.464	-0.471	-1.46
TCF4	-0.903	-1.82	-2.123	-1.291
NCOA2	-1.281	1.134	-2.267	-1.323
IKBKB	-0.11	-2.618	-1.646	-1.326
TP53	-0.615	-0.305	-3.126	-0.632
ZC3H12A	-0.156	2.39	0.57	-0.74
CX3CR1	0.632	2.236	0.277	0.577
HMGA1	-0.303	-1.475	-0.424	-1.028
Sb202190	3.07	2.208	1.035	2.556
TGFB1	-0.538	-3.223	0.428	-3.87
BMP4	0.021	-3.114	0.37	-3.423
thioacetamide	-0.765	-2.219	-0.546	-2.443
troglitazone	-0.992	1.231	-0.883	-1.566
GLI1	1.037	-1.378	0.74	-0.866
OSM	-0.424	-1.618	-0.393	-1.516
OGA	1.941	-0.258	0.447	0.868
TWIST1	0.432	-1.634	0.018	-1.144
indomethacin	0.229	0.647	-1.556	-0.1
MEF2D	-1.521	-2.388	-1.851	-2.213
mibolerone	-1.912	-1.134	-0.687	-4.085
HNF4A	2.07	-1.683	-2.222	-0.109
CTNNB1	-1.31	0.148	-1.366	-2.15
FOS	0.351	-1.706	-1.443	-0.846
FOXO1	-0.657	0.482	-2.028	-1.122
NFKBIA	-0.532	-1.137	-0.595	-1.157
HDAC4	0.311	1.408	-0.963	-0.043
Immunoglobulin	0.286	0.841	-0.284	0.03
RB1	-2.353	-4.415	-3.356	-4.133
PDGF-BB	-1.652	0.708	-2.192	-3.679
ERBB2	-1.769	-0.422	-1.384	-3.841
CREBBP	-1.289	-0.761	-3.203	-1.988
tacrolimus	2.945	1.726	-0.293	1.435
PP2/AG1879 tyrosine kinase inhibitor	1.968	2	-0.14	1.105
MET	-0.375	-1.762	-0.357	-2.55
VEGFB	-0.707	-0.9	-1.972	-1.147
TFE3	-0.895	0.647	-0.506	-2.51
DNMT1	0.788	0.2	1.14	-1.345
camptothecin	-1.874	-2.449	-1.726	-4.758
IGF1R	-2.254	-2.606	-2.131	-3.293
growth hormone	-1.924	0.124	-2.545	-4.093
FGFR2	-1.659	-0.875	-2.797	-2.566
IRS1	-1.845	-1.091	-1.958	-2.901
trichostatin A	1.384	-2.571	-1.248	-2.445
NTF3	-1.414	-2.121	-1.89	-2.143
HNF1A	0.186	-1.563	-3.231	-1.816
AR	0.751	1.664	-2.371	-1.505
AHR	0.762	1.717	-2.073	-1.431
NRG1	-0.723	-1.314	-0.433	-3.063
nitrofurantoin	-0.923	0.378	-1.614	-2.478
HDAC5	2.236	1.109	-0.493	0.859
TP63	0.152	0.3	-2.42	-1.489
FGF1	0.282	-1.157	-1.674	-1.053
WNT4	-0.702	0	-0.973	-1.656
CEBPA	0.637	-0.601	-1.222	-0.481
LH	0.061	2.148	-5.62	-5.075
progesterone	-0.913	-2.856	-3.262	-3.025
TNFSF11	-1.104	-2.646	-2.46	-2.682
GNAQ	-1.506	-2.195	-1.823	-2.766
mycophenolic acid	-1.342	-2.236	-1.769	-2.869
COL6A1	-1.512	-2.236	-2	-2.429
VEGF	0.306	-1.769	-3.263	-2.37
FSH	1.545	2.454	-1.738	-1.59
rosiglitazone	-0.159	1.396	-1.932	-3.69
DNMT3A	2.138	2.668	1.709	0.427
ERK1/2	-1.455	-1.454	-1.545	-2.385
benzo(a)pyrene	1.392	1.553	-2.358	-1.25
ERK	0.326	-2.178	-1.34	-2.642
FGF2	-0.899	-1.567	-1.126	-2.572
PPARG	0.38	1.033	-2.497	-2.248
PTCH1	1.982	2	0.896	1.195
TNF	0.674	-1.376	-0.413	-3.331
PGR	-0.061	1	-1.892	-2.619
PRKAA2	1.974	2.183	0.47	0.63
DLX1	0	1.067	-0.896	-3.293
dihydrotestosterone	0.43	-0.176	-2.779	-1.633
gentamicin	0.114	1.485	-0.613	-2.744
IL15	-0.761	-0.184	-1.64	-2.207
bexarotene	1.133	2	0.404	-0.967
SALL4	1.155	1.897	-0.471	-0.408
diethylstilbestrol	-0.406	0.186	-1.023	-2.066
LEP	0.409	-1.134	-0.738	-1.354
phenylephrine	0.104	-1.26	-0.538	-1.723
SHH	-0.391	0.335	-0.831	-1.961
RHO	0.333	-0.816	-0.478	-0.971
MYC	-0.677	-1.714	-6.643	-6.607
ESRRA	-1.82	-3.352	-2.833	-4.957
MYCN	1.287	-0.514	-4.676	-4.636
TYA-018	-0.434	-1.107	-4.6	-4.63
IGF1	-1.559	-2.587	-2.418	-4.016
CREB1	-1.171	-2.688	-2.843	-3.514
forskolin	0.559	1.659	-3.374	-4.54
EGFR	-0.465	-2.65	-2.965	-3.569
HIF1A	-2.158	-2.22	-2.272	-2.681
hydrogen peroxide	-1.307	-0.902	-3.113	-3.971
EGF	-1.2	-1.036	-3.03	-3.798
MEK	0.759	-1.837	-2.603	-3.013
BMP2	0.423	-2.298	-1.65	-3.393
AGT	-0.733	-1.644	-1.524	-3.86
NOTCH1	-1.13	-1.432	-2.457	-2.39
Prl	0.089	-1.987	-2.579	-2.648
TAFAZZIN	-1.671	-1.817	-1.915	-1.876
SREBF1	2.192	1.469	-1.816	-1.542
CD44	0.389	-1.742	-1.89	-2.956
insulin	0.483	-1.13	-1.228	-3.848
GDF2	0.167	-1.912	-1.235	-3.223
MTOR	1.618	0.809	-2.203	-1.903
fenofibrate	0.028	1.082	-2.081	-3.321
YAP1	-0.597	0.115	-2.349	-3.356
ESR2	-0.654	-1.816	-1.499	-2.343
dexamethasone	1.086	-1.268	-1.717	-1.981
PPARA	0.364	0.785	-1.651	-2.798
resveratrol	1.193	-0.725	-0.866	-1.996
LIN28B	-0.277	0	-1.912	-2.36
FURIN	0.063	-1.181	-1.029	-1.72
HBEGF	0	-0.707	-0.619	-1.846
NR4A3	0.038	0.034	-1.027	-2.063
CSF2	0.652	-0.616	-0.336	-1.479
APLN	1.671	0.388	-0.678	-0.345
ciglitazone	-0.243	-0.137	-0.631	-1.942
FOXA1	1.136	0.894	0.886	0.003
simvastatin	1.778	0.131	-0.085	-0.573
metribolone	-1.715	-3.065	-4.788	-7.156
TEAD1	-2.882	-3.464	-4.414	-5.445
beta-estradiol	-0.554	-1.678	-3.929	-8.636
INSR	-1.657	-2.492	-4.325	-5.612
lipopolysaccharide	-0.278	-1.715	-4.19	-4.708
medroxyprogesterone acetate	0.332	-2.53	-2.919	-4.915
SP1	-1.236	-1.599	-3.339	-4.518
SMARCA4	-1.822	-2.135	-2.947	-3.057
8-bromo-cAMP	0.068	-1.909	-3.447	-4.458
IL4	0.995	-1.627	-2.72	-4.467
VEGFA	-0.669	-2.309	-2.559	-3.78
mono-(2-ethylhexyl)phthalate	-0.239	-0.64	-2.82	-4.576
decitabine	-1.525	-1.599	-2.226	-2.645
SYVN1	2.111	0.378	-1.414	-3.273
HMOX1	2.207	1.463	-1.32	-2.184
ethanol	-0.275	-1.28	-2.178	-3.307
TP73	-0.179	-1.57	-2.046	-2.957
IFNG	0.687	-1.201	-1.569	-3.277
PPARGC1A	-0.276	-1.434	-2.191	-2.798
IL1B	0.13	-0.394	-1.948	-3.833
methylprednisolone	0.051	-1.11	-1.815	-3.273
STAT5B	-0.118	-1.043	-2.164	-2.655
TEAD4	-0.657	-1.463	-1.548	-2.185
cobalt chloride	0.378	-0.742	-2.127	-2.414
quercetin	2.308	1.906	-0.38	-0.836
GCN2iB	0	-0.466	-1.706	-3.21
ADIPOR1	0.707	0.447	-1.212	-2.985
eicosapentaenoic acid	1.985	0.97	-0.369	-1.05
ESR1	-0.383	-0.801	-1.115	-1.86
WNT3A	0.376	-0.659	-0.815	-2.262
LIF	0.303	-0.426	-0.823	-2.038
BMP6	0.314	0.208	-0.989	-2.008
PIK3R1	1.446	-0.2	-0.585	-1.242
SOX9	0.211	-0.146	-0.991	-2.095
prostaglandin E2	-0.529	-0.572	-0.843	-1.16
methotrexate	1.135	0.739	-0.31	-0.795
doxycycline	-0.106	-0.156	-1.077	-1.5
AKT	-0.028	-0.38	-0.796	-1.201
GABA	0.243	N/A	6.093	7.21
ST1926	0.707	N/A	5.145	7.488
torin1	1.599	N/A	3.6	5.868
ibrutinib	-1.89	N/A	3.579	5.122
let-7a-5p (and other miRNAs w/seed GAGGUAG)	N/A	2.949	3.437	3.762
CLCF1	1.342	N/A	3.742	4.021
NPR3	1.98	N/A	2.8	3.283
ZHX2	-0.243	N/A	3.678	3.936
IGF2BP1	-2.353	N/A	0.833	4.542
EGLN	-2.2	N/A	2.547	2.911
miR-16-5p (and other miRNAs w/seed AGCAGCA)	-0.421	N/A	2.957	3.478
APH-1	1.342	N/A	1.994	2.5
lisinopril	-2.236	-2.132	N/A	-1.414
NUPR1	-2.553	N/A	-1.918	-0.944
MK2206	1.23	N/A	1.768	2.161
EFNA5	-2.236	N/A	0.447	2.236
VIM	-1.067	N/A	1.387	2.219
SPI1	0.301	N/A	2.061	2.277
miR-145-5p (and other miRNAs w/seed UCCAGUU)	N/A	0.351	1.647	2.619
PPIF	0.378	N/A	1.941	2.111
HOXA10	-1.505	-1.093	N/A	1.796
GnRH analog	N/A	-2.236	0.408	1.511
TSC1	N/A	-0.378	0.898	2.721
ELAVL1	-1.155	N/A	1.357	1.463
CDK19	0	N/A	1.897	1.994
valproic acid	-0.161	N/A	1.2	2.457
dorsomorphin	-2.219	-0.956	-0.539	N/A
POR	0	N/A	1.117	2.354
GRN	-0.555	N/A	1.056	1.781
L-methionine	-0.865	N/A	0.945	1.464
fulvestrant	-0.48	N/A	1.351	1.423
NOTCH2	N/A	-1.941	-0.57	0.579
lactic acid	N/A	-1.838	-0.754	-0.251
EFNA2	-2	N/A	-0.378	-0.333
staurosporine	-1.354	N/A	0.338	1.014
doxorubicin	N/A	-0.41	0.565	1.535
PHLPP1	N/A	-0.927	-0.555	0.555
INS	-0.197	N/A	0.498	1.244
3-deazaneplanocin	-1.412	N/A	-0.293	-0.05
D-galactose	N/A	-0.927	-0.651	-0.128
POU4F1	-0.555	-0.128	N/A	0.808
TAF4	-0.816	N/A	-0.152	0.282
CDKN1B	N/A	0.128	0.286	0.561
miR-30c-5p (and other miRNAs w/seed GUAAACA)	-0.976	2.631	N/A	4.038
KLF6	N/A	-2.76	-2.414	-2.425
DICER1	N/A	2	2.281	2.295
nicotine	N/A	-2.734	-2.397	-1.098
NTRK3	-2.236	-2.449	N/A	-1.51
H1-2	1.192	N/A	1.498	2.429
SFRP1	0	N/A	2.449	2.401
UCHL1	N/A	0.323	1.762	2.092
miR-27a-3p (and other miRNAs w/seed UCACAGU)	0.365	N/A	0.99	2.597
VCAN	-1.105	-1.066	1.207	N/A
losartan potassium	-2.313	0.172	N/A	0.838
cantharidin	-0.816	N/A	1.291	0.808
SP110	0.333	0	N/A	2.53
ISG15	-1.452	-1.188	0	N/A
NRAS	N/A	-0.426	1.023	0.974
GSK3B	-0.287	0.777	N/A	1.211
NOS2	0.312	-0.046	N/A	1.783
KLF3	-0.868	0.302	N/A	0.901
CDK6	0	0.816	N/A	1.221
thioctic acid	N/A	-0.927	-0.728	0.131
SNCA	-0.742	N/A	-0.343	0.573
PI3K (family)	-0.57	N/A	-0.495	-0.301
FLCN	N/A	1.054	3.322	3.2
HMGN5	-2.236	-2.449	N/A	-1.633
CST5	-0.18	N/A	2.563	1.902
NRP1	-1.664	N/A	-1.188	-1.324
kanamycin A	0.378	N/A	2.111	1.5
colistin	0.378	N/A	2.111	1.5
TBX5	N/A	-2.378	-0.554	-0.873
ATF2	-1.972	N/A	-0.762	-1.048
BTG2	N/A	-2	-0.705	-0.908
metronidazole	0	N/A	2.111	1.5
COLQ	0.555	0.47	2	N/A
HOXA9	-1.109	N/A	1.342	0.563
KDM1A	-0.725	-0.896	1.093	N/A
ATG7	N/A	-0.52	-0.646	1.413
H89	N/A	0.456	0.147	1.975
PER2	-0.106	N/A	-0.105	2.236
tazemetostat	-1.053	N/A	0.409	-0.005
GRIN2A	2	N/A	1.947	2.592
GH1	-2.157	-2.359	N/A	-1.946
SUPT16H	-1.912	-2.138	-1.463	N/A
ADAM10	N/A	-1.342	-2.333	0.905
POU4F2	-1.89	-1.291	N/A	-1.383
CELF1	-1.387	-1.633	N/A	-1
AZ-1	-1.452	N/A	1.168	-0.017
thyroid hormone	N/A	-1.912	0.137	-0.459
IKZF1	-1.05	N/A	1.248	0.195
SP2509	-1.175	N/A	1.102	0.094
levodopa	0.166	N/A	0.118	1.475
SATB1	-0.647	0.563	N/A	0.517
arsenic trioxide	-0.314	N/A	-0.333	1.057
seocalcitol	-1.98	N/A	-2.024	-1.828
ALDH2	0.946	2.4	N/A	2.026
silibinin	N/A	1.337	1.718	1.584
CA9	N/A	0.246	2.236	1.532
RHOA	N/A	-1.904	-0.646	-1.166
dimethyl sulfoxide	N/A	-2.4	0.404	-0.674
JNK	-1.215	-2.007	0.13	N/A
ERBB3	-1.04	-1.506	N/A	-0.736
GUCY1B1	-0.44	N/A	-0.853	1.035
NCOR2	-0.128	-0.894	0.822	N/A
CCN2	N/A	-2.584	-0.714	-1.697
FOXC2	-1.498	-2.397	-0.418	N/A
PRKCB	-0.412	-1.969	1.231	N/A
TGFBR1	N/A	-1.982	0.193	-0.869
SOX2	-0.845	N/A	-1.384	0.197
bisindolylmaleimide I	0.355	1.808	N/A	1.198
IL11	-0.494	-1.981	0.342	N/A
ID2	0	N/A	0.88	0.235
SPDEF	-0.447	0.447	N/A	0.103
let-7 (includes others)	N/A	2.271	2.562	2.362
WNT11	-1.98	-2.089	N/A	-1.964
JUN	-1.786	-2.07	-1.654	N/A
ZNF106	N/A	-1.192	1.265	-0.378
SMARCA2	-0.2	1.555	0.339	N/A
TCF3	-0.882	N/A	-0.37	-0.841
NFYC	2	3.162	N/A	2.449
THRA	N/A	-2.36	-0.476	-1.975
PKM	N/A	-1.414	0.457	-0.947
fluoride	0.577	0	N/A	0.612
APC	0.978	N/A	3.111	0.842
Ap1	-1.932	N/A	-0.288	-2.012
RUNX1	N/A	-1.278	0.269	-1.109
TRIB3	N/A	-0.152	-0.935	-0.055
TGFB3	-1.836	-2.929	N/A	-2.052
cisplatin	-1.715	N/A	-1.19	-1.851
OTX2	0.478	2.959	0.603	N/A
GLI3	0.426	N/A	-1.987	0.859
Bvht	-2.345	-4.101	N/A	-2.891
SB-431542	N/A	2.406	-0.972	2.118
HTT	-0.372	N/A	1.111	-0.96
WBP2	N/A	-0.816	0.577	-0.922
isoproterenol	0.508	-1.399	0.4	N/A
ADIPOQ	-0.418	1.19	N/A	-0.284
EPAS1	N/A	-1.672	-2.482	-1.838
xanthohumol	N/A	2	0.816	1.706
PRL	-1.078	N/A	-2.318	-1.063
ANGPT2	N/A	-1.824	-0.256	-2.233
CRX	-1.461	N/A	-0.629	-1.932
aspirin	N/A	1.913	0.862	1.63
KL	N/A	1.283	0.654	1.098
TNC	N/A	0.068	0.537	-0.168
4-hydroxytamoxifen	N/A	-1.675	-1.022	-2.164
GLI2	-0.198	-2.39	-1.121	N/A
AGN194204	-0.535	-1.897	-1.107	N/A
CLDN7	-1.091	N/A	-0.762	-1.553
APP	-0.128	N/A	-2.558	-0.667
BDNF	-0.17	N/A	-1.227	-0.376
emodin	0.13	1.03	N/A	-0.081
lenalidomide	N/A	0	0.781	-0.457
KDM3A	-1.98	N/A	-1.709	-2.567
RET	0	-2.53	N/A	-1.605
CDC42	-0.335	-1.504	N/A	-1.155
TGFB2	N/A	-0.917	-0.246	-1.619
RAS	N/A	-0.896	-0.43	-1.408
estradiol-17beta-benzoate	N/A	-0.577	-1.049	-0.808
miR-21-5p (and other miRNAs w/seed AGCUUAU)	N/A	1.428	0.193	0.785
RUNX2	-0.757	-0.113	-1.34	N/A
SIRT6	N/A	1.257	-0.114	0.631
GATAD2B	0	N/A	-1.134	-0.333
HEY2	2.172	2.918	N/A	1.695
nelfinavir	N/A	-1.951	-1.504	-2.778
apigenin	1.937	2.813	N/A	1.311
UCP1	N/A	-0.239	-2.998	-1.933
ursolic acid	1.71	N/A	1.832	1.16
ERG	-0.718	-2.111	N/A	-1.834
AVP	-0.594	-1.954	N/A	-1.679
mir-29 (includes others)	1.567	1.275	N/A	1.342
filgrastim	0.898	1.525	N/A	0.402
POSTN	0.073	-1.498	N/A	-1.182
CIP2A	1.912	0.174	N/A	0.541
estrogen receptor	0.579	N/A	-0.468	0.155
KAT2A	N/A	-2	-1.478	-3.151
molybdenum disulfide	2.333	3.464	-0.775	N/A
TLR4	-1.907	-1.372	N/A	-2.762
aldosterone	0.275	-2.686	N/A	-2.361
IGFBP2	N/A	-1.387	-1.026	-2.208
aflatoxin B1	0.471	-2.324	-1.528	N/A
TGF beta	0.508	-1.654	N/A	-1.591
Ca2+	-1.144	-0.784	N/A	-1.698
BHLHE40	0.384	-1.897	-1.178	N/A
CISH	1.387	N/A	1.414	0.466
HIPK2	0.447	N/A	-1.718	-0.665
SERPINE1	-0.816	0.108	N/A	-1.851
alitretinoin	N/A	1.325	-0.923	-0.258
THRB	1.408	N/A	-0.965	0.034
SNAI1	0.039	-0.918	N/A	-0.792
F2	N/A	-2.928	-3.563	-3.488
dimethyl n-oxalyl-glycine	N/A	-1.105	-4.534	-4.255
DDX5	-1.134	N/A	-4.513	-3.444
RCN3	-1.342	N/A	-3.843	-3.179
ruxolitinib	2.219	N/A	2.138	1.678
lithium chloride	-1.48	N/A	-1.636	-2.634
INHA	1.245	1.8	-2.12	N/A
LDB1	N/A	-1.265	-1.966	-1.863
KITLG	N/A	-0.956	-0.629	-3.455
N-[N-(3,5-difluorophenacetyl-L-Ala)]-S-phenylglycine t-butyl ester	1.879	2.433	N/A	0.55
bucladesine	0.445	N/A	-2.302	-1.419
RXRA	0.723	0.916	-2.436	N/A
NR1H	1.145	1.455	-1.316	N/A
CHUK	0.788	N/A	-1.762	-1.01
ARNT	N/A	-0.64	-1.458	-1.383
tamoxifen	-0.319	N/A	-0.57	-2.169
palmitic acid	N/A	1.848	-0.569	-0.404
PRNP	1.949	N/A	-0.24	0.292
lysophosphatidylcholine	0.049	N/A	-0.137	-1.876
S100A4	0.132	N/A	-0.689	-0.387
TRIM28	0.359	N/A	0.359	-0.336
CAB39L	-2.236	N/A	-3.734	-3.734
XBP1	N/A	-0.368	-3.64	-3.848
CD38	N/A	-0.342	-3.383	-3.942
TCR (complex)	0.505	N/A	-3.748	-3.303
FLT1	2.449	N/A	-2.4	-2.138
tetradecanoylphorbol acetate	N/A	-1.331	-1.689	-3.799
carbon tetrachloride	N/A	-1.783	-1.858	-2.935
miR-9-5p (and other miRNAs w/seed CUUUGGU)	N/A	2.215	2.215	1.934
EPO	0.354	N/A	-2.982	-2.929
FGF8	2.18	N/A	-2.157	-1.92
QKI	-0.787	-2.203	N/A	-2.84
CREB	N/A	-0.378	-2.491	-2.953
M344	1.342	N/A	-2.236	-2.121
ATF4	0.363	N/A	-2.682	-2.644
heparin	N/A	1.214	-1.969	-2.377
LGR4	-0.522	N/A	-2.415	-2.2
IL6	-1.085	-1.288	-2.662	N/A
SNAI2	N/A	1.69	-1.485	-1.736
SOX4	1.988	-1.265	-1.627	N/A
isobutylmethylxanthine	N/A	0.47	-2.063	-2.288
TCF7L2	0.5	N/A	-2.385	-1.933
IFNGR1	N/A	0	-2.309	-2.35
NPM1	-1.026	-0.926	N/A	-2.601
cadmium	N/A	1.411	-1.269	-1.66
N-[(2Z)-3-(4,5-dihydro-1,3-thiazol-2-yl)-1,3-thiazolidin-2-yl idene]-5H dibenzo[a,d][7]annulen-5-amine	N/A	1.982	1.687	0.557
epigallocatechin-gallate	N/A	1.728	1.188	1.147
carboplatin	0.64	N/A	-1.912	-1.411
PAX3-FOXO1	1.716	2.084	N/A	0.161
STAT5A/B	-0.371	N/A	-1.871	-1.665
calyculin A	N/A	-1.195	-1.342	-1.342
uranyl nitrate	N/A	0.333	-1.648	-1.869
CNTF	0.194	N/A	-0.776	-2.826
MAP2K1	-0.378	N/A	-1.833	-1.538
GHRL	-0.726	N/A	-1.058	-1.935
CDCA8	-1.134	-1.134	-1.414	N/A
linoleic acid	-0.374	N/A	-1.584	-1.516
PDGFRB	0.849	0.651	-1.969	N/A
MAF	-0.509	-0.788	-2.008	N/A
butyric acid	1.6	N/A	-1.117	-0.566
EGR2	2.109	N/A	-0.634	-0.516
INHBA	-0.074	N/A	-0.672	-2.491
chloroquine	0.906	0.314	-1.982	N/A
NFIC	-0.113	N/A	-1.664	-1.383
IL2	0.793	N/A	0.126	-2.148
TBX3	-0.081	0.412	N/A	-2.397
DMP1	N/A	1	-0.663	-0.943
L-cystine	2.2	N/A	-0.158	-0.194
FHL2	0.332	0.485	N/A	-1.664
HDAC6	-0.152	N/A	-0.692	-1.572
SPRY2	0.816	0.816	0.745	N/A
WNT5A	N/A	-0.506	-0.535	-1.048
FTO	N/A	0.394	0.135	-1.263
CNR1	N/A	0.718	0.65	-0.391
ATG5	0.816	N/A	0.438	-0.222
TET2	-0.302	-0.302	N/A	-0.678
diphenyleneiodonium	N/A	0.923	0.191	0
CCM2	1	0	0	N/A
MLXIPL	-2.2	N/A	-6.938	-7.273
NFE2L2	N/A	-1.838	-5.261	-6.43
1,2-dithiole-3-thione	N/A	-1.07	-4.604	-6.993
STAT3	-0.697	N/A	-4.272	-4.922
TFEB	0.848	N/A	-3.943	-5.013
NFkB (complex)	-1.01	N/A	-3.253	-4.909
MYCL	N/A	-0.555	-3.582	-4.967
EIF4E	-1	N/A	-3.021	-4.063
folic acid	-0.699	N/A	-3.363	-3.814
CD3 (complex)	-0.629	N/A	-2.545	-4.697
FXN	-2	N/A	-2.646	-3.162
TSH	1.342	N/A	-2.913	-3.406
STK11	0.644	N/A	-2.812	-4.028
CEBPB	-0.942	-2.697	-3.653	N/A
tunicamycin	-0.922	N/A	-2.402	-3.961
HGF	N/A	-0.167	-2.981	-3.938
AKT1	-0.878	N/A	-2.488	-3.49
Z-LLL-CHO	0.559	N/A	-2.194	-4.027
PPARD	N/A	0.437	-2.449	-3.699
PITX2	-0.44	N/A	-2.374	-3.567
resiquimod	N/A	-0.545	-2.402	-3.345
IGBP1	-0.927	N/A	-2.008	-3.32
CD28	-0.204	N/A	-2.282	-3.369
ADORA2A	1.066	N/A	-2.158	-2.617
poly rI:rC-RNA	0.763	N/A	-2.457	-2.607
ciprofibrate	N/A	2.213	-1.158	-2.324
CG	-0.898	N/A	-2.035	-2.55
CSF1	0.706	N/A	-1.429	-3.254
activin (family)	-0.574	-1.732	N/A	-3.023
IKBKG	2.191	0.396	-2.708	N/A
SCAP	0.351	N/A	-1.79	-3.064
HMG20A	0.378	N/A	-1.772	-3.018
testosterone	-1.202	N/A	-1.794	-2.129
bleomycin	-0.387	-1.731	N/A	-2.973
NR3C1	0.206	N/A	-2.029	-2.827
POMC	N/A	1.57	-1.057	-2.263
COL18A1	N/A	2.236	1.382	1.135
VIP	1	N/A	-1.803	-1.905
TEAD3	-0.816	-1.414	N/A	-2.449
IgE	-0.846	-1.066	N/A	-2.763
PIK3CA	0	N/A	-1.982	-2.607
platelet activating factor	-1.156	-1.477	N/A	-1.93
fatty acid	1.32	N/A	-1.433	-1.713
GCG	N/A	0.21	-1.631	-2.603
ADCYAP1	1.03	N/A	-1.637	-1.733
lactacystin	0.923	N/A	-1.2	-2.249
MYB	-0.444	-0.994	N/A	-2.918
SRC	N/A	-0.97	-1.338	-1.976
POU5F1	1.662	N/A	-0.488	-2.08
Hbb-b1	N/A	-0.277	-0.913	-2.653
HIC1	1.673	N/A	1.248	0.833
ACLY	N/A	2.198	-0.154	-1.4
HDAC2	-0.816	N/A	-1.392	-1.491
PPARGC1B	N/A	-0.61	-1.224	-1.839
bisphenol A	0.647	N/A	-0.671	-2.282
Y 27632	1.759	1.431	N/A	0.361
MYBL2	-0.112	N/A	-1.441	-1.976
IPMK	0	N/A	-1.134	-2.359
17-alpha-ethinylestradiol	1.912	1.147	0.411	N/A
RNF2	-0.928	N/A	-1.119	-1.362
E. coli serotype 0127B8 lipopolysaccharide	0.629	0.277	N/A	-2.239
cigarette smoke	-0.6	-0.674	N/A	-1.819
vemurafenib	N/A	2.202	0.03	-0.81
CYP1B1	N/A	1.982	1.012	0.035
IL13	0.534	-0.384	N/A	-1.96
IL10RA	-0.087	-0.832	N/A	-1.923
KLF5	1.819	N/A	-0.359	-0.48
ERN1	0.418	-0.637	N/A	-1.523
EHMT1	0.711	-0.333	-1.499	N/A
15-deoxy-delta-12,14 -PGJ 2	N/A	-0.074	-0.822	-1.647
PDX1	N/A	0.391	-0.191	-1.755
TNFSF12	0.873	N/A	0.676	0.654
PTK2	0.21	-0.126	N/A	-1.761
Calcineurin (complex)	-0.537	-0.714	N/A	-0.843
mir-182	N/A	1.342	0.102	-0.473
STAR	N/A	0	-0.707	-1.155
AICAR	N/A	1.01	-0.041	-0.623
GNRH1	0.544	N/A	0.067	-0.348
RICTOR	N/A	N/A	6.943	8.777
LARP1	N/A	N/A	6.481	6.909
CD 437	N/A	N/A	4.426	7.384
5-fluorouracil	N/A	N/A	4.227	5.763
MXD1	N/A	N/A	3	4.338
CLPP	N/A	N/A	2.828	3.638
HAX1	N/A	N/A	3	3.464
MAP4K4	N/A	N/A	2.496	3.962
PHF12	N/A	N/A	2.646	3.606
BACH1	N/A	N/A	2.557	3.623
SAMMSON	N/A	N/A	2.646	3.45
DYRK1B	N/A	N/A	2.255	3.789
NPPB	N/A	2.795	N/A	3.053
NGF	N/A	N/A	-3.014	-2.754
KCNJ2	N/A	-1.89	N/A	3.638
DDX3X	N/A	N/A	-2.864	-2.635
PRKN	N/A	N/A	2.325	3.043
dactolisib	N/A	N/A	2.33	2.86
miR-338-3p (miRNAs w/seed CCAGCAU)	N/A	2.412	N/A	2.756
mir-21 (includes others)	-2.668	N/A	N/A	2.46
miR-291a-3p (and other miRNAs w/seed AAGUGCU)	N/A	N/A	2.227	2.749
verteporfin	N/A	2.202	N/A	2.747
cinnamaldehyde	N/A	N/A	-2.492	-2.454
FL3	-2	N/A	N/A	2.795
RAD51	N/A	N/A	1.746	3.047
FGF9	N/A	N/A	-2.608	-2.18
SKIC2	N/A	N/A	2.121	2.646
RBM47	N/A	N/A	2.126	2.536
pregna-4,17-diene-3,16-dione	N/A	N/A	2.207	2.415
SFRP4	1.98	N/A	N/A	2.63
guanidinopropionic acid	N/A	N/A	-2.424	-2.136
LHX1	N/A	-2.425	-2.121	N/A
DT-061	N/A	N/A	1.941	2.588
IFT88	N/A	N/A	1.728	2.767
LONP1	N/A	N/A	2.003	2.447
Bay 11-7082	N/A	N/A	1.699	2.7
LY2109761	N/A	N/A	1.729	2.643
NR4A2	N/A	N/A	-2.259	-2.078
ADAM17	-2.4	-1.914	N/A	N/A
stattic	N/A	1.982	N/A	2.286
BACE1	N/A	N/A	1.913	2.333
mir-210	N/A	N/A	1.781	2.433
genistein	N/A	N/A	-2.638	-1.546
ABCC8	N/A	N/A	1.96	2.2
CUL4B	N/A	N/A	1.3	2.828
LRRK2	N/A	N/A	1.634	2.441
ASPSCR1-TFE3	N/A	N/A	-2.068	-1.996
PKA	N/A	N/A	-2.27	-1.79
cerivastatin	N/A	N/A	-2.211	-1.777
miR-29b-3p (and other miRNAs w/seed AGCACCA)	N/A	1.747	N/A	2.238
perifosine	N/A	N/A	1.98	1.987
BBS4	N/A	N/A	1.633	2.309
MAPK7	N/A	N/A	-2.024	-1.884
MAX	N/A	N/A	1.477	2.429
mir-154 (includes others)	N/A	N/A	1.818	2.049
ACOX1	N/A	N/A	0.955	2.905
PTPRR	N/A	N/A	1.213	2.63
eltrombopag	N/A	N/A	1.372	2.449
TCF7L1	1.664	N/A	N/A	2.121
mir-122 (includes others)	-1.546	N/A	N/A	2.173
USP37	N/A	N/A	-1.982	-1.664
TRAPPC1	N/A	N/A	-1.913	-1.606
NEUROG3	-2.219	N/A	-1.289	N/A
STAT1	1.673	1.826	N/A	N/A
rebemadlin	-1.969	N/A	N/A	1.525
imatinib	N/A	N/A	1.626	1.834
GDNF	N/A	N/A	-2.351	-1.093
cytokine	N/A	N/A	-1.75	-1.69
LPCAT3	N/A	N/A	-2	-1.342
lovastatin	N/A	N/A	-1.791	-1.548
NF1	N/A	N/A	1.633	1.698
MYD88	-2.421	N/A	-0.869	N/A
2,3,4,7,8-pentachlorodibenzofuran	N/A	N/A	1.254	2
miR-17-5p (and other miRNAs w/seed AAAGUGC)	N/A	N/A	1.503	1.743
EFNA3	-1	N/A	N/A	2.236
pioglitazone	1.251	1.97	N/A	N/A
NOX4	N/A	-2.183	N/A	1.002
miR-199a-5p (and other miRNAs w/seed CCAGUGU)	0.768	2.415	N/A	N/A
tyrphostin AG490	-0.968	N/A	2.173	N/A
sodium chloride	N/A	-2.589	N/A	-0.547
MTORC1	N/A	N/A	-1.571	-1.522
RRAS2	-1.667	-1.414	N/A	N/A
benzyl isothiocyanate	N/A	N/A	1.532	1.542
ZIC2	N/A	-1.342	N/A	1.732
DETA-NONOate	-0.895	N/A	2.177	N/A
ADAMTSL2	1.276	1.741	N/A	N/A
FGFR4	N/A	N/A	1.046	1.959
curcumin	N/A	N/A	-1.691	1.293
salinosporamide A	N/A	N/A	1	1.964
PROX1	0.988	1.976	N/A	N/A
KLF4	-1.678	-1.283	N/A	N/A
ferric ammonium citrate	N/A	N/A	-1.498	-1.432
PML	-0.371	N/A	N/A	2.554
potassium chloride	N/A	N/A	-1.993	-0.878
3M-002	N/A	-1.134	1.732	N/A
ROCK	N/A	-2	N/A	-0.863
PTEN	N/A	N/A	-0.649	2.211
FNIP1	N/A	0.865	N/A	1.977
pidnarulex	-2	N/A	N/A	0.832
mir-8 (includes others)	1.353	N/A	N/A	1.479
cholecalciferol	N/A	-2.182	0.598	N/A
TSC2	N/A	N/A	-0.16	2.586
ascorbic acid	-1.907	-0.827	N/A	N/A
SOD1	N/A	N/A	1	1.732
IRF4	N/A	-2.236	N/A	-0.481
mir-1 (includes others)	N/A	N/A	0.454	2.257
GSK3	N/A	-1.98	N/A	0.722
AMPK	N/A	N/A	-1.715	-0.961
GCK	N/A	N/A	0.655	2
FBXW7	N/A	N/A	0.45	2.191
meds433	-2	N/A	-0.632	N/A
SOD3	N/A	-2.228	-0.401	N/A
Sn50 peptide	1.195	N/A	N/A	1.424
CPE	N/A	N/A	0.728	1.876
2,4,5,2',4',5'-hexachlorobiphenyl	-1.633	N/A	-0.971	N/A
NR1D1	N/A	N/A	-1.964	-0.64
GNA12	-1.446	-1.154	N/A	N/A
NR3C2	N/A	-1.969	N/A	0.549
ARG1	N/A	-1.954	N/A	-0.562
MM-589	N/A	-1.444	N/A	-1.069
PTC-209	N/A	-1.444	N/A	-1.069
KLF15	N/A	-1.478	-1	N/A
FGF10	-1.709	-0.762	N/A	N/A
MI-503	N/A	N/A	1.067	1.387
SIAH2	N/A	N/A	1.067	1.387
IACS-010759	N/A	N/A	-1.463	-0.971
VHL	N/A	N/A	1.158	1.275
tetraethylammonium	N/A	N/A	1.117	1.311
okadaic acid	N/A	N/A	-1.433	-0.99
PHF6	N/A	N/A	-1.414	-1
ILF3	N/A	0.447	N/A	1.957
CASZ1	-1.452	-0.912	N/A	N/A
homocysteine	N/A	N/A	-1.493	-0.871
TRAP1	N/A	N/A	1.069	1.291
mir-320 (includes others)	N/A	N/A	0.181	2.164
PF-3893787	N/A	N/A	1	1.342
RUNX3	0.128	N/A	N/A	2.154
prednisolone	N/A	N/A	1.091	1.182
N(6)-(3-iodobenzyl)-5'-N-methylcarboxamidoadenosine	N/A	N/A	0.927	1.319
CREBZF	N/A	-1.996	-0.248	N/A
IL1A	N/A	-1.949	-0.244	N/A
IND S7	N/A	N/A	0.447	1.732
Am 580	N/A	N/A	0.218	1.937
EDN3	N/A	N/A	-1.154	-1
TLR2	-1.215	0.928	N/A	N/A
bafilomycin A1	N/A	N/A	-1.471	-0.672
clodronic acid	-0.223	N/A	N/A	1.912
IFRD1	N/A	N/A	0.798	1.334
NMN	N/A	N/A	-0.128	2
OXT	N/A	-1.299	N/A	-0.807
C1QBP	N/A	N/A	-1.154	0.948
miR-7a-5p (and other miRNAs w/seed GGAAGAC)	N/A	N/A	0.605	1.496
NEUROD1	-1.4	N/A	0.7	N/A
EGR3	N/A	N/A	0.889	1.188
EBF1	N/A	N/A	-1.48	0.586
MEG3	N/A	0.934	N/A	1.114
HNF1B	-1.145	-0.902	N/A	N/A
STEAP3	0.816	1.219	N/A	N/A
IgG	-0.337	N/A	N/A	1.697
KDM5B	N/A	N/A	0.745	1.28
roscovitine	N/A	N/A	0.933	1.091
SSTR2	-0.277	N/A	N/A	1.732
romidepsin	N/A	N/A	0.907	1.094
morphine	-1.858	N/A	N/A	-0.116
TFAP2A	N/A	N/A	0.435	1.486
monocrotaline	N/A	N/A	-1	-0.909
CSF1R	N/A	N/A	-1.219	-0.684
APOA1	N/A	-1.387	N/A	0.508
glucosamine	N/A	N/A	0.169	1.683
TCF7	0.834	N/A	N/A	1.014
zinc protoporphyrin IX	N/A	N/A	0.391	1.455
trovafloxacin	N/A	N/A	-1	-0.832
COL5A1	0.128	1.698	N/A	N/A
SDHB	N/A	N/A	0.816	1
mir-802	N/A	0.378	1.437	N/A
probucol	N/A	N/A	0.747	1.067
DMD	N/A	-1.8	N/A	0
zinc	N/A	N/A	-1.141	0.614
CGA	N/A	N/A	-1.297	0.452
NFATC1	-1.709	0	N/A	N/A
bardoxolone	N/A	N/A	-0.937	-0.736
cytochalasin D	-0.254	1.414	N/A	N/A
RABGEF1	-1	N/A	0.632	N/A
CTBP1	-0.861	N/A	N/A	0.745
iron	N/A	N/A	-0.943	-0.618
CDK4/6	N/A	N/A	0.508	1.049
epinephrine	N/A	-0.788	-0.735	N/A
MEL S3	N/A	N/A	0	1.508
amino acids	N/A	N/A	0.577	0.896
KCNIP3	N/A	N/A	0.585	0.883
SLCO1C1	0.447	N/A	1.011	N/A
amlexanox	-0.447	1	N/A	N/A
IND S1	N/A	N/A	0.447	1
ferrostatin-1	N/A	N/A	0.447	1
ERBB4	-0.227	1.213	N/A	N/A
EPCAM	N/A	N/A	-1.037	0.367
1,25-dihydroxyvitamin D	N/A	N/A	-1.223	0.171
cytarabine	-0.447	N/A	0.931	N/A
HDAC7	-0.975	N/A	-0.4	N/A
FZD8	N/A	-1.225	N/A	0.126
fluticasone propionate	0.632	0.707	N/A	N/A
WT1	N/A	N/A	-0.438	0.901
6-hydroxydopamine	N/A	N/A	-1.113	-0.223
GPR174	-0.788	N/A	N/A	-0.535
nocodazole	-0.314	1	N/A	N/A
CASR	0.607	0.707	N/A	N/A
GHR	N/A	-0.896	-0.416	N/A
CUL3	N/A	-0.707	-0.552	N/A
GLIS3	-1.091	N/A	-0.164	N/A
HSPB8	N/A	-1	N/A	0.243
TGFBR2	0.093	N/A	N/A	1.111
taurochenodeoxycholate	0.378	0.816	N/A	N/A
glycodeoxycholic acid	0.378	0.816	N/A	N/A
CDKN1A	-1.086	N/A	N/A	0.101
SOX6	N/A	0	N/A	1.171
ITGAV	N/A	N/A	-0.652	-0.5
RORA	-0.41	N/A	0.739	N/A
BCYRN1	N/A	N/A	-0.816	-0.333
AKTIP	-0.651	-0.479	N/A	N/A
mir-133 (includes others)	N/A	0.156	N/A	0.968
NOTCH	0.333	N/A	0.784	N/A
melatonin	N/A	N/A	-0.854	-0.257
sulforafan	N/A	N/A	-0.674	0.436
VDR	0.12	0.989	N/A	N/A
U73122	N/A	N/A	-0.239	0.863
MEF2A	N/A	N/A	-0.755	-0.317
atorvastatin	-1.008	N/A	-0.051	N/A
dichlorovinylcysteine	N/A	N/A	-0.117	0.937
mir-208 (includes others)	N/A	-0.295	N/A	0.756
SPARC	N/A	N/A	-0.322	0.722
HK2	N/A	N/A	-0.651	-0.355
RAX	-1	N/A	0	N/A
TARBP2	N/A	-0.447	N/A	0.507
peoniflorin	N/A	N/A	-0.747	-0.205
bicalutamide	0.068	N/A	N/A	0.847
INSIG1	N/A	N/A	0.302	0.577
LDHA	N/A	-0.447	N/A	-0.389
MAPK9	-0.505	N/A	N/A	-0.329
salirasib	N/A	N/A	0.239	0.594
TK1	-0.333	N/A	N/A	0.499
ADGRE2	N/A	N/A	-0.447	-0.378
captopril	-0.44	-0.371	N/A	N/A
NRL	N/A	N/A	-0.69	0.09
verapamil	N/A	-0.391	0.378	N/A
miR-186-5p (miRNAs w/seed AAAGAAU)	N/A	N/A	0.205	0.562
mir-25 (includes others)	0.106	N/A	0.652	N/A
CDH1	N/A	N/A	-0.682	-0.073
mir-126 (includes others)	N/A	N/A	0	0.742
CRP	-0.549	-0.166	N/A	N/A
taurocholic acid	-0.469	0.239	N/A	N/A
WWTR1	N/A	-0.695	0	N/A
INPP5D	-0.562	N/A	-0.113	N/A
NKX2-5	N/A	-0.464	N/A	0.16
SOX17	0.218	N/A	N/A	0.396
FUT8	N/A	N/A	0	0.6
SIX2	N/A	N/A	-0.378	-0.207
TMPRSS2-ERG	-0.113	N/A	0.466	N/A
EZR	N/A	N/A	-0.572	-0.003
3-nitropropionic acid	N/A	N/A	-0.126	0.443
crizotinib	N/A	0	N/A	0.562
C9orf72	0	N/A	N/A	0.555
PROKR1	N/A	N/A	0	0.522
A-Fos	N/A	N/A	0.147	0.359
CAV1	N/A	N/A	0.24	0.242
NGFR	N/A	N/A	0	0.463
metformin	N/A	N/A	-0.145	0.31
vitamin E	0	0.447	N/A	N/A
AHI1	N/A	N/A	0	0.447
10-(6'-ubiquinonyl)decyltriphenylphosphonium	N/A	N/A	-0.152	0.277
Collagen type I (complex)	N/A	N/A	-0.227	-0.154
ciprofloxacin	N/A	N/A	-0.117	0.229
cyanocobalamin	-0.218	N/A	N/A	-0.113
herbimycin	N/A	N/A	-0.128	0.088
sulindac sulfide	-0.134	N/A	N/A	0.001
STAG2	0	N/A	0.05	N/A
YM-58483	N/A	N/A	2.449	2.449
BBP-398	N/A	N/A	2	2
FKBP10	2	2	N/A	N/A
TLX1	N/A	N/A	-2	-2
FLVCR1	N/A	N/A	2	2
evodiamine	N/A	N/A	2	2
mir-630	N/A	N/A	-1.982	-1.982
CHI3L1	-1.982	-1.982	N/A	N/A
delta-aminolevulinic acid	N/A	N/A	-1.98	-1.98
epoxomicin	N/A	N/A	-1.71	-1.71
IGFBP7	N/A	N/A	-1.698	-1.698
CCG-1423	1.067	1.067	N/A	N/A
KLF8	N/A	N/A	-1.016	-1.016
CYLD-AS1	N/A	-1	-1	N/A
CAPN3	N/A	N/A	-1	-1
MEIS2	N/A	N/A	0.6	0.6
taurodeoxycholic acid	0.378	0.378	N/A	N/A
ADRB1	N/A	N/A	0.283	0.283
CAMKK2	N/A	N/A	-0.218	-0.218
ASXL1	N/A	0	0	N/A
ASXL2	N/A	0	0	N/A
3,5-dihydroxyphenylglycine	N/A	N/A	-6.332	-7.609
BCR (complex)	N/A	N/A	-4.457	-6.666
CD40	N/A	N/A	-4.196	-6.069
IL5	N/A	N/A	-4.6	-4.602
pirinixic acid	N/A	N/A	-2.647	-5.856
FMR1	N/A	N/A	4.555	3.915
NRF1	N/A	N/A	-3.52	-4.796
5-methyltetrahydrofolic acid	N/A	N/A	-3	-4.123
carbamazepine	N/A	N/A	-3.284	-3.838
SMARCAL1	N/A	N/A	-3.153	-3.441
estrogen	N/A	N/A	-2.911	-3.553
actinomycin D	N/A	N/A	3.451	2.873
MAP2K1/2	N/A	N/A	-2.215	-3.524
JUND	N/A	N/A	-2.784	-2.945
GSKJ4	N/A	N/A	3	2.688
IL3	N/A	N/A	-1.833	-3.787
RAF1	N/A	N/A	-1.611	-3.96
HBA2	N/A	N/A	-1.89	-3.638
LCK	N/A	N/A	-2.121	-3.302
PLA2R1	N/A	N/A	-2.53	-2.8
NAMPT	N/A	-2.2	-2.985	N/A
diclofenac	N/A	N/A	-2.128	-2.956
SRSF1	N/A	N/A	-2.219	-2.853
NFE2L1	N/A	N/A	-2.138	-2.897
HSP90B1	N/A	N/A	-2.121	-2.887
GCR/glucocorticoid dimer	N/A	N/A	-2.414	-2.586
bortezomib	N/A	N/A	-1.697	-3.224
tert-butyl-hydroquinone	-1.501	N/A	N/A	-3.395
GABARAPL1	N/A	N/A	-2.236	-2.646
phytohemagglutinin	N/A	N/A	-2.31	-2.557
elaidic acid	N/A	N/A	-1.811	-3.036
PCGEM1	N/A	-2.2	N/A	-2.622
EXT1	N/A	N/A	-2.201	-2.607
SNHG11	N/A	N/A	-2.189	-2.6
MYO6	N/A	N/A	-1.89	-2.887
MKKS	N/A	N/A	2.449	2.309
MELK	N/A	N/A	-2.224	-2.429
TOR1AIP1	-2	-2.646	N/A	N/A
mirdametinib	N/A	2.646	1.937	N/A
MSB0011359C	N/A	N/A	2.449	2.111
hedgehog	N/A	N/A	-1.961	-2.596
SMAD2/3/SMAD4	N/A	N/A	-1.741	-2.801
PI3K (complex)	N/A	N/A	-1.15	-3.366
tributyrin	-1.982	N/A	N/A	-2.529
MAOA	N/A	N/A	-2.219	-2.287
ZFTA-RELA	N/A	N/A	-1.633	-2.828
GABARAPL2	N/A	N/A	-2	-2.449
MRTFB	-1.909	-2.512	N/A	N/A
PAK1	N/A	N/A	-1.99	-2.43
tanespimycin	N/A	N/A	2.944	1.461
NVP-TAE684	N/A	N/A	2.186	2.184
K+	N/A	N/A	-2.139	-2.207
ROR1	-1.067	N/A	N/A	-3.257
MRTFA	-1.562	-2.74	N/A	N/A
estradiol benzoate	N/A	N/A	-1.767	-2.527
IKBKE	N/A	N/A	-1.899	-2.378
APOE	N/A	N/A	2.608	1.653
EIF2AK3	N/A	N/A	-0.865	-3.378
LM22B-10	N/A	N/A	-2	-2.236
3,5-diiodothyronine	N/A	N/A	-2	-2.236
MMP1	N/A	N/A	-1.813	-2.389
MAML1	N/A	N/A	-1.98	-2.219
MEMO1	N/A	N/A	-1.981	-2.215
mir-24 (includes others)	N/A	N/A	2.208	1.97
mir-31 (includes others)	N/A	N/A	2.193	1.97
CCAT2	N/A	N/A	-1.967	-2.183
DDX17	N/A	N/A	-1.96	-2.19
clopidogrel	N/A	N/A	-1.726	-2.387
SMAD3	N/A	-1.578	N/A	-2.499
sodium bisulfide	N/A	N/A	-1.65	-2.415
E2F1	N/A	N/A	-1.685	-2.357
WTAP	N/A	N/A	-1.16	-2.834
NFKB2	1.043	N/A	N/A	-2.95
spironolactone	N/A	2.621	N/A	1.362
cyclic AMP	N/A	-0.144	-3.742	N/A
BRCA1	-1.902	N/A	-1.981	N/A
Salmonella enterica serotype abortus equi lipopolysaccharide	-1.29	N/A	N/A	-2.559
L-glutamic acid	-1.066	N/A	N/A	-2.78
KAT5	-1.265	N/A	N/A	-2.575
sorafenib	N/A	N/A	2.371	1.415
HES1	N/A	N/A	2.438	1.345
methyl methanesulfonate	N/A	N/A	-1.633	-2.144
RNF5	2.219	1.555	N/A	N/A
norepinephrine	N/A	-1.651	N/A	-2.123
TRIB1	-1.342	N/A	N/A	-2.408
SENP1	-0.911	N/A	N/A	-2.813
TEAD2	N/A	-1.342	N/A	-2.236
HLCS	N/A	N/A	1.897	1.667
AZGP1	N/A	N/A	1.964	1.532
LAMP2	N/A	N/A	-1.342	-2.121
diethylnitrosamine	N/A	N/A	-1.063	-2.375
CD274	N/A	-1.016	N/A	-2.415
F2R	N/A	N/A	-1.183	-2.248
STIM1	N/A	N/A	-1.437	-1.976
methapyrilene	N/A	N/A	-0.905	-2.496
methamphetamine	2.121	N/A	N/A	-1.278
LAMA4	N/A	1.897	1.5	N/A
SL 327	N/A	N/A	2	1.387
STX18	0.378	N/A	N/A	-3
prostaglandin J2	N/A	N/A	-0.99	-2.376
FKBP5	N/A	N/A	2	1.32
Abcb4	N/A	1.977	N/A	1.342
CCL2	1.069	N/A	N/A	-2.204
MED1	N/A	1.129	-2.087	N/A
RAC1	-1.301	-1.903	N/A	N/A
GW501516	0.391	N/A	-2.804	N/A
BMP7	N/A	N/A	-0.958	-2.232
NR1H3	0.766	N/A	-2.422	N/A
S100A9	N/A	N/A	-0.756	-2.43
MYH9	-1.188	N/A	N/A	-1.985
JAG1	N/A	-1.446	-1.726	N/A
MUC1	N/A	N/A	-1.303	-1.866
IHH	1.667	-1.495	N/A	N/A
KLF1	N/A	N/A	1.964	1.195
KDM4C	2	N/A	N/A	-1.134
imiquimod	N/A	N/A	-1.446	-1.677
cadmium chloride	N/A	N/A	-0.881	-2.183
eprenetapopt	N/A	N/A	-0.831	-2.216
NOS	N/A	N/A	-1.067	-1.98
DDIT3	N/A	N/A	-1.367	-1.672
ursodeoxycholic acid	N/A	-1.109	N/A	-1.912
METTL1	N/A	N/A	-1.442	-1.561
STK40	-1	-2	N/A	N/A
PTH	N/A	N/A	0.396	-2.604
CD300LF	N/A	N/A	-1	-2
alpha catenin	1.677	N/A	-1.321	N/A
144DG11	N/A	N/A	-1.265	-1.732
IGFBP5	N/A	1	N/A	-1.992
CXCR4	N/A	N/A	-1.208	-1.782
miR-378a-3p (and other miRNAs w/seed CUGGACU)	N/A	N/A	1.565	1.424
EWSR1	N/A	N/A	-0.808	-2.18
BMPER	N/A	1.987	1	N/A
PCDH11Y	N/A	N/A	-1.067	-1.912
CSNK2B	N/A	N/A	-1.342	-1.633
thapsigargin	N/A	N/A	-1.452	-1.506
KMT2D	0.974	-1.976	N/A	N/A
dinoprost	N/A	N/A	0.132	-2.804
IRF2	0.42	N/A	-2.515	N/A
NR1H4	2.158	-0.776	N/A	N/A
PLCG2	1.131	N/A	-1.782	N/A
Wy 40905	-0.858	N/A	N/A	-2
CYP19A1	N/A	N/A	-1.048	-1.806
S100A8	N/A	N/A	-0.359	-2.471
OIP5-AS1	N/A	N/A	-1.225	-1.6
XIAP	N/A	N/A	-1.283	-1.52
PSMD10	N/A	N/A	-1.091	-1.706
obeticholic acid	2	0.796	N/A	N/A
GRP	N/A	N/A	-1.279	-1.514
HNRNPU	N/A	N/A	-0.936	-1.844
ETV6-RUNX1	N/A	N/A	1.423	1.355
GATA3	1.371	N/A	N/A	-1.397
CTNNB1/TCF	N/A	N/A	-0.775	-1.98
cycloheximide	N/A	N/A	1.986	0.736
PIWIL4	N/A	N/A	-0.832	-1.877
CREM	N/A	N/A	-0.766	-1.942
RARA	-0.641	N/A	-2.053	N/A
docosahexaenoic acid	N/A	1.96	N/A	0.729
EPRS1	-1.134	-1.551	N/A	N/A
SLC40A1	N/A	N/A	1.866	-0.818
PTPN11	0.813	N/A	N/A	-1.871
pyrrolidine dithiocarbamate	N/A	2.219	0.462	N/A
aristolochic acid I	N/A	N/A	1.387	1.294
SUCNR1	-0.762	-1.913	N/A	N/A
dichlororibofuranosylbenzimidazole	N/A	N/A	1.633	1
COP1	N/A	N/A	0.493	-2.137
EPHB4	N/A	-0.816	N/A	-1.803
FOXQ1	N/A	N/A	-1.176	-1.402
1-palmitoyl-2-(5-oxovaleroyl)-sn-glycero-3-phosphorylcholine	N/A	0.977	N/A	-1.564
TCF/LEF	N/A	N/A	-0.406	-2.133
ZEB2	-0.712	N/A	N/A	-1.809
LIPE	N/A	-0.6	-1.919	N/A
NQO1	N/A	N/A	-0.922	-1.589
raloxifene	N/A	1	N/A	-1.488
LMO2	N/A	N/A	-1.141	-1.342
FBXO32	N/A	N/A	-0.739	-1.732
MKNK1	1.414	N/A	N/A	-1.055
HDAC3	-0.254	N/A	N/A	-2.211
N6AMT1	-0.632	N/A	-1.819	N/A
delta-9-tetrahydrocannabinol	N/A	N/A	-0.95	-1.496
THBS4	-0.254	N/A	N/A	-2.189
pimozide	N/A	N/A	1.432	0.97
F3	N/A	N/A	0.102	-2.274
FOXC1	0.423	-1.941	N/A	N/A
hydrocortisone	N/A	2.166	N/A	0.188
JUNB	N/A	-1.067	-1.269	N/A
eflornithine	N/A	N/A	-0.191	-2.145
YTHDF1	N/A	-0.44	-1.888	N/A
PSMB11	1.949	0.378	N/A	N/A
TRAIP	N/A	N/A	1.292	1.032
NLRX1	N/A	1.89	N/A	-0.434
SETD2	N/A	1.664	N/A	0.659
calcineurin A	N/A	-1.131	N/A	-1.172
PDLIM2	1.633	N/A	0.653	N/A
FN1	N/A	N/A	-0.382	-1.884
arsenite	N/A	N/A	-0.7	-1.561
RPS6KB1	1.067	N/A	-1.159	N/A
FEV	-0.277	N/A	N/A	-1.941
OTUB1	-0.509	N/A	N/A	-1.706
SKIL	1.969	N/A	N/A	0.245
CDCP1	N/A	N/A	-0.739	-1.45
tyrphostin AG 1478	1.544	N/A	0.611	N/A
RXRB	0.378	N/A	N/A	-1.772
COPS5	N/A	N/A	1.33	0.807
BCL6	2	N/A	0.133	N/A
vidutolimod	0	N/A	-2.111	N/A
HOXA5	1.296	N/A	-0.811	N/A
MACROH2A1	0.762	N/A	-1.342	N/A
EIF4EBP1	N/A	N/A	1.253	0.837
SRC (family)	0.744	N/A	-1.342	N/A
SOX11	N/A	1.635	N/A	0.418
NR1H2	1.992	N/A	-0.048	N/A
mir-218 (includes others)	0	-2	N/A	N/A
KDM6A	N/A	0.577	-1.414	N/A
FOXO4	N/A	N/A	-0.904	-1.072
FOXO3	N/A	N/A	-0.919	-1.044
glucocorticoid	0.084	N/A	-1.871	N/A
SPP1	N/A	N/A	-0.181	-1.759
PRKAA	N/A	N/A	1.107	0.833
interferon alpha	0.022	-1.913	N/A	N/A
NKX2-1	N/A	N/A	-0.267	-1.658
PRKCD	N/A	N/A	-0.824	-1.074
arginine	N/A	N/A	1.432	0.461
POM121	-0.651	N/A	N/A	-1.231
PRKACA	N/A	N/A	-0.396	-1.47
CLOCK	N/A	N/A	1.117	0.747
trabectedin	N/A	N/A	1.41	0.447
FNDC5	N/A	1.067	N/A	-0.788
CDK5	N/A	0	N/A	-1.849
CYP1A1	N/A	N/A	1.4	0.447
baicalein	N/A	N/A	-0.718	-1.127
RSL3	N/A	N/A	1.287	0.555
25-hydroxycholesterol	N/A	N/A	-0.722	-1.117
MARCKSL1	N/A	1.387	N/A	0.447
TNF (family)	-0.663	N/A	-1.167	N/A
mir-23 (includes others)	N/A	N/A	1.352	0.451
mir-96	N/A	N/A	1.246	0.551
DLL4	-0.492	N/A	N/A	-1.287
miR-182-5p (and other miRNAs w/seed UUGGCAA)	N/A	1.387	-0.378	N/A
LEPR	N/A	N/A	1.508	0.247
POU2F2	N/A	N/A	0	-1.732
MTA1	N/A	N/A	0.743	-0.989
CLUH	N/A	N/A	-0.213	-1.516
TWIST2	N/A	N/A	-0.34	-1.353
harmol	N/A	N/A	-0.692	-1
KAT6A	-0.518	-1.172	N/A	N/A
RPTOR	N/A	N/A	0.346	-1.341
KLF11	1.109	0.555	N/A	N/A
inosine	0.87	N/A	-0.788	N/A
E. coli B5 lipopolysaccharide	N/A	N/A	1.547	-0.095
RGFP966	N/A	N/A	-0.426	-1.212
advanced glycation end-products	-0.555	N/A	N/A	-1.063
ETV1	0.218	N/A	N/A	-1.4
PRKAA1	N/A	N/A	0.987	-0.612
CBFB	-0.478	N/A	N/A	-1.104
ESRRB	N/A	N/A	-0.13	-1.451
TET1	N/A	-0.737	N/A	-0.839
quinolinic acid	N/A	N/A	0.255	-1.316
ACVR1C	N/A	N/A	0.152	-1.414
birabresib	1.342	N/A	-0.213	N/A
everolimus	N/A	N/A	0	-1.529
HES3	N/A	N/A	0.816	0.707
T-5224	N/A	N/A	0.832	0.688
SF3B4	N/A	N/A	0.194	-1.274
ANXA1	1.117	N/A	0.339	N/A
Orai1	N/A	N/A	-0.302	-1.147
FUS	N/A	N/A	1	0.447
dipyridamole	N/A	N/A	1	0.447
CYTOR	N/A	N/A	-0.514	-0.915
ZBTB16	0.412	-1	N/A	N/A
anisomycin	N/A	N/A	0.529	-0.881
erastin	N/A	N/A	1.264	0.115
TRH	N/A	0	N/A	-1.364
MECP2	0.686	N/A	N/A	0.66
KIN001-043	N/A	N/A	0	-1.342
POU2AF1	N/A	N/A	-0.109	-1.219
LDL	N/A	N/A	-0.157	-1.135
dihydroartemisinin	N/A	N/A	0.882	0.392
TWF1	N/A	N/A	1	-0.268
PPOX	N/A	N/A	0	-1.265
progestin	N/A	N/A	-0.447	-0.816
DLX2	0.204	N/A	N/A	-1.038
FGF21	N/A	N/A	-0.531	-0.697
3,4,5,3',4'-pentachlorobiphenyl	1.083	N/A	-0.129	N/A
STAT1/3/5 dimer	N/A	N/A	0	-1.195
mir-378 (includes others)	N/A	N/A	1.067	0.128
OGT	N/A	N/A	1.155	-0.033
H1-6	N/A	N/A	0.905	-0.277
H1-1	N/A	N/A	0.905	-0.277
mir-193 (includes others)	N/A	N/A	0.625	0.547
ENG	N/A	N/A	0.211	-0.943
paclitaxel	0.71	N/A	N/A	-0.421
WNT1	N/A	N/A	-0.354	-0.766
RASSF5	N/A	N/A	0.555	-0.563
celecoxib	N/A	N/A	0.336	-0.766
RAF	N/A	N/A	0.873	-0.221
EGR1	0.751	-0.342	N/A	N/A
FZD7	N/A	N/A	0	-1.091
miR-200b-3p (and other miRNAs w/seed AAUACUG)	N/A	N/A	0.882	0.191
SMAD7	N/A	0.668	N/A	0.397
LMNB1	N/A	N/A	0.728	0.308
2-deoxyglucose	N/A	N/A	0.593	-0.4
SUB1	N/A	N/A	0	-0.968
EDNRB	N/A	0.594	-0.371	N/A
HEIH	N/A	N/A	0	-0.946
sodium arsenite	N/A	N/A	-0.216	-0.724
GATA2	0.302	N/A	-0.607	N/A
CX3CL1	0	N/A	-0.898	N/A
GW3965	0.33	N/A	-0.565	N/A
MSC	0.447	-0.447	N/A	N/A
DUSP1	0.537	N/A	N/A	-0.33
MSX2	N/A	N/A	0.353	-0.489
sodium tungstate	N/A	-0.128	N/A	-0.711
1-methyl-4-phenylpyridinium	N/A	N/A	-0.212	-0.627
ITGA5	N/A	N/A	0.555	-0.279
semaxinib	0.219	N/A	N/A	-0.599
ADAMTS12	N/A	N/A	0	-0.816
androgen	N/A	N/A	0.74	-0.073
Scd1	0.647	N/A	0.122	N/A
DLX5	N/A	N/A	-0.147	-0.588
cholesterol	0.554	0.156	N/A	N/A
DHX36	0.655	-0.048	N/A	N/A
fenretinide	N/A	N/A	0.377	0.317
MLI-2	N/A	N/A	-0.225	-0.45
FLT3LG	N/A	N/A	0.379	-0.266
ENO1	N/A	N/A	0.183	-0.46
glycocholic acid	0.378	0.239	N/A	N/A
glycochenodeoxycholate	0.378	0.239	N/A	N/A
pentylenetetrazol	N/A	N/A	0.585	-0.031
ISLR	-0.254	N/A	N/A	-0.36
GAS5	N/A	N/A	0.132	-0.454
puromycin aminonucleoside	N/A	N/A	0.142	-0.444
CDK8	0.277	N/A	-0.252	N/A
fingolimod	N/A	0.085	N/A	-0.437
LAMC1	-0.038	N/A	N/A	-0.483
MAPK	N/A	N/A	-0.029	-0.458
ADAM12	0.342	0.128	N/A	N/A
apomorphine	0.152	N/A	N/A	-0.312
LDLR	N/A	0.239	-0.213	N/A
pyridoxine	0.447	N/A	N/A	0
L-threonine	N/A	N/A	-0.03	-0.414
manganese	N/A	N/A	-0.167	-0.257
phorbol 12,13-didecanoate	N/A	N/A	0	-0.404
HSPA9	N/A	N/A	0	-0.389
SKP2	N/A	N/A	0.309	-0.072
citarinostat	N/A	N/A	0.378	0
MBD2	N/A	N/A	-0.093	-0.276
desmopressin	N/A	N/A	0	-0.329
hydroxypropyl-beta-cyclodextrin	0	N/A	-0.18	N/A
LRP1	N/A	N/A	0.113	-0.055
FOXM1	N/A	N/A	N/A	-3.622
ionomycin	N/A	N/A	N/A	-3.45
FLI1	N/A	N/A	N/A	-3.39
G protein alpha	N/A	N/A	N/A	-3.317
CLPB	N/A	N/A	N/A	3.317
PERM1	N/A	N/A	N/A	-3.302
HSF2	N/A	N/A	N/A	-3.162
ZBTB7B	N/A	N/A	N/A	-3.148
SU6656	N/A	N/A	N/A	3.132
2-amino-1-methyl-6-phenylimidazo-4-5-b-pyridine	N/A	N/A	N/A	-3.053
ZC3H11A	N/A	N/A	N/A	-3
miR-483-3p (miRNAs w/seed CACUCCU)	N/A	N/A	N/A	2.99
SIM1	N/A	N/A	N/A	-2.929
GW9662	N/A	N/A	N/A	2.899
GFER	N/A	N/A	N/A	-2.828
ELL2	N/A	N/A	N/A	-2.828
OMA1	N/A	N/A	N/A	-2.828
CpG ODN 2006	N/A	N/A	N/A	-2.824
SPNS2	N/A	N/A	N/A	2.813
RBL2	N/A	N/A	2.785	N/A
mir-22 (includes others)	N/A	N/A	N/A	2.779
GAST	N/A	N/A	N/A	-2.767
STAT4	N/A	N/A	-2.744	N/A
Siglecf	N/A	N/A	-2.646	N/A
cystemustine	N/A	N/A	N/A	2.646
FAM117B	N/A	N/A	-2.646	N/A
HSF1	N/A	N/A	N/A	-2.642
pilocarpine	N/A	N/A	N/A	-2.633
tosedostat	N/A	N/A	N/A	-2.63
mir-506 (includes others)	N/A	N/A	N/A	2.621
EOMES	N/A	2.621	N/A	N/A
fisetin	N/A	N/A	N/A	2.608
IL31	N/A	N/A	N/A	-2.596
magnesium	N/A	N/A	N/A	2.595
spermidine	N/A	N/A	N/A	-2.594
amphetamine	N/A	N/A	N/A	-2.58
STAT	N/A	N/A	N/A	-2.572
THPO	N/A	N/A	N/A	-2.557
bicuculline	N/A	N/A	N/A	-2.553
CLEC4G	N/A	N/A	N/A	-2.538
bee venom	N/A	N/A	N/A	-2.49
FAN1	N/A	N/A	N/A	-2.449
CCR2	N/A	-2.449	N/A	N/A
TNFRSF12A	N/A	-2.449	N/A	N/A
MYO1C	N/A	N/A	N/A	-2.449
GABARAP	N/A	N/A	N/A	-2.449
LINC00662	N/A	N/A	N/A	-2.434
USP47	N/A	N/A	N/A	2.433
SLC7A5	N/A	N/A	N/A	2.433
ECSIT	N/A	N/A	N/A	-2.433
LCN2	N/A	-2.433	N/A	N/A
NPR1	N/A	2.429	N/A	N/A
2500002B13Rik	N/A	N/A	N/A	-2.425
MAP2K5	N/A	N/A	-2.415	N/A
CNOT6L	N/A	N/A	N/A	2.414
FAM83A	N/A	N/A	N/A	-2.412
GSN	N/A	-2.408	N/A	N/A
BAP1	N/A	N/A	N/A	2.407
carbon monoxide	N/A	N/A	-2.406	N/A
RACK1	N/A	N/A	N/A	-2.404
AZD8055	N/A	N/A	2.402	N/A
MST1R	N/A	N/A	N/A	-2.401
mir-10 (includes others)	N/A	-2.4	N/A	N/A
DL-fructose	N/A	N/A	N/A	2.376
PRMT1	N/A	N/A	N/A	-2.369
Sch-23390	N/A	N/A	N/A	2.356
miR-34a-5p (and other miRNAs w/seed GGCAGUG)	N/A	2.345	N/A	N/A
FIRRE	N/A	N/A	-2.333	N/A
GSDMD	N/A	N/A	N/A	-2.333
ELK1	N/A	N/A	N/A	-2.314
IL12 (complex)	-2.272	N/A	N/A	N/A
SMAD2	N/A	N/A	N/A	-2.259
CRIPTO	N/A	-2.236	N/A	N/A
miR-335-3p (miRNAs w/seed UUUUCAU)	N/A	2.236	N/A	N/A
BTNL2	2.236	N/A	N/A	N/A
ZC4H2	N/A	N/A	N/A	-2.236
PHA-666859	N/A	N/A	N/A	2.236
mir-199 (includes others)	N/A	N/A	N/A	2.236
hymecromone	N/A	2.236	N/A	N/A
YARS2	N/A	N/A	N/A	-2.236
pyruvaldehyde	N/A	N/A	-2.236	N/A
IL20	N/A	N/A	-2.236	N/A
SETD1A	N/A	N/A	N/A	-2.236
SNHG20	N/A	N/A	N/A	-2.232
MTO1	N/A	N/A	N/A	2.23
mir-541	N/A	N/A	N/A	-2.23
FZD4	N/A	N/A	N/A	-2.229
MIEF2	N/A	N/A	N/A	-2.228
ELF3-AS1	N/A	-2.224	N/A	N/A
PF-573228	N/A	N/A	N/A	2.219
RBP3	N/A	N/A	N/A	2.219
WR 1065	N/A	N/A	N/A	-2.219
FANCC	2.219	N/A	N/A	N/A
CD3 (family)	2.219	N/A	N/A	N/A
VH032	N/A	N/A	-2.219	N/A
phorbol esters	N/A	-2.219	N/A	N/A
BLACAT1	N/A	N/A	N/A	-2.219
FAS	N/A	N/A	N/A	2.218
TLR9	-2.217	N/A	N/A	N/A
SMAD1	N/A	-2.216	N/A	N/A
N(1)-guanyl-1,7-diaminoheptane	N/A	N/A	N/A	2.216
Go 6976	N/A	2.213	N/A	N/A
GNB1	N/A	N/A	N/A	2.213
galactose	N/A	N/A	N/A	-2.213
SLC2A3	N/A	N/A	N/A	-2.213
PVT1	N/A	N/A	N/A	-2.212
DCLK1	N/A	N/A	-2.208	N/A
AGAP2-AS1	N/A	N/A	N/A	-2.204
mir-634	N/A	N/A	N/A	2.204
USP9X	N/A	N/A	N/A	-2.201
USP1	N/A	N/A	N/A	-2.2
CEP-1347	N/A	N/A	N/A	-2.2
KIT	N/A	2.2	N/A	N/A
ADRB3	N/A	N/A	N/A	-2.2
BAY K8644	N/A	N/A	N/A	-2.2
USP36	N/A	N/A	N/A	-2.2
TUBB4A	N/A	N/A	N/A	-2.2
SUMO1P3	N/A	N/A	N/A	-2.197
P2RX4	N/A	N/A	N/A	-2.194
KIF3A	N/A	N/A	N/A	2.193
GATA5	N/A	-2.19	N/A	N/A
PALMD	N/A	N/A	N/A	-2.186
HNRNPAB	N/A	N/A	N/A	-2.186
DAB2	N/A	N/A	N/A	2.183
IQGAP1	N/A	N/A	N/A	-2.173
miR-122-5p (miRNAs w/seed GGAGUGU)	N/A	N/A	N/A	2.172
CIRBP	N/A	N/A	N/A	-2.169
chloropromazine	N/A	N/A	N/A	-2.16
TGS1	N/A	N/A	N/A	2.157
GNAS	N/A	N/A	N/A	-2.153
MUC4	N/A	N/A	-2.144	N/A
PKA catalytic subunit	N/A	N/A	-2.143	N/A
PPP3R1	N/A	N/A	N/A	2.143
baicalin	N/A	N/A	N/A	-2.138
SLC13A1	N/A	N/A	N/A	2.138
NOG	N/A	N/A	N/A	2.138
TARDBP	N/A	N/A	N/A	-2.137
HELLS	N/A	N/A	N/A	2.137
bromobenzene	N/A	N/A	-2.13	N/A
ARNT2	N/A	-2.121	N/A	N/A
CDKN2A	N/A	N/A	N/A	2.112
phosphate	N/A	N/A	N/A	-2.106
CRNDE	N/A	N/A	N/A	-2.103
GPER1	N/A	N/A	N/A	-2.103
OVOL2	N/A	N/A	N/A	2.1
concanavalin a	N/A	N/A	-2.099	N/A
NR5A2	N/A	N/A	-2.095	N/A
FABP1	N/A	2	N/A	N/A
diphtheria toxin	-2	N/A	N/A	N/A
COMMD1	N/A	N/A	N/A	2
CFB	N/A	2	N/A	N/A
ditiocarb	N/A	N/A	N/A	-2
CHADL	N/A	2	N/A	N/A
ADAM15	N/A	2	N/A	N/A
LINC00963	N/A	N/A	N/A	-2
CNOT3	N/A	N/A	N/A	2
NUCB2	N/A	N/A	N/A	-2
PSME3	N/A	N/A	N/A	-2
RMI2	N/A	N/A	N/A	-2
DDB1	N/A	N/A	N/A	-2
acenocoumarol	N/A	-2	N/A	N/A
clorgyline	N/A	N/A	N/A	2
UT-143	N/A	N/A	N/A	-2
SMC1B	N/A	N/A	N/A	-2
3,3',5'-D-triiodothyronine	N/A	-2	N/A	N/A
ABCC6	N/A	N/A	N/A	-2
LTBR	2	N/A	N/A	N/A
PDGFRA	N/A	N/A	N/A	-2
AZD0156	N/A	2	N/A	N/A
copper chloride	N/A	N/A	2	N/A
MAMLD1	N/A	N/A	-2	N/A
RPL13A	N/A	N/A	N/A	-2
IOX2	N/A	N/A	-2	N/A
LRPAP1	2	N/A	N/A	N/A
SYT4	N/A	N/A	N/A	2
CP-55940	N/A	N/A	N/A	-2
MCU	N/A	N/A	N/A	-2
RAD21L1	N/A	N/A	N/A	-2
TET3	N/A	N/A	N/A	1.999
ST3-Hel2A-2	N/A	N/A	N/A	-1.999
ECM1	N/A	N/A	N/A	-1.998
pomegranate extract pill	N/A	N/A	N/A	1.998
HUNK	N/A	N/A	N/A	1.997
CUEDC2	N/A	N/A	N/A	-1.997
PTCSC3	N/A	N/A	N/A	1.997
FA2H	N/A	N/A	N/A	1.997
DLEU2	N/A	N/A	N/A	-1.994
amodiaquine	N/A	N/A	-1.993	N/A
FOXS1	N/A	N/A	N/A	-1.992
VASP	N/A	N/A	N/A	-1.992
IRAK3	N/A	N/A	N/A	-1.992
FGF	N/A	N/A	N/A	-1.992
N-Ac-Leu-Leu-norleucinal	N/A	N/A	N/A	-1.991
EEF1A1	N/A	N/A	N/A	-1.99
METTL16	N/A	N/A	N/A	1.99
LINC02159	N/A	N/A	N/A	-1.987
cercosporin	N/A	N/A	N/A	1.987
KAT2B	N/A	-1.987	N/A	N/A
kaempferol	N/A	1.987	N/A	N/A
D-fructose	N/A	-1.987	N/A	N/A
LY-3009120	N/A	N/A	-1.987	N/A
PPP1R1B	N/A	N/A	N/A	-1.985
candesartan	N/A	1.982	N/A	N/A
PQQ cofactor	N/A	N/A	N/A	-1.982
DGCR5	N/A	N/A	N/A	1.982
PPAR	N/A	N/A	-1.982	N/A
HIVEP3	N/A	N/A	N/A	-1.982
Integrin	N/A	N/A	N/A	-1.982
PTGIS	N/A	N/A	N/A	-1.982
fluvastatin	N/A	N/A	-1.982	N/A
CK2 alpha	N/A	N/A	N/A	-1.982
PDGF-AB	N/A	N/A	N/A	-1.982
CXCR3	N/A	1.982	N/A	N/A
clasto-lactacystin beta-lactone	N/A	N/A	N/A	-1.982
isoquercitrin	N/A	N/A	N/A	-1.982
POU2F1	N/A	N/A	-1.982	N/A
KU-55933	N/A	1.982	N/A	N/A
miR-132-3p (and other miRNAs w/seed AACAGUC)	N/A	N/A	N/A	-1.982
BCL9/CREBBP/EP300/CTNNB1/LEF/TCF	N/A	N/A	N/A	-1.982
ROCK1	N/A	-1.982	N/A	N/A
MAP2K4	-1.982	N/A	N/A	N/A
ATP6AP2	N/A	-1.981	N/A	N/A
K-252	N/A	N/A	1.981	N/A
SERPINH1	N/A	N/A	N/A	-1.981
Il22/Il22b	N/A	-1.981	N/A	N/A
capivasertib	N/A	N/A	N/A	1.98
NCAM1	N/A	N/A	N/A	-1.98
CRTC2	N/A	N/A	-1.98	N/A
fasudil	1.98	N/A	N/A	N/A
PAX4	N/A	N/A	N/A	-1.98
MTM1	N/A	N/A	1.98	N/A
PANX1	N/A	N/A	N/A	-1.98
Li+	N/A	N/A	N/A	-1.98
FGF4	N/A	N/A	N/A	-1.976
linsitinib	N/A	1.974	N/A	N/A
ZNF507	N/A	N/A	N/A	-1.974
perindopril	N/A	N/A	N/A	1.972
IFN beta	N/A	-1.97	N/A	N/A
GUCY2D	N/A	N/A	1.969	N/A
miR-542-3p (miRNAs w/seed GUGACAG)	N/A	N/A	N/A	1.969
carbonyl cyanide p-(trifluoromethoxy)phenylhydrazone	N/A	N/A	N/A	-1.969
vitamin A	N/A	N/A	-1.969	N/A
NCT-80	N/A	N/A	N/A	1.969
GHRH	N/A	N/A	N/A	-1.968
SRY	N/A	N/A	N/A	-1.967
miR-31-5p (and other miRNAs w/seed GGCAAGA)	N/A	N/A	1.965	N/A
SCN1B	N/A	N/A	N/A	1.964
gossypol	N/A	N/A	N/A	-1.964
NR0B1	N/A	N/A	1.962	N/A
WNT7A	N/A	N/A	N/A	-1.961
resatorvid	N/A	1.961	N/A	N/A
intralipid	N/A	N/A	N/A	-1.961
G007-LK	N/A	N/A	N/A	1.958
IDO1	1.949	N/A	N/A	N/A
LAMTOR5	N/A	N/A	N/A	-1.949
HEY1	N/A	1.949	N/A	N/A
ATF3	N/A	N/A	N/A	-1.944
reserpine	N/A	N/A	N/A	-1.941
TRPV4	N/A	N/A	N/A	-1.939
acyclic retinoid	N/A	N/A	N/A	1.938
CTDSP1	N/A	N/A	N/A	1.936
KLF2	1.934	N/A	N/A	N/A
UTP	N/A	N/A	N/A	1.934
CRH	N/A	N/A	N/A	-1.93
CEMIP	N/A	N/A	N/A	-1.929
NFIL3	1.929	N/A	N/A	N/A
pirfenidone	N/A	N/A	N/A	1.926
HTR1A	N/A	N/A	N/A	1.914
KN 93	N/A	N/A	N/A	1.912
calmodulin	N/A	N/A	-1.912	N/A
FASN	1.912	N/A	N/A	N/A
triptolide	N/A	1.911	N/A	N/A
miR-204-5p (and other miRNAs w/seed UCCCUUU)	N/A	N/A	N/A	1.899
RGS2	N/A	N/A	1.897	N/A
ARID3A	N/A	N/A	N/A	-1.897
MFSD2A	N/A	N/A	N/A	1.89
Cyp1a2	N/A	N/A	1.89	N/A
chromium	N/A	N/A	1.89	N/A
UBR2	N/A	N/A	N/A	-1.89
bezafibrate	N/A	N/A	-1.881	N/A
LHX2	N/A	N/A	-1.869	N/A
KDM4B	N/A	N/A	N/A	-1.856
DVL3	N/A	N/A	N/A	-1.836
REST	N/A	N/A	N/A	1.834
bufalin	N/A	N/A	N/A	1.826
2-amino-5-phosphonovaleric acid	N/A	N/A	N/A	1.822
MEN1	N/A	N/A	N/A	1.814
AMBRA1	N/A	1.808	N/A	N/A
ALKBH5	N/A	N/A	N/A	-1.785
ATF6	N/A	N/A	N/A	-1.756
CCN4	N/A	N/A	N/A	-1.741
H2AX	N/A	N/A	N/A	-1.732
PNN	N/A	N/A	N/A	1.732
risperidone	N/A	N/A	N/A	-1.732
formaldehyde	N/A	N/A	N/A	-1.73
NME1	N/A	N/A	N/A	1.729
gefitinib	N/A	N/A	1.728	N/A
TIMP3	N/A	N/A	N/A	1.726
CHD8	N/A	N/A	N/A	-1.726
luteolin	N/A	N/A	N/A	-1.72
Hif1	N/A	N/A	N/A	-1.716
BMI1	1.709	N/A	N/A	N/A
asciminib	N/A	N/A	N/A	-1.709
STAT5 dimer	N/A	N/A	N/A	-1.709
haloperidol	N/A	N/A	N/A	-1.709
propofol	N/A	N/A	N/A	1.706
ELK3	N/A	N/A	N/A	-1.702
SIM2	N/A	N/A	1.701	N/A
THEM6	N/A	N/A	N/A	-1.673
NODAL	N/A	N/A	N/A	-1.673
WWTR1-CAMTA1	N/A	N/A	N/A	-1.671
CTCF	1.671	N/A	N/A	N/A
UBA1	N/A	N/A	N/A	1.667
mir-142 (includes others)	N/A	N/A	N/A	1.665
TFPI2	N/A	N/A	N/A	-1.664
KDM8	N/A	-1.664	N/A	N/A
proteasome inhibitor PSI	N/A	N/A	N/A	-1.664
4-(2-aminoethyl)benzenesulfonylfluoride	N/A	1.633	N/A	N/A
5-O-mycolyl-beta-araf-(1->2)-5-O-mycolyl-alpha-araf-(1->1')-glycerol	-1.633	N/A	N/A	N/A
SQSTM1	N/A	N/A	N/A	-1.608
MAGI1	N/A	N/A	N/A	1.606
MITF	N/A	1.59	N/A	N/A
MMP9	N/A	N/A	N/A	-1.588
TAC1	N/A	N/A	N/A	-1.585
torkinib	N/A	N/A	N/A	1.582
HNF1A-AS1	N/A	N/A	N/A	-1.575
mir-17 (includes others)	N/A	N/A	N/A	1.574
kainic acid	N/A	N/A	N/A	-1.574
KEAP1	N/A	N/A	1.564	N/A
methylmalonic acid	N/A	N/A	N/A	-1.558
CCN1	N/A	N/A	-1.555	N/A
SULF2	N/A	N/A	N/A	-1.553
PDCD4	N/A	N/A	N/A	1.551
FSHR	N/A	N/A	N/A	-1.546
RPS6KA5	N/A	N/A	N/A	-1.544
ROR2	N/A	N/A	N/A	-1.543
APLNR	N/A	N/A	N/A	1.522
SIK1	N/A	N/A	1.52	N/A
TRIM2	N/A	N/A	-1.501	N/A
DHX9	N/A	N/A	N/A	-1.501
24-hydroxycholesterol	N/A	N/A	1.499	N/A
TRPC1	N/A	N/A	-1.491	N/A
MAP3K7	-1.488	N/A	N/A	N/A
LRP6	N/A	N/A	N/A	-1.483
PDGF (complex)	N/A	N/A	N/A	-1.479
GSK2816126	N/A	N/A	N/A	-1.478
ACE	N/A	N/A	N/A	-1.477
CCND1	N/A	N/A	N/A	1.474
nitrofen	N/A	N/A	N/A	1.463
tetracycline	N/A	N/A	-1.463	N/A
RGS4	N/A	1.463	N/A	N/A
CCAT1	N/A	N/A	N/A	-1.461
SOX10	1.461	N/A	N/A	N/A
mir-451 (includes others)	N/A	N/A	N/A	1.457
SHC1	N/A	N/A	-1.456	N/A
SMARCD3	N/A	-1.452	N/A	N/A
ANGPTL2	N/A	N/A	N/A	-1.443
TCF12	N/A	-1.44	N/A	N/A
deferoxamine	N/A	N/A	-1.44	N/A
PIM1	N/A	N/A	-1.434	N/A
ethionine	N/A	N/A	-1.432	N/A
EREG	-1.432	N/A	N/A	N/A
niacinamide	N/A	N/A	N/A	-1.43
ADRB	N/A	N/A	N/A	-1.416
oblimersen	N/A	N/A	N/A	-1.414
RUVBL1	N/A	N/A	N/A	-1.414
CHD4	N/A	N/A	N/A	1.414
mir-223	N/A	-1.414	N/A	N/A
tricresyl phosphate	N/A	N/A	-1.414	N/A
NGEF	N/A	1.414	N/A	N/A
MFGE8	N/A	N/A	N/A	-1.414
lomustine	N/A	N/A	-1.414	N/A
CAPN6	N/A	N/A	N/A	1.414
miR-26a-5p (and other miRNAs w/seed UCAAGUA)	N/A	N/A	N/A	1.414
quinpirole	N/A	N/A	N/A	-1.412
TIA1	-1.408	N/A	N/A	N/A
11,12-epoxyeicosatrienoic acid	N/A	N/A	N/A	1.408
PRMT5	N/A	N/A	N/A	-1.406
soy isoflavones	N/A	N/A	N/A	1.4
NCOA3	-1.4	N/A	N/A	N/A
crocin	N/A	N/A	N/A	1.387
bevacizumab	N/A	N/A	N/A	1.387
CDN1163	N/A	N/A	N/A	-1.387
infliximab	1.387	N/A	N/A	N/A
miR-128-3p (and other miRNAs w/seed CACAGUG)	N/A	N/A	N/A	-1.387
FGFR3	N/A	N/A	N/A	-1.387
tofacitinib	N/A	N/A	N/A	1.386
XAV939	N/A	N/A	N/A	1.378
PTGS2	N/A	N/A	-1.372	N/A
IL7	N/A	N/A	N/A	-1.348
TP53COR1	N/A	N/A	-1.342	N/A
OLIG2	-1.342	N/A	N/A	N/A
CYP46A1	N/A	N/A	N/A	1.342
MBD3	N/A	N/A	N/A	-1.342
OXR1	1.342	N/A	N/A	N/A
Serpina1a (includes others)	N/A	N/A	1.342	N/A
selenomethylselenocysteine	N/A	N/A	N/A	1.342
SGPP2	N/A	N/A	N/A	1.342
oleanolic acid	N/A	N/A	-1.342	N/A
NKX2-2-AS1	N/A	N/A	-1.342	N/A
FREY1	N/A	N/A	N/A	1.342
diazoxide	N/A	N/A	N/A	1.342
LCAT	N/A	N/A	N/A	1.342
NMU	N/A	N/A	N/A	-1.342
HCAR1	N/A	-1.342	N/A	N/A
sorbitol	N/A	N/A	N/A	-1.342
LHCGR	N/A	N/A	-1.341	N/A
ATF1	N/A	N/A	N/A	-1.334
F7	N/A	N/A	N/A	-1.327
trametinib	N/A	1.326	N/A	N/A
miR-223-3p (miRNAs w/seed GUCAGUU)	N/A	N/A	N/A	1.325
T3/TR/RXR	N/A	N/A	N/A	-1.32
tosylphenylalanyl chloromethyl ketone	N/A	N/A	N/A	1.311
mir-145	N/A	-1.31	N/A	N/A
CXCL12	N/A	N/A	N/A	-1.31
crocidolite asbestos	N/A	N/A	N/A	-1.308
9,10-dimethyl-1,2-benzanthracene	-1.305	N/A	N/A	N/A
CAPN2	N/A	N/A	N/A	-1.296
nimodipine	N/A	N/A	N/A	1.29
RND3	N/A	N/A	N/A	-1.28
NTRK1	N/A	N/A	N/A	-1.28
GABBR1	N/A	N/A	N/A	1.279
ITGB3	N/A	N/A	N/A	-1.276
dibutyl phthalate	N/A	N/A	1.274	N/A
enzalutamide	N/A	N/A	N/A	1.272
ozone	N/A	-1.265	N/A	N/A
PD184352	N/A	N/A	1.264	N/A
N-nitro-L-arginine methyl ester	N/A	-1.26	N/A	N/A
MIF	N/A	N/A	1.255	N/A
PP1	N/A	N/A	N/A	1.254
miR-541-5p (and other miRNAs w/seed AAGGAUU)	N/A	N/A	N/A	1.248
DVL2	N/A	N/A	N/A	-1.246
IL6R	N/A	N/A	-1.246	N/A
CCL5	N/A	N/A	-1.242	N/A
ASAH1	N/A	N/A	1.238	N/A
TO-901317	N/A	N/A	-1.237	N/A
ANTXR2	N/A	N/A	N/A	-1.235
mir-140	N/A	N/A	N/A	1.231
hexamethylene bisacetamide	N/A	N/A	N/A	1.228
UCN2	N/A	N/A	1.224	N/A
PTP4A3	N/A	N/A	-1.22	N/A
RAB4A	N/A	N/A	N/A	-1.217
abemaciclib	N/A	N/A	N/A	-1.216
SERPINF1	N/A	N/A	N/A	1.216
N-CoR	N/A	N/A	N/A	1.214
EWSR1-FLI1	N/A	1.212	N/A	N/A
SRSF2	N/A	N/A	N/A	-1.195
hexachlorobenzene	N/A	N/A	-1.195	N/A
PLCG1	N/A	N/A	N/A	-1.195
YOD1	N/A	N/A	N/A	1.192
DTNBP1	N/A	-1.192	N/A	N/A
fedratinib	N/A	N/A	N/A	1.188
corticosterone	1.185	N/A	N/A	N/A
beta-elemene	N/A	N/A	-1.181	N/A
HSP90AA1	N/A	N/A	N/A	-1.179
PRKCI	N/A	-1.177	N/A	N/A
valsartan	N/A	1.172	N/A	N/A
EHD1	N/A	N/A	N/A	-1.172
PER1	N/A	N/A	-1.172	N/A
CARM1	N/A	N/A	N/A	-1.172
PCSK2	N/A	N/A	-1.167	N/A
antimycin A	N/A	N/A	1.165	N/A
allopurinol	N/A	N/A	-1.164	N/A
FGF7	N/A	N/A	N/A	-1.162
SIX5	-1.154	N/A	N/A	N/A
miR-210-3p (miRNAs w/seed UGUGCGU)	N/A	N/A	1.154	N/A
aroclor 1254	N/A	N/A	1.154	N/A
MIAT	N/A	1.154	N/A	N/A
CTBP2	N/A	N/A	N/A	-1.154
lipid	N/A	N/A	-1.154	N/A
BAG1	N/A	N/A	N/A	1.152
gentamicin C	N/A	N/A	-1.134	N/A
2,4-dinitrophenol-ovalbumin conjugate	N/A	N/A	N/A	-1.134
PCMT1	N/A	N/A	N/A	-1.134
STAT4 dimer	N/A	N/A	N/A	1.134
NANOG	1.134	N/A	N/A	N/A
NDRG3	N/A	N/A	N/A	1.134
panobinostat	N/A	N/A	N/A	1.132
A939572	N/A	N/A	N/A	1.131
LPL	N/A	-1.131	N/A	N/A
STUB1	N/A	1.131	N/A	N/A
CaMKII	N/A	N/A	N/A	-1.131
CASQ2	N/A	-1.131	N/A	N/A
ETV4	N/A	N/A	N/A	-1.129
N1,N11-diethylnorspermine	N/A	N/A	-1.123	N/A
phencyclidine	N/A	N/A	N/A	-1.122
HOTAIR	N/A	-1.121	N/A	N/A
DNAJB6	N/A	N/A	N/A	1.118
PCGF2	N/A	N/A	N/A	1.117
SET	N/A	N/A	N/A	1.117
SFTPA1	N/A	N/A	N/A	1.117
STAG3	N/A	N/A	N/A	-1.109
RCAN1	1.109	N/A	N/A	N/A
AHCY	N/A	N/A	N/A	-1.108
TBXT	N/A	-1.103	N/A	N/A
SMAD	N/A	N/A	-1.103	N/A
acetovanillone	N/A	1.103	N/A	N/A
PLK1	N/A	N/A	N/A	-1.102
TBRG4	N/A	N/A	N/A	-1.101
mocetinostat	N/A	-1.096	N/A	N/A
NTF4	N/A	N/A	N/A	-1.095
MED13	N/A	N/A	-1.093	N/A
IFT57	N/A	N/A	N/A	-1.091
MDM4	N/A	N/A	N/A	1.091
AKT inhibitor VIII	N/A	N/A	1.091	N/A
PRKG1	N/A	N/A	N/A	1.091
deoxycorticosterone acetate	N/A	-1.091	N/A	N/A
sapanisertib	N/A	N/A	N/A	1.091
JMJD6	N/A	N/A	N/A	-1.091
SN-38	N/A	N/A	-1.091	N/A
pitavastatin	N/A	N/A	N/A	-1.086
CCN6	N/A	N/A	N/A	1.085
BCR-ABL1	N/A	N/A	N/A	-1.085
laduviglusib	N/A	N/A	N/A	-1.083
PKC	-1.08	N/A	N/A	N/A
IL10	1.071	N/A	N/A	N/A
ALB	N/A	N/A	N/A	-1.069
RBM4	N/A	N/A	N/A	-1.067
EMD	1.067	N/A	N/A	N/A
ryanodine	N/A	N/A	N/A	-1.067
ROCK2	-1.067	N/A	N/A	N/A
endothelin	N/A	-1.067	N/A	N/A
CAT	N/A	1.067	N/A	N/A
TUSC7	N/A	N/A	N/A	1.067
oxymatrine	N/A	N/A	N/A	-1.067
RAPGEF3	N/A	1.067	N/A	N/A
MBNL1	N/A	1.067	N/A	N/A
FGF18	N/A	N/A	N/A	-1.067
PTH1R	N/A	N/A	1.067	N/A
saikosaponin A	N/A	N/A	N/A	-1.067
iodoacetic acid	N/A	N/A	N/A	1.067
AIP	N/A	1.067	N/A	N/A
C2CD5	N/A	N/A	-1.067	N/A
ITGA9	N/A	N/A	-1.067	N/A
IQGAP2	1.067	N/A	N/A	N/A
MFAP5	-1.067	N/A	N/A	N/A
SMARCB1	N/A	-1.066	N/A	N/A
PKNOX2	-1.06	N/A	N/A	N/A
hyaluronic acid	N/A	N/A	N/A	-1.043
GPI	N/A	N/A	N/A	-1.036
HJURP	N/A	N/A	N/A	-1.029
PAX3	N/A	N/A	N/A	-1.029
GTF2I	N/A	N/A	N/A	-1.029
maraviroc	N/A	-1.029	N/A	N/A
fenamic acid	N/A	N/A	-1.026	N/A
ABL1	N/A	N/A	N/A	-1.021
5-N-ethylcarboxamido adenosine	N/A	N/A	N/A	-1.018
letrozole	N/A	N/A	-1.016	N/A
butaprost	N/A	N/A	N/A	1.016
APOL1	N/A	N/A	N/A	1.016
TERT	N/A	N/A	N/A	-1.002
PRKAR1A	N/A	N/A	N/A	1.001
ECHS1	N/A	1	N/A	N/A
TD139	N/A	N/A	1	N/A
CPT1C	N/A	N/A	N/A	-1
PLEKHH2	N/A	N/A	N/A	-1
PTGFR	N/A	-1	N/A	N/A
POLR3G	N/A	N/A	-1	N/A
topiramate	N/A	N/A	N/A	-1
4,5,6,7-tetrabromo-2-azabenzamidazole	N/A	N/A	N/A	1
mir-204 (includes others)	N/A	N/A	N/A	1
UBR1	N/A	N/A	N/A	-1
risedronic acid	N/A	N/A	N/A	-1
mir-365 (includes others)	N/A	N/A	N/A	1
ethosuximide	N/A	N/A	N/A	-1
NQO2	N/A	N/A	N/A	-1
CD200R1	N/A	N/A	N/A	1
necrostatin-1	N/A	N/A	1	N/A
beta-carotene	N/A	1	N/A	N/A
WWC1	N/A	N/A	N/A	1
EP4-D	-1	N/A	N/A	N/A
cyproterone acetate	N/A	N/A	-1	N/A
indirubin	N/A	N/A	1	N/A
PACS1	N/A	N/A	N/A	1
API5	N/A	N/A	N/A	-1
CHKB	1	N/A	N/A	N/A
PF543	1	N/A	N/A	N/A
ZFPM1	-1	N/A	N/A	N/A
POGLUT3	N/A	N/A	N/A	-1
NCOA1	N/A	N/A	1	N/A
TRIP12	N/A	N/A	N/A	1
ST-4 SEC2 mutant superantigen	N/A	N/A	N/A	-1
amiodarone	N/A	-1	N/A	N/A
PDE	N/A	N/A	N/A	1
DGKZ	N/A	N/A	N/A	1
H-7	N/A	1	N/A	N/A
PELP1	1	N/A	N/A	N/A
SLC30A3	N/A	N/A	N/A	1
STARD5	N/A	N/A	N/A	1
JUP	N/A	N/A	N/A	-1
GMNN	-1	N/A	N/A	N/A
Sry	N/A	N/A	N/A	-1
RGS19	N/A	N/A	N/A	1
N-(1-carbamoyl-2-phenyl-ethyl) butyramide	N/A	N/A	N/A	1
taurine	N/A	N/A	-1	N/A
SEC23A	N/A	N/A	N/A	-1
nitrate	N/A	N/A	1	N/A
L-tryptophan	N/A	N/A	-1	N/A
FITM2	N/A	N/A	N/A	1
grape seed extract	N/A	N/A	N/A	0.998
MED16	N/A	N/A	N/A	0.991
oxaliplatin	N/A	N/A	N/A	-0.99
DAB2IP	N/A	N/A	N/A	0.987
CSDE1	N/A	N/A	N/A	-0.985
RAB7A	N/A	N/A	N/A	-0.983
Secretase gamma	N/A	N/A	N/A	-0.97
ZNF503	N/A	N/A	N/A	0.97
PLAT	N/A	N/A	N/A	-0.97
DDB2	N/A	N/A	N/A	0.97
MAPT	N/A	N/A	N/A	-0.967
belinostat	N/A	N/A	0.958	N/A
miR-142-5p (and other miRNAs w/seed AUAAAGU)	N/A	N/A	N/A	0.958
CDH11	N/A	N/A	-0.956	N/A
PHB1	N/A	N/A	N/A	0.949
CCL20	N/A	N/A	-0.946	N/A
PTP4A1	N/A	N/A	N/A	0.944
triamterene	N/A	N/A	-0.933	N/A
carrageenan	N/A	N/A	N/A	-0.928
mir-144	N/A	N/A	N/A	0.928
brefeldin A	-0.927	N/A	N/A	N/A
miR-181a-5p (and other miRNAs w/seed ACAUUCA)	-0.927	N/A	N/A	N/A
TFF3	N/A	N/A	N/A	-0.927
UPF2	0.927	N/A	N/A	N/A
L-type calcium channel	N/A	N/A	N/A	-0.927
NR2F2	N/A	-0.927	N/A	N/A
rolipram	N/A	N/A	N/A	-0.926
PI-103	N/A	N/A	0.906	N/A
SLC37A4	N/A	N/A	N/A	-0.905
Collagen(s)	N/A	N/A	N/A	-0.896
RAR/RXR/retinoic acid	N/A	N/A	-0.896	N/A
RBX1	N/A	N/A	-0.895	N/A
NDRG1	N/A	N/A	N/A	0.894
HNRNPK	N/A	N/A	-0.883	N/A
NPC2	N/A	N/A	0.882	N/A
BCL2	N/A	N/A	N/A	-0.88
CTNNBIP1	N/A	N/A	N/A	0.872
quisqualic acid	N/A	N/A	N/A	-0.872
magnolol	N/A	N/A	N/A	-0.871
mecamylamine	N/A	N/A	N/A	0.871
thalidomide	N/A	N/A	N/A	0.87
dasatinib	N/A	N/A	N/A	0.863
di(2-ethylhexyl) phthalate	N/A	N/A	0.863	N/A
YBX1	N/A	N/A	N/A	-0.856
AGTRAP	N/A	N/A	N/A	-0.855
IL1RN	-0.853	N/A	N/A	N/A
GPX4	N/A	N/A	N/A	0.849
SIRT3	N/A	0.849	N/A	N/A
IL1	N/A	0.847	N/A	N/A
trastuzumab	N/A	N/A	0.845	N/A
nitroprusside	N/A	N/A	0.843	N/A
26S proteasome	N/A	N/A	N/A	0.842
olaparib	N/A	N/A	N/A	0.831
mir-181 (includes others)	N/A	N/A	N/A	0.829
RBPJ	N/A	N/A	0.821	N/A
mannose	N/A	N/A	N/A	0.816
EML4-ALK	N/A	N/A	-0.816	N/A
TJP1	N/A	N/A	N/A	-0.816
lycopene	N/A	N/A	N/A	0.816
YWHAZ	N/A	N/A	N/A	0.816
ARL6IP1	N/A	N/A	0.816	N/A
SLC22A5	N/A	N/A	N/A	-0.816
1810019D21Rik	0.816	N/A	N/A	N/A
CSF	N/A	N/A	-0.816	N/A
rifaximin	N/A	N/A	N/A	-0.816
AFAP1-AS1	N/A	N/A	N/A	-0.816
SIAH1	N/A	N/A	N/A	0.816
memantine	N/A	N/A	N/A	-0.815
fluoxetine	N/A	N/A	N/A	0.808
UBD	N/A	N/A	N/A	-0.798
glycine	N/A	N/A	N/A	-0.797
YTHDC1	N/A	N/A	N/A	-0.788
CBS	N/A	N/A	N/A	0.788
CGS 21680	N/A	N/A	N/A	-0.785
GJA1	N/A	N/A	N/A	-0.782
CRHR2	N/A	N/A	N/A	0.781
PBX1	N/A	N/A	N/A	0.775
CALR	N/A	-0.774	N/A	N/A
RASSF1	N/A	N/A	N/A	0.767
PSEN2	-0.765	N/A	N/A	N/A
histamine	N/A	N/A	N/A	-0.764
cholic acid	N/A	-0.762	N/A	N/A
MAPK8IP1	N/A	N/A	N/A	-0.762
doramapimod	N/A	N/A	N/A	-0.762
PTPRD	N/A	N/A	0.762	N/A
milademetan	N/A	N/A	N/A	0.762
LMO4	N/A	N/A	N/A	-0.75
NTRK2	N/A	N/A	N/A	-0.749
2-pentadecyl-2-oxazoline	N/A	N/A	N/A	-0.747
FTI-277	N/A	N/A	N/A	-0.739
WNT	N/A	N/A	N/A	0.73
ETV6	-0.728	N/A	N/A	N/A
FOXP4	N/A	N/A	N/A	-0.728
IL33	-0.715	N/A	N/A	N/A
cardiotoxin	N/A	N/A	N/A	-0.711
MGA	N/A	N/A	0.707	N/A
PUM1	N/A	N/A	N/A	0.707
PRDM2	N/A	-0.707	N/A	N/A
ARID2	N/A	N/A	N/A	0.707
N-methyl-D-aspartate	-0.692	N/A	N/A	N/A
salubrinal	N/A	N/A	N/A	0.692
PTGES	N/A	N/A	N/A	0.692
22(R)-hydroxycholesterol	N/A	N/A	-0.689	N/A
SETDB1	0.689	N/A	N/A	N/A
NKX2-3	N/A	N/A	0.688	N/A
CH-223191	-0.685	N/A	N/A	N/A
TRPM2	N/A	N/A	N/A	-0.684
FAAH	N/A	N/A	N/A	0.684
PTBP1	N/A	N/A	N/A	-0.682
TP53BP2	N/A	N/A	N/A	0.678
LASP1	N/A	N/A	N/A	-0.671
mir-148 (includes others)	N/A	N/A	N/A	0.659
cyclopamine	-0.655	N/A	N/A	N/A
CDH2	N/A	N/A	N/A	-0.655
TAB1	N/A	N/A	-0.651	N/A
omeprazole	N/A	N/A	N/A	0.651
isotretinoin	N/A	-0.651	N/A	N/A
allopregnanolone	N/A	N/A	N/A	0.651
RAS homolog	N/A	N/A	N/A	0.651
FSHB	N/A	N/A	N/A	-0.648
HNF4G	N/A	0.64	N/A	N/A
PPIA	N/A	N/A	N/A	0.64
Zn2+	N/A	N/A	N/A	0.64
RELB	-0.64	N/A	N/A	N/A
ZDHHC2	N/A	N/A	N/A	-0.638
MMP11	N/A	N/A	N/A	-0.636
HIBCH	N/A	N/A	N/A	0.632
LAS1L	N/A	N/A	N/A	0.632
alefacept	N/A	N/A	N/A	-0.632
mir-137 (includes others)	N/A	N/A	N/A	0.625
succinic acid	N/A	N/A	0.625	N/A
CTLA4	0.625	N/A	N/A	N/A
NFATC2	0.614	N/A	N/A	N/A
RARB	-0.606	N/A	N/A	N/A
EN1	N/A	N/A	N/A	0.605
NFIX	N/A	N/A	N/A	0.6
TERF2IP	N/A	N/A	N/A	-0.6
FGFR	N/A	N/A	N/A	-0.6
PPRC1	-0.6	N/A	N/A	N/A
PRKCA	N/A	-0.6	N/A	N/A
rottlerin	0.599	N/A	N/A	N/A
GW 4064	N/A	-0.597	N/A	N/A
HOXA13	0.594	N/A	N/A	N/A
pentoxifylline	N/A	0.591	N/A	N/A
miR-155-5p (miRNAs w/seed UAAUGCU)	-0.589	N/A	N/A	N/A
mir-30 (includes others)	0.588	N/A	N/A	N/A
STAT5A	0.579	N/A	N/A	N/A
TXNIP	N/A	N/A	N/A	0.578
[truncated: 2,586 more rows]
