# Supplementary material for: Multi-omic analyses identify molecular targets of Chd7 that contribute to CHARGE syndrome model phenotypes
Source: Dis Model Mech. 2026 Mar 31;19(3):dmm052592. doi: 10.1242/dmm.052592 (PMC13054947; doi:10.1242/dmm.052592)
Supplement: Table S21. Canonical pathway data from Figure S17 Protein Upstream Regulators [file dmm-19-052592-TableS21.xlsx]

## Sheet: Supplemental Table 21
Supplemental Table 21. Canonical pathway data from Figure S17 Protein Upstream Regulators.
© 2000-2025 QIAGEN. All rights reserved.
Upstream Regulators	PROT_3d_MUT_WT_LOG2AR - 2024-09-30 04:45 PM	PROT_3d_HT_WT_LOG2AR - 2024-09-30 04:43 PM	PROT_5d_MUT_WT_LOG2AR - 2024-09-30 04:47 PM	PROT_5d_HT_WT_LOG2AR - 2024-09-30 04:46 PM
trichostatin A	N/A	N/A	-1.26	-1.103
ESR1	N/A	N/A	-0.688	0.816
TCF7L2	N/A	N/A	-0.518	0
GABA	N/A	N/A	3.606	N/A
TGFB1	N/A	N/A	-3.385	N/A
AR	N/A	N/A	-2.728	N/A
benzo(a)pyrene	N/A	N/A	-2.646	N/A
RB1	N/A	N/A	2.639	N/A
memantine	N/A	N/A	2.449	N/A
miR-1-3p (and other miRNAs w/seed GGAAUGU)	N/A	N/A	2.418	N/A
Immunoglobulin	N/A	N/A	-2.4	N/A
budesonide	N/A	N/A	2.333	N/A
IGF2BP1	N/A	N/A	2.333	N/A
beta-estradiol	N/A	N/A	-2.318	N/A
1,2-dithiole-3-thione	N/A	N/A	-2.29	N/A
G protein alpha	N/A	N/A	-2.236	N/A
EGR3	N/A	N/A	2.207	N/A
XBP1	N/A	N/A	-2.138	N/A
CEBPB	N/A	N/A	-2.137	N/A
Orai1	N/A	N/A	2	N/A
AZ-1	N/A	N/A	2	N/A
propylthiouracil	N/A	N/A	2	N/A
mir-142 (includes others)	N/A	N/A	1.987	N/A
ARL6IP1	N/A	N/A	-1.982	N/A
tunicamycin	N/A	N/A	-1.98	N/A
decitabine	N/A	N/A	-1.977	N/A
mir-1 (includes others)	N/A	N/A	1.951	N/A
GATA1	N/A	N/A	-1.951	N/A
MAPK1	N/A	N/A	1.912	N/A
DMD	N/A	N/A	-1.91	N/A
IgG	N/A	N/A	1.89	N/A
IL4	N/A	N/A	-1.859	N/A
KLF4	N/A	N/A	-1.855	N/A
NFE2L2	N/A	N/A	-1.795	N/A
TP53	N/A	N/A	-1.795	N/A
let-7a-5p (and other miRNAs w/seed GAGGUAG)	N/A	N/A	1.757	N/A
8-bromo-cAMP	N/A	N/A	-1.744	N/A
ADCYAP1	N/A	N/A	-1.664	N/A
MMP3	N/A	N/A	-1.633	N/A
PRDM2	N/A	N/A	-1.633	N/A
dimethyl n-oxalyl-glycine	N/A	N/A	-1.633	N/A
butyric acid	N/A	N/A	-1.591	N/A
KDM5B	N/A	N/A	1.59	N/A
mir-21 (includes others)	N/A	N/A	1.492	N/A
SMARCA4	N/A	N/A	-1.48	N/A
STAT4	N/A	N/A	-1.477	N/A
TNF	N/A	N/A	-1.392	N/A
ESRRG	N/A	N/A	-1.387	N/A
APP	N/A	N/A	1.343	N/A
FOSL1	N/A	N/A	-1.342	N/A
RARA	N/A	N/A	1.342	N/A
NPC1	N/A	N/A	1.342	N/A
ST1926	N/A	N/A	1.342	N/A
144DG11	N/A	N/A	-1.342	N/A
BDNF	N/A	N/A	-1.332	N/A
cuprizone	N/A	N/A	-1.3	N/A
TEAD1	N/A	N/A	1.294	N/A
SP1	N/A	N/A	-1.263	N/A
miR-16-5p (and other miRNAs w/seed AGCAGCA)	N/A	N/A	1.237	N/A
HNF4A	N/A	N/A	1.195	N/A
OSM	N/A	N/A	-1.183	N/A
GATA4	N/A	N/A	1.154	N/A
ammonium	N/A	N/A	-1.134	N/A
lenalidomide	N/A	N/A	-1.134	N/A
CD 437	N/A	N/A	1.134	N/A
KDM5A	N/A	N/A	-1.134	N/A
MCOLN1	N/A	N/A	-1.131	N/A
GCN2iB	N/A	N/A	-1.131	N/A
EDN1	N/A	N/A	-1.109	N/A
trans-hydroxytamoxifen	N/A	N/A	1.109	N/A
PPARGC1A	N/A	N/A	-1.102	N/A
NRL	N/A	N/A	1.067	N/A
INS	N/A	N/A	1.067	N/A
metribolone	N/A	N/A	-1.048	N/A
SP2509	N/A	N/A	-1.016	N/A
torin1	N/A	N/A	1	N/A
curcumin	N/A	N/A	-1	N/A
RRAS2	N/A	N/A	-1	N/A
CREBBP	N/A	N/A	-1	N/A
LH	N/A	N/A	1	N/A
lactacystin	N/A	N/A	-0.994	N/A
bisindolylmaleimide I	N/A	N/A	-0.926	N/A
SLCO1C1	N/A	N/A	-0.896	N/A
SLC16A2	N/A	N/A	-0.896	N/A
HRAS	N/A	N/A	0.896	N/A
NRG1	N/A	N/A	-0.895	N/A
MYC	N/A	N/A	-0.873	N/A
methylprednisolone	N/A	N/A	-0.866	N/A
TK1	N/A	N/A	-0.816	N/A
sirolimus	N/A	N/A	0.796	N/A
ESRRA	N/A	N/A	-0.788	N/A
L-triiodothyronine	N/A	N/A	-0.781	N/A
tert-butyl-hydroquinone	N/A	N/A	-0.77	N/A
D-glucose	N/A	N/A	-0.756	N/A
ethanol	N/A	N/A	-0.68	N/A
GLI1	N/A	N/A	0.671	N/A
haloperidol	N/A	N/A	0.669	N/A
SPARC	N/A	N/A	-0.659	N/A
PTP4A1	N/A	N/A	-0.647	N/A
valproic acid	N/A	N/A	-0.627	N/A
KRAS	N/A	N/A	-0.625	N/A
tazemetostat	N/A	N/A	-0.611	N/A
fluoride	N/A	N/A	0.577	N/A
miR-30c-5p (and other miRNAs w/seed GUAAACA)	N/A	N/A	0.576	N/A
AKT	N/A	N/A	-0.563	N/A
norepinephrine	N/A	N/A	-0.555	N/A
MEN1	N/A	N/A	0.555	N/A
salirasib	N/A	N/A	0.555	N/A
cocaine	N/A	N/A	-0.555	N/A
ARID1A	N/A	N/A	-0.547	N/A
RICTOR	N/A	N/A	-0.543	N/A
EGFR	N/A	N/A	-0.478	N/A
camptothecin	N/A	N/A	-0.447	N/A
NR3C1	N/A	N/A	0.426	N/A
HSF1	N/A	N/A	-0.424	N/A
nocodazole	N/A	N/A	-0.378	N/A
morphine	N/A	N/A	-0.372	N/A
EGR2	N/A	N/A	0.366	N/A
FSH	N/A	N/A	-0.342	N/A
COPS5	N/A	N/A	0.333	N/A
BHLHE40	N/A	N/A	-0.333	N/A
CST5	N/A	N/A	-0.302	N/A
NRF1	N/A	N/A	-0.283	N/A
TYA-018	N/A	N/A	0.239	N/A
CRX	N/A	N/A	-0.218	N/A
geldanamycin	N/A	N/A	-0.213	N/A
GnRH analog	N/A	N/A	-0.207	N/A
EIF4E	N/A	N/A	0.186	N/A
HTT	N/A	N/A	0.152	N/A
dexamethasone	N/A	N/A	-0.128	N/A
tretinoin	N/A	N/A	0.07	N/A
TCF20	N/A	N/A	0	N/A
epicatechin	N/A	N/A	0	N/A
ciprofloxacin	N/A	N/A	0	N/A
5-fluorouracil	N/A	N/A	0	N/A
forskolin	N/A	N/A	0	N/A
FLT1	N/A	N/A	0	N/A
IFN gamma	N/A	N/A	0	N/A
RHO	N/A	N/A	0	N/A
CPT1B	N/A	N/A	0	N/A
MKNK1	N/A	N/A	0	N/A
PPP2CA	N/A	N/A	0	N/A
CDK6	N/A	N/A	0	N/A
NOTCH3	N/A	N/A	0	N/A
sesaminol	N/A	N/A	0	N/A
MECP2	N/A	N/A	0	N/A
SRD5A1	N/A	N/A	N/A	N/A
MED30	N/A	N/A	N/A	N/A
LOC100912227	N/A	N/A	N/A	N/A
CCHCR1	N/A	N/A	N/A	N/A
miR-223-3p (miRNAs w/seed GUCAGUU)	N/A	N/A	N/A	N/A
indoximod	N/A	N/A	N/A	N/A
GPX4	N/A	N/A	N/A	N/A
DCC	N/A	N/A	N/A	N/A
Meg3	N/A	N/A	N/A	N/A
ADH5	N/A	N/A	N/A	N/A
olomoucine	N/A	N/A	N/A	N/A
Inflammasome	N/A	N/A	N/A	N/A
GSDMB	N/A	N/A	N/A	N/A
PLN	N/A	N/A	N/A	N/A
BAY 87-2243	N/A	N/A	N/A	N/A
SETDB1	N/A	N/A	N/A	N/A
CLOCK	N/A	N/A	N/A	N/A
AJH-836	N/A	N/A	N/A	N/A
NSUN2	N/A	N/A	N/A	N/A
ARSA	N/A	N/A	N/A	N/A
SNHG7	N/A	N/A	N/A	N/A
ERBB2	N/A	N/A	N/A	N/A
PTN	N/A	N/A	N/A	N/A
hexachlorobenzene	N/A	N/A	N/A	N/A
TRPM7	N/A	N/A	N/A	N/A
TRPS1	N/A	N/A	N/A	N/A
mir-485	N/A	N/A	N/A	N/A
LCP2	N/A	N/A	N/A	N/A
ingenol mebutate	N/A	N/A	N/A	N/A
glipizide	N/A	N/A	N/A	N/A
rhodioloside	N/A	N/A	N/A	N/A
ZHX2	N/A	N/A	N/A	N/A
HAND2	N/A	N/A	N/A	N/A
SOD1	N/A	N/A	N/A	N/A
PFKFB3	N/A	N/A	N/A	N/A
aflatoxin B1	N/A	N/A	N/A	N/A
mir-542 (includes others)	N/A	N/A	N/A	N/A
PPP1R12B	N/A	N/A	N/A	N/A
calyculin A	N/A	N/A	N/A	N/A
carboplatin	N/A	N/A	N/A	N/A
SGMS2	N/A	N/A	N/A	N/A
RN1734	N/A	N/A	N/A	N/A
TOR1A	N/A	N/A	N/A	N/A
GABRA1	N/A	N/A	N/A	N/A
SUCNR1	N/A	N/A	N/A	N/A
nitrofen	N/A	N/A	N/A	N/A
AKT1	N/A	N/A	N/A	N/A
miR-122b-3p (and other miRNAs w/seed AACACCA)	N/A	N/A	N/A	N/A
HPD	N/A	N/A	N/A	N/A
ATP5IF1	N/A	N/A	N/A	N/A
LTB4R	N/A	N/A	N/A	N/A
picrotoxin	N/A	N/A	N/A	N/A
diacylglycerol	N/A	N/A	N/A	N/A
IL7R	N/A	N/A	N/A	N/A
Rhodobacter sphaeroides lipopolysaccharide	N/A	N/A	N/A	N/A
KCN1	N/A	N/A	N/A	N/A
GNAQ	N/A	N/A	N/A	N/A
CTBP2	N/A	N/A	N/A	N/A
NANOG	N/A	N/A	N/A	N/A
PDCL	N/A	N/A	N/A	N/A
SNRPE	N/A	N/A	N/A	N/A
mir-7 (includes others)	N/A	N/A	N/A	N/A
DICER1	N/A	N/A	N/A	N/A
SF3B1	N/A	N/A	N/A	N/A
GF 120918	N/A	N/A	N/A	N/A
IND S7	N/A	N/A	N/A	N/A
lactic acid	N/A	N/A	N/A	N/A
MIR1279	N/A	N/A	N/A	N/A
nizatidine	N/A	N/A	N/A	N/A
glucosylceramide	N/A	N/A	N/A	N/A
ASARM-PO4	N/A	N/A	N/A	N/A
desmopressin	N/A	N/A	N/A	N/A
SETD1B	N/A	N/A	N/A	N/A
pregnanolone	N/A	N/A	N/A	N/A
clodronic acid	N/A	N/A	N/A	N/A
DTNBP1	N/A	N/A	N/A	N/A
Wfdc17	N/A	N/A	N/A	N/A
NF1	N/A	N/A	N/A	N/A
PARG	N/A	N/A	N/A	N/A
LIPE	N/A	N/A	N/A	N/A
cyclopropanecarboxylic acid	N/A	N/A	N/A	N/A
miR-421-3p (and other miRNAs w/seed UCAACAG)	N/A	N/A	N/A	N/A
miR-204-5p (and other miRNAs w/seed UCCCUUU)	N/A	N/A	N/A	N/A
CNKSR2	N/A	N/A	N/A	N/A
SLC27A2	N/A	N/A	N/A	N/A
UBR2	N/A	N/A	N/A	N/A
N-lauroyl-L-phenylalanine	N/A	N/A	N/A	N/A
SB-657510	N/A	N/A	N/A	N/A
IL1RL1	N/A	N/A	N/A	N/A
CSF2RA	N/A	N/A	N/A	N/A
2-methoxycinnamaldehyde	N/A	N/A	N/A	N/A
PSEN1	N/A	N/A	N/A	N/A
Pla2g2d	N/A	N/A	N/A	N/A
ceftriaxone	N/A	N/A	N/A	N/A
PSEN2	N/A	N/A	N/A	N/A
ZNF263	N/A	N/A	N/A	N/A
IGHMBP2	N/A	N/A	N/A	N/A
SOAT1	N/A	N/A	N/A	N/A
TLX3	N/A	N/A	N/A	N/A
JTE-013	N/A	N/A	N/A	N/A
CPLX1	N/A	N/A	N/A	N/A
emapalumab	N/A	N/A	N/A	N/A
GUSB	N/A	N/A	N/A	N/A
GIPC1	N/A	N/A	N/A	N/A
garcinia yunnanensis extract YTE-17	N/A	N/A	N/A	N/A
poly dA-dT	N/A	N/A	N/A	N/A
ACKR1	N/A	N/A	N/A	N/A
MEL S3	N/A	N/A	N/A	N/A
MEDICA 16	N/A	N/A	N/A	N/A
RPAP3	N/A	N/A	N/A	N/A
eotaxin	N/A	N/A	N/A	N/A
DHX36	N/A	N/A	N/A	N/A
ZAP70	N/A	N/A	N/A	N/A
DDIT4-AS1	N/A	N/A	N/A	N/A
mir-486 (includes others)	N/A	N/A	N/A	N/A
ATXN1	N/A	N/A	N/A	N/A
GATAD2B	N/A	N/A	N/A	N/A
PRKCG	N/A	N/A	N/A	N/A
RP11_598D141	N/A	N/A	N/A	N/A
MYH1	N/A	N/A	N/A	N/A
Ro31-8425	N/A	N/A	N/A	N/A
mir-506 (includes others)	N/A	N/A	N/A	N/A
mir-1303	N/A	N/A	N/A	N/A
nivolumab	N/A	N/A	N/A	N/A
Cd200	N/A	N/A	N/A	N/A
IKBKB	N/A	N/A	N/A	N/A
cystamine	N/A	N/A	N/A	N/A
ALKBH1	N/A	N/A	N/A	N/A
pacritinib	N/A	N/A	N/A	N/A
heme	N/A	N/A	N/A	N/A
CPI-455	N/A	N/A	N/A	N/A
lipid	N/A	N/A	N/A	N/A
LAMTOR5	N/A	N/A	N/A	N/A
CD83	N/A	N/A	N/A	N/A
IRF6	N/A	N/A	N/A	N/A
3-nitropropionic acid	N/A	N/A	N/A	N/A
LY 518674	N/A	N/A	N/A	N/A
UBQLN2	N/A	N/A	N/A	N/A
NEUROD1	N/A	N/A	N/A	N/A
fostriecin	N/A	N/A	N/A	N/A
LINC00662	N/A	N/A	N/A	N/A
SDC2	N/A	N/A	N/A	N/A
CTTNBP2	N/A	N/A	N/A	N/A
KIF1B	N/A	N/A	N/A	N/A
eprenetapopt	N/A	N/A	N/A	N/A
GH2	N/A	N/A	N/A	N/A
2-bromoethylamine	N/A	N/A	N/A	N/A
PTP4A3	N/A	N/A	N/A	N/A
pentylenetetrazol	N/A	N/A	N/A	N/A
MYBPHL	N/A	N/A	N/A	N/A
crocidolite asbestos	N/A	N/A	N/A	N/A
isorhamnetin	N/A	N/A	N/A	N/A
cyclin A	N/A	N/A	N/A	N/A
Cyp1a2	N/A	N/A	N/A	N/A
betel quid extract	N/A	N/A	N/A	N/A
NFYB	N/A	N/A	N/A	N/A
VH032	N/A	N/A	N/A	N/A
AHCTF1	N/A	N/A	N/A	N/A
POM121	N/A	N/A	N/A	N/A
SU5402	N/A	N/A	N/A	N/A
CYTH2	N/A	N/A	N/A	N/A
fulvestrant	N/A	N/A	N/A	N/A
IFITM1	N/A	N/A	N/A	N/A
palmitoleic acid	N/A	N/A	N/A	N/A
botulinum toxin type A	N/A	N/A	N/A	N/A
thapsigargin	N/A	N/A	N/A	N/A
5R,11R-diethyl-5,6,11,12-tetrahydrochrysene-2,8-diol	N/A	N/A	N/A	N/A
ginkgolide B	N/A	N/A	N/A	N/A
gamma tubulin (family)	N/A	N/A	N/A	N/A
Go6983	N/A	N/A	N/A	N/A
SFTA1P	N/A	N/A	N/A	N/A
DDX17	N/A	N/A	N/A	N/A
nevirapine	N/A	N/A	N/A	N/A
POSTN	N/A	N/A	N/A	N/A
AKAP5	N/A	N/A	N/A	N/A
DUSP10	N/A	N/A	N/A	N/A
MYOD1	N/A	N/A	N/A	N/A
diphtheria toxin	N/A	N/A	N/A	N/A
NF-Y	N/A	N/A	N/A	N/A
mir-663 (includes others)	N/A	N/A	N/A	N/A
TCOF1	N/A	N/A	N/A	N/A
SOX8	N/A	N/A	N/A	N/A
KIF5A	N/A	N/A	N/A	N/A
artepillin C	N/A	N/A	N/A	N/A
vaccenic acid	N/A	N/A	N/A	N/A
CCND1	N/A	N/A	N/A	N/A
minalrestat	N/A	N/A	N/A	N/A
resatorvid	N/A	N/A	N/A	N/A
miR-542-5p (miRNAs w/seed CGGGGAU)	N/A	N/A	N/A	N/A
FUNDC2	N/A	N/A	N/A	N/A
CLPB	N/A	N/A	N/A	N/A
fluoxetine	N/A	N/A	N/A	N/A
ZFHX3	N/A	N/A	N/A	N/A
MYLK3	N/A	N/A	N/A	N/A
AZD5153	N/A	N/A	N/A	N/A
EMD	N/A	N/A	N/A	N/A
mir-31 (includes others)	N/A	N/A	N/A	N/A
beta-glycerophosphoric acid	N/A	N/A	N/A	N/A
RP11_25D31	N/A	N/A	N/A	N/A
ADORA2B	N/A	N/A	N/A	N/A
betaine	N/A	N/A	N/A	N/A
CDK2	N/A	N/A	N/A	N/A
PAFAH1B2	N/A	N/A	N/A	N/A
DCPIB	N/A	N/A	N/A	N/A
aprotinin	N/A	N/A	N/A	N/A
3beta-methoxypregnenolone	N/A	N/A	N/A	N/A
ADCY3	N/A	N/A	N/A	N/A
PRKAA1	N/A	N/A	N/A	N/A
PDX1	N/A	N/A	N/A	N/A
vitamin E	N/A	N/A	N/A	N/A
NR2E1	N/A	N/A	N/A	N/A
RETN	N/A	N/A	N/A	N/A
7-nitroindazole	N/A	N/A	N/A	N/A
RC3H2	N/A	N/A	N/A	N/A
phenacetin	N/A	N/A	N/A	N/A
APOA1	N/A	N/A	N/A	N/A
SMTNL1	N/A	N/A	N/A	N/A
sulindac sulfide	N/A	N/A	N/A	N/A
SAA	N/A	N/A	N/A	N/A
dextran sulfate	N/A	N/A	N/A	N/A
TFPI2	N/A	N/A	N/A	N/A
LEPR	N/A	N/A	N/A	N/A
PC-SPES	N/A	N/A	N/A	N/A
mir-322 (includes others)	N/A	N/A	N/A	N/A
NKX2-5	N/A	N/A	N/A	N/A
edaravone	N/A	N/A	N/A	N/A
UCM03025	N/A	N/A	N/A	N/A
PRKACA	N/A	N/A	N/A	N/A
TRU-TCA1-1	N/A	N/A	N/A	N/A
guanosine triphosphate	N/A	N/A	N/A	N/A
MAPKAPK2	N/A	N/A	N/A	N/A
CABIN1	N/A	N/A	N/A	N/A
PTPN14	N/A	N/A	N/A	N/A
tacrolimus	N/A	N/A	N/A	N/A
SCH 58261	N/A	N/A	N/A	N/A
mir-130 (includes others)	N/A	N/A	N/A	N/A
FARSA	N/A	N/A	N/A	N/A
trans-aminocyclopentane-1,3-dicarboxylic acid	N/A	N/A	N/A	N/A
CNTNAP4	N/A	N/A	N/A	N/A
GJB6	N/A	N/A	N/A	N/A
CASZ1	N/A	N/A	N/A	N/A
DNAJC3	N/A	N/A	N/A	N/A
pregabalin	N/A	N/A	N/A	N/A
USP39	N/A	N/A	N/A	N/A
ammonia	N/A	N/A	N/A	N/A
MIR129	N/A	N/A	N/A	N/A
NEO1	N/A	N/A	N/A	N/A
RIPK1	N/A	N/A	N/A	N/A
GRN	N/A	N/A	N/A	N/A
sterol	N/A	N/A	N/A	N/A
miR-129-5p (and other miRNAs w/seed UUUUUGC)	N/A	N/A	N/A	N/A
TSPYL5	N/A	N/A	N/A	N/A
L-cystine	N/A	N/A	N/A	N/A
EIF4G1	N/A	N/A	N/A	N/A
OLIG2	N/A	N/A	N/A	N/A
ACHE	N/A	N/A	N/A	N/A
SRF	N/A	N/A	N/A	N/A
IND S1	N/A	N/A	N/A	N/A
CUL3	N/A	N/A	N/A	N/A
CD82	N/A	N/A	N/A	N/A
leupeptin	N/A	N/A	N/A	N/A
NUS1	N/A	N/A	N/A	N/A
selenium	N/A	N/A	N/A	N/A
NLGN2	N/A	N/A	N/A	N/A
SLC25A12	N/A	N/A	N/A	N/A
NEFH	N/A	N/A	N/A	N/A
MCC950	N/A	N/A	N/A	N/A
oxiconazole	N/A	N/A	N/A	N/A
IACS-010759	N/A	N/A	N/A	N/A
valsartan	N/A	N/A	N/A	N/A
CCAR2	N/A	N/A	N/A	N/A
topotecan	N/A	N/A	N/A	N/A
ASC/CASP1/NALP3	N/A	N/A	N/A	N/A
PMID 35110406 compound 9	N/A	N/A	N/A	N/A
MAP2K3	N/A	N/A	N/A	N/A
ENTPD5	N/A	N/A	N/A	N/A
SLC17A6-DT	N/A	N/A	N/A	N/A
9,10-dimethyl-1,2-benzanthracene	N/A	N/A	N/A	N/A
puerarin	N/A	N/A	N/A	N/A
BPIFB1	N/A	N/A	N/A	N/A
tri-o-cresyl phosphate	N/A	N/A	N/A	N/A
ATXN7	N/A	N/A	N/A	N/A
SLC2A4	N/A	N/A	N/A	N/A
LILRA2	N/A	N/A	N/A	N/A
PAX5-ELN	N/A	N/A	N/A	N/A
PGK1	N/A	N/A	N/A	N/A
TO-901317	N/A	N/A	N/A	N/A
SLC27A5	N/A	N/A	N/A	N/A
prostaglandin E2 glyceryl ester	N/A	N/A	N/A	N/A
MYBPC3	N/A	N/A	N/A	N/A
MASTL	N/A	N/A	N/A	N/A
MBP gene:EGR2:SOX10	N/A	N/A	N/A	N/A
ARNT	N/A	N/A	N/A	N/A
SH42	N/A	N/A	N/A	N/A
SURF1	N/A	N/A	N/A	N/A
BAG3	N/A	N/A	N/A	N/A
SFTPC	N/A	N/A	N/A	N/A
emetine	N/A	N/A	N/A	N/A
fasudil	N/A	N/A	N/A	N/A
RP11_25O102	N/A	N/A	N/A	N/A
phenylbutazone	N/A	N/A	N/A	N/A
1alpha,25-dihydroxy-previtamin D3	N/A	N/A	N/A	N/A
CDC42	N/A	N/A	N/A	N/A
NRG (family)	N/A	N/A	N/A	N/A
EPN3	N/A	N/A	N/A	N/A
succinate dehydrogenase	N/A	N/A	N/A	N/A
elesclomol	N/A	N/A	N/A	N/A
necrostatin-1	N/A	N/A	N/A	N/A
UQCC3	N/A	N/A	N/A	N/A
S100B	N/A	N/A	N/A	N/A
cholic acid	N/A	N/A	N/A	N/A
spiperone	N/A	N/A	N/A	N/A
ODN-A151	N/A	N/A	N/A	N/A
PGAM2	N/A	N/A	N/A	N/A
KITLG	N/A	N/A	N/A	N/A
rilmenidine	N/A	N/A	N/A	N/A
PCDH17	N/A	N/A	N/A	N/A
Airn	N/A	N/A	N/A	N/A
Clec4a2	N/A	N/A	N/A	N/A
clozapine	N/A	N/A	N/A	N/A
lisinopril	N/A	N/A	N/A	N/A
FcER1	N/A	N/A	N/A	N/A
PGR	N/A	N/A	N/A	N/A
RPS6KA3	N/A	N/A	N/A	N/A
HDAC1	N/A	N/A	N/A	N/A
KCNK9	N/A	N/A	N/A	N/A
butaprost	N/A	N/A	N/A	N/A
ATP6V0A2	N/A	N/A	N/A	N/A
mir-193 (includes others)	N/A	N/A	N/A	N/A
Abcb1a	N/A	N/A	N/A	N/A
SLC30A7	N/A	N/A	N/A	N/A
MAG	N/A	N/A	N/A	N/A
calcitriol	N/A	N/A	N/A	N/A
STF-1019	N/A	N/A	N/A	N/A
GLUL	N/A	N/A	N/A	N/A
mir-127	N/A	N/A	N/A	N/A
copper chloride	N/A	N/A	N/A	N/A
miR-1246 (miRNAs w/seed AUGGAUU)	N/A	N/A	N/A	N/A
DAPK	N/A	N/A	N/A	N/A
CKAP5	N/A	N/A	N/A	N/A
DEK-NUP214	N/A	N/A	N/A	N/A
GDP	N/A	N/A	N/A	N/A
CLDN6	N/A	N/A	N/A	N/A
PTH1R	N/A	N/A	N/A	N/A
PLA2G6	N/A	N/A	N/A	N/A
FOXK1	N/A	N/A	N/A	N/A
ACOD1	N/A	N/A	N/A	N/A
mir-129 (includes others)	N/A	N/A	N/A	N/A
13(S)-hydroxyoctadecadienoic acid	N/A	N/A	N/A	N/A
RFXANK	N/A	N/A	N/A	N/A
necrostatin-1s	N/A	N/A	N/A	N/A
wood smoke particle	N/A	N/A	N/A	N/A
tyrosine kinase	N/A	N/A	N/A	N/A
KLF3	N/A	N/A	N/A	N/A
ADRB2	N/A	N/A	N/A	N/A
LOC127814295	N/A	N/A	N/A	N/A
FOXN1	N/A	N/A	N/A	N/A
azithromycin	N/A	N/A	N/A	N/A
Bvht	N/A	N/A	N/A	N/A
glycyrrhizic acid	N/A	N/A	N/A	N/A
TNFSF9	N/A	N/A	N/A	N/A
PPARG/RXR/pparg ligand/retinoic acid	N/A	N/A	N/A	N/A
miR-122-5p (miRNAs w/seed GGAGUGU)	N/A	N/A	N/A	N/A
UBA1	N/A	N/A	N/A	N/A
PCGEM1	N/A	N/A	N/A	N/A
RGS4	N/A	N/A	N/A	N/A
CD24	N/A	N/A	N/A	N/A
SKF-83959	N/A	N/A	N/A	N/A
RYR1	N/A	N/A	N/A	N/A
WNT11	N/A	N/A	N/A	N/A
endocannabinoid	N/A	N/A	N/A	N/A
TH17 cytokine	N/A	N/A	N/A	N/A
MYL2	N/A	N/A	N/A	N/A
SOX6	N/A	N/A	N/A	N/A
miR-330-5p (and other miRNAs w/seed CUCUGGG)	N/A	N/A	N/A	N/A
OVA-8	N/A	N/A	N/A	N/A
PGF	N/A	N/A	N/A	N/A
cinnamyl-3,4-dihydroxy-alpha-cyanocinnamate	N/A	N/A	N/A	N/A
farletuzumab	N/A	N/A	N/A	N/A
miR-22-3p (miRNAs w/seed AGCUGCC)	N/A	N/A	N/A	N/A
telmisartan	N/A	N/A	N/A	N/A
MECP2:PVALB gene	N/A	N/A	N/A	N/A
PAFAH1B3	N/A	N/A	N/A	N/A
NODAL	N/A	N/A	N/A	N/A
NFYC	N/A	N/A	N/A	N/A
manganese chloride	N/A	N/A	N/A	N/A
PTGS1	N/A	N/A	N/A	N/A
FEV	N/A	N/A	N/A	N/A
PIEZO1	N/A	N/A	N/A	N/A
MITF-M dimer:ATP6V1G1 gene	N/A	N/A	N/A	N/A
MYCL	N/A	N/A	N/A	N/A
CCT8	N/A	N/A	N/A	N/A
ZC4H2	N/A	N/A	N/A	N/A
SFPQ	N/A	N/A	N/A	N/A
choline	N/A	N/A	N/A	N/A
DMH1	N/A	N/A	N/A	N/A
CGP 57380	N/A	N/A	N/A	N/A
ZNF746	N/A	N/A	N/A	N/A
ARHGAP31	N/A	N/A	N/A	N/A
phorbol-12,13-diacetate	N/A	N/A	N/A	N/A
ADM2	N/A	N/A	N/A	N/A
MAP3K3	N/A	N/A	N/A	N/A
4,5,6,7-tetrabromo-2-azabenzamidazole	N/A	N/A	N/A	N/A
ropivacaine	N/A	N/A	N/A	N/A
HIF1A	N/A	N/A	N/A	N/A
ZNF536	N/A	N/A	N/A	N/A
BCAP31	N/A	N/A	N/A	N/A
mir-30 (includes others)	N/A	N/A	N/A	N/A
RSPO2	N/A	N/A	N/A	N/A
RTN4	N/A	N/A	N/A	N/A
interferon beta-1a	N/A	N/A	N/A	N/A
reserpine	N/A	N/A	N/A	N/A
mir-204 (includes others)	N/A	N/A	N/A	N/A
FER	N/A	N/A	N/A	N/A
FOS	N/A	N/A	N/A	N/A
Siglecf	N/A	N/A	N/A	N/A
XRCC5	N/A	N/A	N/A	N/A
miR-1279 (miRNAs w/seed CAUAUUG)	N/A	N/A	N/A	N/A
MME	N/A	N/A	N/A	N/A
NUP107	N/A	N/A	N/A	N/A
isoflurophate	N/A	N/A	N/A	N/A
ADAMTS9-AS2	N/A	N/A	N/A	N/A
murabutide	N/A	N/A	N/A	N/A
HAX1	N/A	N/A	N/A	N/A
AP3D1	N/A	N/A	N/A	N/A
USP12	N/A	N/A	N/A	N/A
AGPAT3	N/A	N/A	N/A	N/A
ATN1	N/A	N/A	N/A	N/A
5,10,15,20-tetrakis(4-sulfonatophenyl)porphyrinato iron (III)	N/A	N/A	N/A	N/A
TNFAIP6	N/A	N/A	N/A	N/A
IDO1	N/A	N/A	N/A	N/A
ICMT	N/A	N/A	N/A	N/A
CCNK	N/A	N/A	N/A	N/A
IOX2	N/A	N/A	N/A	N/A
RS1	N/A	N/A	N/A	N/A
miR-203a-3p (and other miRNAs w/seed UGAAAUG)	N/A	N/A	N/A	N/A
glycyrrhetinic acid	N/A	N/A	N/A	N/A
HAND1	N/A	N/A	N/A	N/A
VAX2	N/A	N/A	N/A	N/A
DBT	N/A	N/A	N/A	N/A
DRAM1	N/A	N/A	N/A	N/A
SOS	N/A	N/A	N/A	N/A
aristolochic acid I	N/A	N/A	N/A	N/A
3-tert-butyl-4-hydroxyanisole	N/A	N/A	N/A	N/A
disulfiram	N/A	N/A	N/A	N/A
mir-137 (includes others)	N/A	N/A	N/A	N/A
ITPR	N/A	N/A	N/A	N/A
LMK-235	N/A	N/A	N/A	N/A
STAT6 dimer	N/A	N/A	N/A	N/A
DLEU2	N/A	N/A	N/A	N/A
PRKAG3	N/A	N/A	N/A	N/A
6-dimethylaminopurine	N/A	N/A	N/A	N/A
mir-216 (includes others)	N/A	N/A	N/A	N/A
ARID4B	N/A	N/A	N/A	N/A
4-(2-aminoethyl)benzenesulfonylfluoride	N/A	N/A	N/A	N/A
WAKMAR1	N/A	N/A	N/A	N/A
SEW 2871	N/A	N/A	N/A	N/A
UBR1	N/A	N/A	N/A	N/A
CCNE1	N/A	N/A	N/A	N/A
LDHA	N/A	N/A	N/A	N/A
tyloxapol	N/A	N/A	N/A	N/A
ALDH2	N/A	N/A	N/A	N/A
SP2	N/A	N/A	N/A	N/A
miR-361-3p (miRNAs w/seed CCCCCAG)	N/A	N/A	N/A	N/A
TIMP3	N/A	N/A	N/A	N/A
HES3	N/A	N/A	N/A	N/A
DCX	N/A	N/A	N/A	N/A
C9orf72	N/A	N/A	N/A	N/A
tetraethylammonium	N/A	N/A	N/A	N/A
GGPS1	N/A	N/A	N/A	N/A
GABARAPL2	N/A	N/A	N/A	N/A
PISD	N/A	N/A	N/A	N/A
D-alpha-hydroxyglutarate	N/A	N/A	N/A	N/A
DLG3	N/A	N/A	N/A	N/A
nilvadipine	N/A	N/A	N/A	N/A
filipin	N/A	N/A	N/A	N/A
paroxetine	N/A	N/A	N/A	N/A
FKBP1B	N/A	N/A	N/A	N/A
UGT8	N/A	N/A	N/A	N/A
MYO9B	N/A	N/A	N/A	N/A
phentolamine	N/A	N/A	N/A	N/A
birabresib	N/A	N/A	N/A	N/A
amiodarone	N/A	N/A	N/A	N/A
Hoxb3os	N/A	N/A	N/A	N/A
NAA10	N/A	N/A	N/A	N/A
ergothioneine	N/A	N/A	N/A	N/A
DLL4	N/A	N/A	N/A	N/A
Sn50 peptide	N/A	N/A	N/A	N/A
AGAP2	N/A	N/A	N/A	N/A
sertindole	N/A	N/A	N/A	N/A
GCR/glucocorticoid	N/A	N/A	N/A	N/A
mir-95 (includes others)	N/A	N/A	N/A	N/A
LDHB	N/A	N/A	N/A	N/A
GRB10	N/A	N/A	N/A	N/A
capmatinib	N/A	N/A	N/A	N/A
HDAC4	N/A	N/A	N/A	N/A
SNX5	N/A	N/A	N/A	N/A
gefitinib	N/A	N/A	N/A	N/A
SP3	N/A	N/A	N/A	N/A
miR-216b inhibitor	N/A	N/A	N/A	N/A
INT-767	N/A	N/A	N/A	N/A
ERCC6	N/A	N/A	N/A	N/A
LAMP2	N/A	N/A	N/A	N/A
LMO2	N/A	N/A	N/A	N/A
LPCAT3	N/A	N/A	N/A	N/A
DOP1B	N/A	N/A	N/A	N/A
telaglenastat	N/A	N/A	N/A	N/A
EBF1	N/A	N/A	N/A	N/A
miR-1224-5p (and other miRNAs w/seed UGAGGAC)	N/A	N/A	N/A	N/A
AHI1	N/A	N/A	N/A	N/A
CLIC1	N/A	N/A	N/A	N/A
MITF-M dimer:ATP6V0D1 gene	N/A	N/A	N/A	N/A
GABARAP	N/A	N/A	N/A	N/A
NuRD	N/A	N/A	N/A	N/A
SFTPA2	N/A	N/A	N/A	N/A
gemfibrozil	N/A	N/A	N/A	N/A
mir-290 (includes others)	N/A	N/A	N/A	N/A
NDRG4	N/A	N/A	N/A	N/A
cyclooxygenase	N/A	N/A	N/A	N/A
EHD2	N/A	N/A	N/A	N/A
thymeleatoxin	N/A	N/A	N/A	N/A
BHLH	N/A	N/A	N/A	N/A
3,4-dihydroxybenzaldehyde	N/A	N/A	N/A	N/A
lith-O-Asp	N/A	N/A	N/A	N/A
CPLX2	N/A	N/A	N/A	N/A
TRDN	N/A	N/A	N/A	N/A
TNR	N/A	N/A	N/A	N/A
PDE5A	N/A	N/A	N/A	N/A
SYT4	N/A	N/A	N/A	N/A
methylselenic acid	N/A	N/A	N/A	N/A
(NPAS4:ARNTL,NPAS4:ARNT,NPAS4:ARNT2):RBFOX3 gene	N/A	N/A	N/A	N/A
RTN4RL2	N/A	N/A	N/A	N/A
SPTBN4	N/A	N/A	N/A	N/A
UPF2	N/A	N/A	N/A	N/A
OPRK	N/A	N/A	N/A	N/A
GPR132	N/A	N/A	N/A	N/A
copper gluconate	N/A	N/A	N/A	N/A
enkephalin, methionine	N/A	N/A	N/A	N/A
imiquimod	N/A	N/A	N/A	N/A
exenatide	N/A	N/A	N/A	N/A
cyclosporin A	N/A	N/A	N/A	N/A
miR-532-5p (and other miRNAs w/seed AUGCCUU)	N/A	N/A	N/A	N/A
HGS	N/A	N/A	N/A	N/A
TNNT2	N/A	N/A	N/A	N/A
TAL1	N/A	N/A	N/A	N/A
E-64c	N/A	N/A	N/A	N/A
ABCB1	N/A	N/A	N/A	N/A
PTPN22	N/A	N/A	N/A	N/A
dichloroacetic acid	N/A	N/A	N/A	N/A
miR-486-5p (and other miRNAs w/seed CCUGUAC)	N/A	N/A	N/A	N/A
CSF2RB	N/A	N/A	N/A	N/A
paclitaxel	N/A	N/A	N/A	N/A
CYP2J2	N/A	N/A	N/A	N/A
ASXL1	N/A	N/A	N/A	N/A
travoprost	N/A	N/A	N/A	N/A
GNA15	N/A	N/A	N/A	N/A
roscovitine	N/A	N/A	N/A	N/A
thermozymocidin	N/A	N/A	N/A	N/A
CHCHD3	N/A	N/A	N/A	N/A
opaganib	N/A	N/A	N/A	N/A
ANGPTL7	N/A	N/A	N/A	N/A
TRIM41	N/A	N/A	N/A	N/A
alprenolol	N/A	N/A	N/A	N/A
RIPK3	N/A	N/A	N/A	N/A
1-18:0 lysophosphatidylcholine	N/A	N/A	N/A	N/A
Integrin alpha 6 beta 4	N/A	N/A	N/A	N/A
PAWR	N/A	N/A	N/A	N/A
EHD4	N/A	N/A	N/A	N/A
honokiol	N/A	N/A	N/A	N/A
PHLPP2	N/A	N/A	N/A	N/A
pargyline	N/A	N/A	N/A	N/A
captopril	N/A	N/A	N/A	N/A
MAS1	N/A	N/A	N/A	N/A
IFNGR1	N/A	N/A	N/A	N/A
MTDH	N/A	N/A	N/A	N/A
LCK	N/A	N/A	N/A	N/A
mir-384	N/A	N/A	N/A	N/A
MYO5A	N/A	N/A	N/A	N/A
ASF1B	N/A	N/A	N/A	N/A
discodermolide	N/A	N/A	N/A	N/A
NTF3	N/A	N/A	N/A	N/A
HACE1	N/A	N/A	N/A	N/A
TMEM38B	N/A	N/A	N/A	N/A
RAB1B	N/A	N/A	N/A	N/A
CREBZF	N/A	N/A	N/A	N/A
VTP-50469	N/A	N/A	N/A	N/A
P5091	N/A	N/A	N/A	N/A
MAOB	N/A	N/A	N/A	N/A
SPTBN2	N/A	N/A	N/A	N/A
zVAD-FMK	N/A	N/A	N/A	N/A
FFAR3	N/A	N/A	N/A	N/A
sodium tungstate	N/A	N/A	N/A	N/A
SAA1	N/A	N/A	N/A	N/A
dimethyl fumarate	N/A	N/A	N/A	N/A
TH	N/A	N/A	N/A	N/A
BLOC1S6	N/A	N/A	N/A	N/A
GNE-495	N/A	N/A	N/A	N/A
phorbol 12,13-dibutyrate	N/A	N/A	N/A	N/A
FR 49175	N/A	N/A	N/A	N/A
GALNS	N/A	N/A	N/A	N/A
S100A6	N/A	N/A	N/A	N/A
GABARAPL1	N/A	N/A	N/A	N/A
THAP1	N/A	N/A	N/A	N/A
CSF1R	N/A	N/A	N/A	N/A
LTN1	N/A	N/A	N/A	N/A
N-acetyl-L-aspartic acid	N/A	N/A	N/A	N/A
MR-409	N/A	N/A	N/A	N/A
EP4-D	N/A	N/A	N/A	N/A
TCF25	N/A	N/A	N/A	N/A
PUM1	N/A	N/A	N/A	N/A
cyclohexanecarboxylic acid	N/A	N/A	N/A	N/A
PLP2	N/A	N/A	N/A	N/A
ALKBH5	N/A	N/A	N/A	N/A
PHLPP1	N/A	N/A	N/A	N/A
NRXN1	N/A	N/A	N/A	N/A
miR-128-3p (and other miRNAs w/seed CACAGUG)	N/A	N/A	N/A	N/A
phorbol 12,13-didecanoate	N/A	N/A	N/A	N/A
CHADL	N/A	N/A	N/A	N/A
MAPT	N/A	N/A	N/A	N/A
PREX1	N/A	N/A	N/A	N/A
miR-585-5p (miRNAs w/seed UAGCACA)	N/A	N/A	N/A	N/A
OLR1	N/A	N/A	N/A	N/A
ELSPBP1	N/A	N/A	N/A	N/A
FUS	N/A	N/A	N/A	N/A
LDB1	N/A	N/A	N/A	N/A
dec-RRLL-cmk	N/A	N/A	N/A	N/A
Pick1	N/A	N/A	N/A	N/A
DMBT1	N/A	N/A	N/A	N/A
miR-186-5p (miRNAs w/seed AAAGAAU)	N/A	N/A	N/A	N/A
GPSM1	N/A	N/A	N/A	N/A
pristane	N/A	N/A	N/A	N/A
gentamicin C	N/A	N/A	N/A	N/A
PTEN	N/A	N/A	N/A	N/A
SMYD1	N/A	N/A	N/A	N/A
SLC27A1	N/A	N/A	N/A	N/A
ATG12	N/A	N/A	N/A	N/A
PLX5622	N/A	N/A	N/A	N/A
CYM-5520	N/A	N/A	N/A	N/A
FIIN-2	N/A	N/A	N/A	N/A
Saa3	N/A	N/A	N/A	N/A
MMP12	N/A	N/A	N/A	N/A
VENTX	N/A	N/A	N/A	N/A
GFI1B	N/A	N/A	N/A	N/A
