# Supplementary material for: Multi-omic analyses identify molecular targets of Chd7 that contribute to CHARGE syndrome model phenotypes
Source: Dis Model Mech. 2026 Mar 31;19(3):dmm052592. doi: 10.1242/dmm.052592 (PMC13054947; doi:10.1242/dmm.052592)
Supplement: Table S22. Canonical pathway data from Figure 5C RNA Diseases and Functions [file dmm-19-052592-TableS22.xlsx]

## Sheet: Supplemental Table 22
Supplemental Table 22. Canonical pathway data from Figure 5C RNA Diseases and Functions.
© 2000-2025 QIAGEN. All rights reserved.
Diseases and Bio Functions	3d.MUT.WT.log2FoldChange	3d.HT.WT.log2FoldChange	5d.MUT.WT.log2FoldChange	5d.HT.WT.log2FoldChange
Organismal death	-0.502	2.699	6.311	7.558
Necrosis	-1.019	0.875	2.558	4.747
Apoptosis of tumor cell lines	-2.287	-0.882	2.087	3.866
Apoptosis	-1.899	-0.341	2.916	3.738
Cell death of tumor cell lines	-1.939	-0.353	2.327	4.275
Inflammation of organ	-0.936	1.408	1.935	3.502
Non-malignant disorder	-1.649	0.141	1.647	2.488
Dilated cardiomyopathy	0.308	0.776	1.705	2.44
Benign solid tumor	-1.433	0.022	1.184	1.598
Upper gastrointestinal tract tumor	-2	-1.009	-0.969	0.133
Development of benign tumor	-0.903	0.38	1.023	1.636
Familial congenital malformation	-0.659	-0.183	0.492	1.885
Sensory system development	-0.723	-0.664	-0.181	0.061
Growth failure or short stature	-1.421	2.358	1.574	4.387
Abnormal morphology of body cavity	0.785	1.24	3.657	3.225
Genital tumor	-0.564	1.958	1.764	2.838
Benign lesion	-2.03	-0.936	1.74	1.306
Disease of retina	-0.832	-0.422	2.081	2.528
Inflammation of absolute anatomical region	-0.297	1.524	1.303	2.148
Intrinsic cardiomyopathy	0.308	0.243	1.532	2.398
Abdominal lesion	-0.918	0.684	0.629	1.481
Development of sensory organ	-0.923	-0.391	0.602	0.44
Digestive organ tumor	-1.205	-0.27	-0.436	0.147
Ion homeostasis of cells	-0.53	-0.506	-0.47	-0.361
Gastrointestinal carcinoma	-0.547	-0.313	-0.332	-0.176
Visceromegaly	0.945	1.415	2.081	1.642
Glucose metabolism disorder	0.913	0.992	1.086	2.432
Abnormal morphology of abdomen	-0.085	-0.848	1.942	2.191
Abnormal morphology of head	-0.079	-0.882	2.021	2.071
Abnormal morphology of neurons	-1.542	-1.663	0.861	0.031
Nervous system neoplasm	-1.158	-1.432	0.073	-0.058
Movement Disorders	-1.562	-0.933	2.522	0.389
Pelvic tumor	-0.218	1.958	0.751	2.155
Connective or soft tissue tumor	-0.038	0.555	2.198	1.106
Central nervous system solid tumor	-1.029	-1.98	-0.064	-0.16
Gastrointestinal tumor	-1.815	-0.256	-0.813	-0.265
Hereditary connective tissue disorder	-0.391	-0.522	-0.563	0.923
Abdominal neoplasm	-0.335	0.636	-0.1	0.949
Soft tissue lesion	-0.498	-0.786	-0.156	-0.078
Abnormal morphology of thoracic cavity	1.086	1.931	2.548	1.878
Abnormal morphology of thorax	1.086	1.931	2.548	1.878
Abnormal morphology of nervous system	-0.766	-1.362	1.204	0.167
Abnormal morphology of cardiovascular system	1.368	1.926	2.779	1.87
Tumorigenesis of epithelial neoplasm	-0.619	2.114	1.21	1.144
Formation of epithelial neoplasm	-0.619	2.114	1.21	1.123
Skin lesion	-0.275	-1.289	2.14	0.316
Development of digestive organ tumor	-0.681	1.181	-0.473	1.053
Non rhabdoid tumor	-1.147	0.956	0.83	0.12
Fibrosis	-0.879	1.15	-0.072	0.546
Enlargement of heart	1.166	1.866	2.22	1.485
Left ventricular heart disease	0.74	2.524	1.217	2.044
Abnormality of left ventricle	0.74	2.524	1.217	2.044
Organization of organelle	-0.548	-2.137	1.281	-0.257
Neurological signs	0.128	-0.651	2.554	0.513
Sensation	-0.422	-1.972	0.462	-0.076
Head and neck tumor	-0.472	-1.935	-0.182	-0.134
Liver lesion	-1.081	0.867	0.648	-0.066
Extraadrenal retroperitoneal tumor	-0.153	-1.455	0.106	0.128
Hepatocellular carcinoma	0.513	0.106	0.224	0.81
Intraabdominal organ tumor	-0.301	0.383	-0.32	0.366
Abnormal morphology of mediastinum	1.614	2.036	2.434	1.733
Abnormal morphology of heart	1.489	2.036	2.434	1.648
Abnormal morphology of left ventricle	1.019	2.265	1.041	1.835
Myocardial dysfunction	0.696	2.019	0.856	1.584
Development of carcinoma	-0.178	2.355	1.446	0.942
Incidence of tumor	-0.817	2.178	0.88	0.546
Formation of solid tumor	-1.099	2.132	0.231	0.519
Development of adenocarcinoma	0.222	0.936	1.942	0.468
Colon tumor	-1.23	0.243	-0.077	-0.588
Non-hematological solid tumor	-0.108	1.027	0.556	0.422
Abdominal carcinoma	-0.921	0.468	-0.162	-0.261
Concentration of lipid	0.009	-0.515	-0.455	0.243
Hepatobiliary carcinoma	-0.183	0.451	0.148	0.131
Liver carcinoma	-0.183	0.451	0.148	0.131
Left ventricular dysfunction	0.74	2.488	0.898	1.64
Cardiomyopathy	0.938	2.295	0.24	2.184
Intestinal tumor	-1.386	0.295	-0.745	-0.723
Non-melanoma solid tumor	-0.454	1.258	0.763	0.09
Neoplasia of epithelial cells	-0.173	0.958	1.256	0.097
Neurogenic lesion	-0.483	-0.786	-0.156	-0.535
Weight gain	0.038	-0.211	1.31	-0.107
Frequency of tumor	-0.51	2.229	1.08	0.268
Renal lesion	0.819	0.147	-0.839	1.37
Lymphatic system tumor	-0.68	1.004	0.725	-0.302
Enlargement of heart ventricle	0.778	2.451	1.697	0.944
Generation of tumor	0.016	2.685	1.439	0.393
Lymphoreticular neoplasm	-1.522	1.241	0.382	-1.167
Neoplasia of leukocytes	-0.937	1.066	0.627	-0.845
Enlargement of cells	-0.562	1.646	0.975	-0.256
Development of head	-1.173	1.027	-0.452	-0.725
Quantity of connective tissue	-0.468	-0.733	0.56	-0.911
Dysfunction of heart	0.968	2.449	0.883	1.285
Development of malignant tumor	0.091	3.194	1.617	0.187
Myeloid or lymphoid neoplasm	-1.598	1.112	0.533	-1.702
Neoplasia of blood cells	-1.188	0.875	0.533	-1.504
Tumorigenesis of lymphocytes	-1.17	1.321	0.458	-1.089
Lymphoma	-0.692	1.63	0.651	-0.71
Extrapancreatic malignant tumor	-1.298	0.81	-0.275	-1.244
Hematologic cancer	-1.253	1.112	0.14	-1.1
Lymphocytic cancer	-0.72	1.321	0.628	-0.828
Malignant lymphocytic neoplasm	-0.72	1.321	0.628	-0.828
Sensory loss	0.452	0.908	2	-0.102
Lymphohematopoietic cancer	-1.01	1.112	0.238	-1.1
Tumorigenesis of tissue	-0.96	1.151	0.1	-0.804
Adenocarcinoma	-0.814	0.847	0.318	-0.853
Lung lesion	-0.399	1.753	0.298	-0.269
Carcinoma	-0.569	0.831	0.183	-0.447
Cancer of secretory structure	-0.137	-0.48	-0.512	-0.162
Hepatobiliary neoplasm	-0.305	0.653	-0.085	-0.147
Liver tumor	-0.305	0.653	-0.085	-0.147
Muscle contraction	-1.706	-1.913	-2.38	-1.677
Acute disease	0.841	-1.969	1.364	-0.889
Hematologic cancer of cells	-0.489	1.321	0.833	-0.898
Development of body axis	-0.992	1.027	-0.443	-0.991
Lymphoid cancer	-0.461	1.321	0.726	-0.828
Vasculogenesis	-1.21	0.112	-0.305	-1.446
Hematological or lymphatic system tumor	-0.954	0.776	0.134	-1.193
Growth of epithelial tissue	-1.367	1.33	-1.717	-1.459
Abdominal adenocarcinoma	-1.756	-0.043	-1.203	-1.974
Gastrointestinal tract cancer	-0.943	-0.975	-1.309	-0.949
Hematopoietic neoplasm	-1.151	0.83	0.013	-1.622
Lymphohematopoietic neoplasia	-0.954	0.83	0.134	-1.622
Organization of cytoplasm	-0.274	-0.636	-1.104	-0.433
Abnormal morphology of heart ventricle	1.381	2.858	1.697	0.774
Ventricular hypertrophy	1.056	2.759	1.36	0.528
Nonhematologic malignant neoplasm	-0.15	1.156	-0.234	-0.504
Function of muscle	-0.478	-2.58	-0.243	-2.934
Colorectal cancer	-0.633	0	-2.157	-1.19
Genitourinary tumor	1.143	0.561	1.128	0.537
Obesity	1.01	-0.977	0.515	-0.767
Development of epithelial tissue	0.032	1.708	-0.338	-0.696
Abdominal cancer	-0.397	0.002	-0.73	-0.563
Liver cancer	-0.44	0.058	-0.42	-0.684
Malignant hepatobiliary neoplasm	-0.44	0.058	-0.42	-0.684
Hepatobiliary system cancer	-0.44	0.058	-0.42	-0.684
Malignant genitourinary solid tumor	-0.115	0.607	-0.055	-0.586
Abnormality of heart ventricle	1.904	3.012	1.869	1.165
Large intestine neoplasm	-0.866	-0.129	-0.867	-1.533
Digestive system cancer	-0.843	-0.633	-0.917	-0.978
Colorectal tumor	-0.866	-0.094	-0.867	-1.521
Non-central nervous system malignant neoplasm	-0.313	1.103	-0.077	-1.621
Angiogenesis	-0.54	0.491	-0.451	-1.55
Heart rate	0.149	-1.149	-0.422	-0.974
Cancer	0.266	0.147	0.708	-1.338
Contractility of muscle	-0.731	-2.775	-1.075	-4.077
Function of cardiac muscle	-0.786	-1.557	-0.645	-2.943
Breast or colorectal cancer	-1.168	-0.128	-1.481	-2.214
Malignant neoplasm of large intestine	-0.633	-0.447	-2.157	-1.389
Malignant solid tumor	0.299	1.84	-0.531	-1.477
Mammary tumor	1.305	-0.609	0.653	-1.427
Cardiogenesis	0.99	0.183	0.37	0.251
Cell transformation	-0.309	1.519	-0.87	-4.344
Contractility of cardiac muscle	-0.786	-1.698	-0.911	-3.568
Neoplasia of cells	-0.281	0.706	-0.933	-4.697
Transport of molecule	2.204	-0.27	-2.831	-1.233
Breast or pancreatic cancer	-1.144	-1.091	-1.113	-2.924
Cancer of cells	-0.57	0.188	-0.87	-4.393
Intestinal cancer	-0.912	-0.669	-1.723	-1.667
Hypertrophy	1.183	1.446	1.098	0.381
Lung cancer	0.502	1.246	-0.73	-1.539
Hepato-pancreato-biliary cancer	-0.613	-0.435	-0.868	-1.116
Breast or ovarian neoplasm	1.479	0.014	0.749	-0.706
Cell viability	1.085	1.146	-4.226	-7.107
Cell movement of tumor cell lines	1.036	1.075	-3.68	-4.241
Invasion of cells	0.467	0.211	-3.805	-4.99
Development of genitourinary system	0.138	0.314	-2.586	-3.699
Quantity of cells	1.346	-0.838	-0.885	-2.631
Abnormal morphology of muscle	1.841	1.957	1.408	-0.388
Cardiac contractility	-0.412	-0.718	-1.239	-2.667
Lung tumor	0.809	1.534	-0.464	-1.434
Development of body trunk	0.642	0.248	-0.547	-2.792
Quantity of carbohydrate	0.144	0.043	-2.142	-1.733
Metabolism of carbohydrate	-0.096	0.366	-0.99	-2.425
Malignant neoplasm of retroperitoneum	-0.096	-1.109	-0.849	-1.791
Respiratory system tumor	0.809	1.271	-0.486	-1.273
Malignant neoplasm of respiratory system	0.502	0.967	-0.753	-1.355
Extracranial solid tumor	0.32	0.528	-0.049	-0.578
Viral Infection	0.456	-2.154	-5.711	-8.632
Cell survival	1.048	0.737	-4.143	-7.275
Invasive cancer	-0.431	-1.589	-2.872	-5.625
Advanced malignant tumor	-0.431	-1.719	-2.616	-5.283
Size of body	-0.734	-2.487	-2.638	-4.169
Metastasis	-0.431	-1.719	-2.524	-5.283
Cell movement	1.008	0.364	-2.578	-4.382
Migration of cells	0.958	0.291	-2.201	-3.871
Cellular homeostasis	1.109	0.723	-0.928	-2.739
Assembly of organelle	0.152	-0.573	-1.869	-1.985
Upper abdominal cancer	-0.056	-0.333	-0.652	-1.019
Abnormal morphology of bone	1.446	N/A	2.891	3.7
Atrophy of organ	0.198	N/A	2.95	3.993
Organ Degeneration	0.064	N/A	2.558	2.782
Mediastinal lesion	N/A	1.048	1.674	2.215
Hypoplasia	0.513	N/A	1.713	2.371
Abnormal morphology of subcellular	-1.504	-0.146	N/A	2.456
Tumorigenesis of reproductive tract	0.218	N/A	1.4	2.221
Female genital neoplasm	0.218	N/A	1.4	2.221
Atrophy of muscle	N/A	0.447	1.302	1.978
Necrosis of epithelial tissue	-1.715	N/A	-1.212	-0.682
Pancreaticobiliary neoplasm	-1.24	-0.956	N/A	-0.502
Formation of eye	-0.923	-0.391	1.17	N/A
Congenital neurological disorder	-1.215	N/A	-0.148	0.9
Immune mediated inflammatory disease	-1.381	N/A	0.079	0.799
Early-onset neurological disorder	-0.935	N/A	-0.314	0.649
Central nervous system cancer	-0.928	N/A	0.34	0.442
Embryonal tumor	-0.765	N/A	0.048	0.189
Concentration of cholesterol	0.061	0.131	0.378	N/A
Growth Failure	-1.445	2.207	N/A	4.414
Neurodegeneration	-1.577	N/A	2.888	2.103
Degeneration of neurons	-1.812	N/A	2.708	1.796
Cellular degradation	-1.873	N/A	2.564	1.715
Degeneration of nervous system	-1.449	N/A	2.665	1.882
Abnormal morphology of embryonic tissue	1.134	N/A	1.556	2.641
Perinatal death	0.941	0.383	N/A	3.23
Cell death of muscle cells	N/A	1.278	1.346	1.73
Hearing loss	0.689	0.908	1.879	N/A
Failure of heart	0.365	0.13	N/A	1.428
Familial encephalopathy	-0.218	N/A	-0.216	-0.216
Familial central nervous system disease	-0.218	N/A	0.198	0.198
Familial neurological disorder	-0.218	N/A	0.183	0.17
Degeneration of cells	-0.805	N/A	2.939	1.992
Squamous-cell carcinoma	-0.737	N/A	2.387	1.523
Abnormality of skin morphology	0.277	2	1.706	N/A
Congenital heart disease	-0.733	1.4	N/A	1.711
Retinal degeneration	-0.423	N/A	1.127	0.659
Brain lesion	N/A	-0.786	-0.227	-0.28
Ventricular dysfunction	0.964	N/A	0.873	1.584
Quantity of protein in blood	-0.244	-0.672	1.313	N/A
Concentration of sterol	0.329	0.219	0.721	N/A
Expression of RNA	-1.432	N/A	-1.534	-1.118
Endocrine gland tumor	0.007	N/A	1.901	0.829
Reduced kidney function	N/A	0.555	-0.061	1.431
Abnormal morphology of digestive system	-0.334	-0.97	0.627	N/A
Lung carcinoma	-0.022	N/A	0.851	0.409
Adenoma	N/A	0.387	0.244	0.6
Activation of cells	-2.167	-1.555	-1.837	N/A
Enlargement of left ventricle	1.019	2.265	N/A	1.835
Insulin resistance	1.65	1.14	2.149	N/A
Neonatal death	1.386	0.03	N/A	2.109
Pancreatic tumor	-0.74	-2	N/A	-0.179
B-cell neoplasm	-1	N/A	-0.644	-0.868
Malignant solid organ tumor	0.036	N/A	0.981	0.248
Differentiation of muscle	-1.323	-3.295	N/A	-1.117
Genitourinary carcinoma	-0.927	N/A	0.799	-0.688
Rheumatic Disease	-0.118	0.304	0.003	N/A
Transcription of DNA	-0.96	N/A	-0.389	-0.943
Non-small cell lung carcinoma	-0.152	N/A	1.129	-0.069
Skin cancer	0.036	N/A	0.981	-0.071
Hypertrophy of left ventricle	1.369	2.595	N/A	1.616
Leukocyte migration	0.475	-0.239	0.493	N/A
Concentration of triacylglycerol	0.048	0.626	0.071	N/A
Bone marrow neoplasm	-1.956	N/A	-0.624	-2.53
Hypertension	1.254	2.177	1.15	N/A
Liquid tumor	-1.633	N/A	-0.195	-2.225
Abnormality of cochlea	0.69	N/A	1.691	0.186
Myeloid neoplasm	-1.956	N/A	-0.347	-2.853
Ductal carcinoma	-2.201	0.152	N/A	-2.32
Ductal adenocarcinoma	-2.2	0.152	N/A	-2.32
Pancreatobiliary adenocarcinoma	-2.2	-0.277	N/A	-2.139
Proliferation of epithelial cells	-1.113	N/A	-1.831	-1.273
Transport of metal	N/A	1.402	-1.863	0.096
Pathological Cyst	-0.115	0.391	-0.426	N/A
Contraction of heart	N/A	-1.874	-1.448	-2.244
Pancreaticobiliary carcinoma	-1.577	-0.64	N/A	-2.139
Myelodysplastic syndrome or leukemia	-0.837	N/A	-0.282	-1.814
Leukemia	-0.837	N/A	-0.513	-1.556
Fibrosis of liver	-0.387	N/A	0.212	-1.782
Abnormal morphology of ear	1.847	N/A	2.061	0.724
Inflammation of joint	0.061	0.304	N/A	-0.158
Transcription	-1.402	N/A	-2.004	-1.728
Congenital anomaly of eye	2	N/A	0.917	1.432
Disorder of blood pressure	1.51	1.689	0.983	N/A
Proliferation of connective tissue cells	-0.799	N/A	-0.673	-2.567
Growth of connective tissue	-0.842	N/A	-0.525	-2.551
Pancreaticobiliary cancer	-1.203	-0.64	N/A	-1.913
Organization of cytoskeleton	-0.289	-0.636	N/A	-0.613
Proliferation of neural cells	1.702	2.707	N/A	-1.534
Quantity of metal	-1.125	-1.051	-2.38	N/A
Transcription of RNA	-1.226	N/A	-1.249	-1.551
Transport of cation	0.637	0.884	N/A	-0.07
Microtubule dynamics	0.205	-0.155	N/A	-0.18
Migration of neurons	1.776	2.413	N/A	-1.161
Synthesis of lipid	-0.355	-0.432	-3.646	N/A
Formation of filaments	N/A	-0.446	-1.893	-1.92
Fibrogenesis	N/A	-0.408	-1.474	-1.627
Hypertrophy of tissue	0.832	1.129	N/A	-0.747
Quantity of steroid	0.565	0.524	0.084	N/A
Infection by RNA virus	N/A	-2.037	-5.3	-7.461
Cell viability of tumor cell lines	N/A	0.492	-4.679	-6.775
Cell proliferation of tumor cell lines	1.073	N/A	-3.886	-5.591
Growth of tumor	1.508	N/A	-3.473	-4.368
Development of reproductive system	-0.104	N/A	-2.72	-3.697
Development of abdomen	0.897	N/A	-1.778	-3.057
Melanoma	1.219	N/A	-2.096	-2.177
Hypertrophy of heart	N/A	2.268	1.989	1.008
Migration of tumor cell lines	0.633	0.332	N/A	-4.169
Cell movement of carcinoma cell lines	0.818	0.444	N/A	-3.529
Development of cytoplasm	N/A	0.562	-1.176	-2.178
Intrathoracic organ tumor	N/A	1.719	-0.481	-1.537
Intrathoracic malignant tumor	N/A	1.45	-0.605	-1.672
Formation of cytoskeleton	N/A	0.255	-1.156	-1.598
Solid tumor	0.666	N/A	-0.869	-1.299
Hypertrophy of cells	N/A	1.316	0.131	-1.139
Differentiation of connective tissue cells	0.137	N/A	-0.922	-1.296
Development of neural cells	1.007	0.502	N/A	-0.827
Survival of organism	1.35	N/A	-0.203	-0.491
Development of neurons	0.878	0.502	N/A	-0.612
Epithelial neoplasm	N/A	1.006	0.293	-0.276
Neuritogenesis	0.52	0.473	N/A	-0.374
Morphogenesis of neurons	0.52	0.473	N/A	-0.374
Formation of cellular protrusions	0.514	0.386	N/A	-0.216
Cell death of osteosarcoma cells	N/A	N/A	5.916	6.656
Death of embryo	N/A	N/A	4.204	4.318
Cell death of tumor	N/A	N/A	3.644	4.507
Cell death of cancer cells	N/A	N/A	3.905	4.184
Oxidative stress	N/A	N/A	3.792	4.232
Cell death of tumor cells	N/A	N/A	3.538	4.419
Biosynthesis of purine ribonucleotide	N/A	N/A	-2.809	-2.42
Biosynthesis of ribonucleotide	N/A	N/A	-2.809	-2.42
Synthesis of ATP	N/A	N/A	-2.635	-2.268
Metabolism of nucleoside triphosphate	N/A	N/A	-2.635	-2.268
Biosynthesis of ribonucleoside triphosphate	N/A	N/A	-2.635	-2.268
Translation of mRNA	N/A	N/A	2.069	2.516
Abnormal morphology of skull	1.751	N/A	2.786	N/A
Mature lymphocytic neoplasm	N/A	N/A	-2.177	-2.173
Cell movement of breast cancer cell lines	N/A	N/A	-2.312	-1.995
Inflammation of respiratory system component	-2.038	N/A	1.911	N/A
Interphase	N/A	N/A	-2.148	-1.683
Male genital neoplasm	N/A	N/A	1.452	2.297
Tumorigenesis of gastrointestinal tumor	N/A	N/A	-1.969	-1.683
Hypoplasia of organ	N/A	N/A	1.747	1.824
Size of animal	N/A	-1.772	N/A	-1.674
Anemia	N/A	N/A	1.257	2.171
Non-traumatic arthropathy	1.452	1.972	N/A	N/A
Abnormal morphology of inner ear	1.466	N/A	1.909	N/A
Familial skeletal dysplasia	N/A	1	N/A	2
Abnormal morphology of eye	-1.471	N/A	1.491	N/A
Abnormal morphology of sensory neurons	-0.762	N/A	2.152	N/A
Congenital anomaly of cardiovascular system	N/A	1.4	N/A	1.482
Cell death of epithelial cells	-1.634	N/A	-1.161	N/A
Cancer of head	-1.154	N/A	N/A	1.631
Abnormal morphology of retina	-1.195	N/A	1.491	N/A
Differentiation of muscle cells	-1.63	N/A	N/A	-1.036
Transport of ion	1.263	1.393	N/A	N/A
Interphase of tumor cell lines	N/A	N/A	-1.676	-0.913
Cell movement of tumor cells	0.895	1.652	N/A	N/A
Ovarian tumor	0.728	N/A	N/A	1.775
Differentiation of striated muscle cells	-1.772	N/A	N/A	0.729
Gonadal tumor	0.104	N/A	N/A	2.364
Damage of vascular system	N/A	N/A	0.259	2.205
Prostatic tumor	N/A	N/A	0.589	1.863
Organization of cells	N/A	0.896	N/A	1.51
Contraction of striated muscle	N/A	-1.205	N/A	-1.181
Acute respiratory disorder	N/A	-1.067	1.263	N/A
Anogenital cancer	N/A	N/A	0.314	1.954
Genital tract cancer	N/A	N/A	0.314	1.954
Genital carcinoma	N/A	N/A	1	1.242
Morphogenesis of cardiovascular system	N/A	-1.98	N/A	0.257
T-cell malignant neoplasm	-1.159	N/A	N/A	-1.048
Polydipsia	-1.231	N/A	0.956	N/A
Dysgenesis	0.039	N/A	N/A	2.086
Cell death of fibroblast cell lines	N/A	N/A	-1.823	-0.278
Blood pressure	N/A	-1.925	0.153	N/A
Polarization of myeloid cells	0.522	1.539	N/A	N/A
Autophagy of cells	N/A	N/A	-1.064	-0.995
Neurodegeneration of sensory neurons	-0.479	N/A	1.548	N/A
Abnormal metabolism	N/A	0.045	1.964	N/A
Disorder of lipid metabolism	N/A	0.045	1.964	N/A
Mitosis	-1.844	N/A	N/A	0.154
Flux of cation	N/A	-1.045	-0.886	N/A
Polarization of leukocytes	0.504	1.411	N/A	N/A
Apoptosis of neurons	N/A	N/A	-0.081	1.81
Apoptosis of leukemia cell lines	N/A	N/A	0.724	1.163
Abnormality of peripheral nervous system	0.48	N/A	1.382	N/A
Intracranial lesion	N/A	N/A	-1.308	-0.553
Inflammation of body cavity	-0.762	1.059	N/A	N/A
Quantity of antigen presenting cells	0.683	N/A	1.12	N/A
Differentiation of neurons	-1.373	N/A	N/A	-0.384
Polarization of phagocytes	0.522	1.177	N/A	N/A
Brain tumor	-1.177	N/A	N/A	0.518
Pelvic cancer	N/A	N/A	-0.168	1.526
Cell death of connective tissue cells	N/A	N/A	-1.62	-0.063
Motor dysfunction or movement disorder	-1.233	N/A	N/A	0.445
Activation of DNA endogenous promoter	-0.871	N/A	N/A	-0.79
Permeability of blood vessel	-0.732	N/A	0.926	N/A
Flux of inorganic cation	N/A	-0.878	-0.763	N/A
Prostate cancer	N/A	N/A	-0.068	1.522
Malignant neoplasm of male genital organ	N/A	N/A	-0.068	1.522
Early-onset encephalopathy	-0.935	N/A	N/A	0.649
Congenital encephalopathy	-0.928	N/A	N/A	0.649
Hypersensitive reaction	-0.193	N/A	1.382	N/A
Development of lung tumor	0.275	N/A	N/A	1.293
Cellular infiltration	-1.09	N/A	0.42	N/A
Initiation of translation of protein	N/A	N/A	0.068	1.414
Tachycardia	-1	-0.478	N/A	N/A
Growth of embryo	-0.97	N/A	N/A	-0.499
Nonpituitary endocrine tumor	0.471	N/A	N/A	0.996
Permeability of vascular system	-1.126	N/A	0.296	N/A
Chronic kidney disease	N/A	N/A	0.44	0.956
Advanced malignant solid tumor	-0.408	0.984	N/A	N/A
Memory	N/A	N/A	-0.51	0.882
Secretion of molecule	N/A	-1.002	-0.369	N/A
Polarization of cells	0.281	1.071	N/A	N/A
Migration of tumor cells	-0.018	1.324	N/A	N/A
Permeability of vasculature	-0.559	N/A	0.764	N/A
Progressive motor neuropathy	N/A	N/A	-0.684	0.639
Progressive encephalopathy	N/A	N/A	0.201	1.098
Formation of malignant neoplasm of lung	-0.152	N/A	N/A	1.121
Initiation of expression of RNA	N/A	N/A	0.52	0.748
Progressive neuropathy	N/A	N/A	-0.351	0.902
Cell death of leukemia cell lines	N/A	N/A	0.218	1.029
Connective tissue tumor	N/A	0.555	N/A	0.69
Nodule	-0.393	N/A	0.849	N/A
Seizure disorder	N/A	-1.077	N/A	-0.164
Damage of genitourinary system	N/A	-0.437	0.776	N/A
Head and neck cancer	-0.054	N/A	N/A	1.151
Papillary neoplasm	-0.371	N/A	N/A	0.831
Ferroptosis	N/A	N/A	-0.47	0.685
Hearing	N/A	N/A	-0.64	-0.508
Arrhythmia	-0.57	-0.503	N/A	N/A
Abnormal morphology of gland	0.4	N/A	0.65	N/A
Systemic inflammatory response syndrome and/or sepsis	-0.239	N/A	0.765	N/A
Pelvic carcinoma	N/A	N/A	0.277	0.727
Progressive neurological disorder	N/A	N/A	-0.927	0.061
Quantity of adipose tissue	N/A	0.223	0.76	N/A
Interphase of breast cancer cell lines	N/A	N/A	-0.503	0.468
Chronic inflammatory disorder	N/A	N/A	-0.751	-0.218
Sepsis	-0.239	N/A	0.728	N/A
Abnormality of large intestine	-0.392	0.508	N/A	N/A
Orientation of cells	0.069	0.799	N/A	N/A
Limb development	-0.762	N/A	N/A	-0.103
Quantity of myeloid cells	0.352	N/A	0.475	N/A
Epilepsy or neurodevelopmental disorder	N/A	N/A	-0.647	0.16
Pancreatic lesion	-0.461	N/A	N/A	0.278
Urination disorder	-0.722	-0.017	N/A	N/A
Quantity of hematopoietic progenitor cells	-0.353	N/A	-0.345	N/A
Learning	-0.385	N/A	N/A	0.298
Blastoma	N/A	N/A	0.305	0.364
Neuronal cell death	N/A	N/A	-0.493	0.166
Assembly of cell junction	N/A	0.257	N/A	0.368
Metabolism of polysaccharide	N/A	-0.396	-0.15	N/A
Transport of K+	0	0.532	N/A	N/A
Diabetes mellitus	-0.416	N/A	0.115	N/A
Relaxation of heart	N/A	-0.374	-0.113	N/A
Systemic autoimmune syndrome	-0.412	N/A	-0.066	N/A
Sensorineural hearing loss	-0.447	0	N/A	N/A
Translation of protein	N/A	N/A	-0.257	-0.181
Cognition	-0.13	N/A	N/A	0.288
Quantity of glycogen	N/A	-0.38	-0.006	N/A
Expression of protein	N/A	N/A	-0.206	-0.137
Colon cancer	-0.254	N/A	N/A	-0.054
Cell cycle progression	-0.273	N/A	N/A	-0.03
Amyloidosis	N/A	N/A	1.4	1.4
Familial psychiatric disease	N/A	N/A	0.447	0.447
Infection by Retroviridae	N/A	N/A	-5.33	-7.393
HIV infection	N/A	N/A	-5.272	-7.327
Infection by HIV-1	N/A	N/A	-5.166	-7.216
Infection of cells	N/A	N/A	-5.052	-6.978
Infection of cervical cancer cell lines	N/A	N/A	-4.37	-6.692
Replication of virus	N/A	N/A	-4.082	-6.638
Replication of RNA virus	N/A	N/A	-4.149	-6.327
Infection of tumor cell lines	N/A	N/A	-3.849	-5.828
Growth of lesion	N/A	N/A	-3.514	-4.379
Productive infection of cervical cancer cell lines	N/A	N/A	-2.979	-4.644
Metabolism of nucleic acid component or derivative	N/A	N/A	-2.48	-3.246
Invasion of tumor cell lines	0.529	N/A	N/A	-5.176
Metabolism of nucleotide	N/A	N/A	-2.379	-3.225
Synthesis of purine nucleotide	N/A	N/A	-2.562	-3.025
Synthesis of nucleotide	N/A	N/A	-2.378	-3.14
Growth of malignant tumor	N/A	N/A	-1.964	-2.943
Cell proliferation of carcinoma cell lines	0.723	N/A	N/A	-4.165
Neurodegeneration of nervous tissue	N/A	N/A	2.855	1.93
Fatty acid metabolism	N/A	0.776	-3.838	N/A
Sensitivity of tumor cell lines	N/A	N/A	2.215	2.069
Hydrolysis of nucleotide	N/A	N/A	-1.681	-2.571
Sensitivity of cells	N/A	N/A	2.275	1.859
Proliferation of cancer cells	2.371	N/A	N/A	-1.754
Pancreatic carcinoma	-0.988	N/A	N/A	-2.789
Migration of neural cells	1.526	N/A	N/A	-2.075
Proliferation of tumor cells	1.71	N/A	N/A	-1.844
Expression of mRNA	N/A	N/A	1.85	1.696
Quantity of Ca2+	N/A	-1.588	-1.921	N/A
Contractility of skeletal muscle	-1.038	-2.412	N/A	N/A
Outgrowth of cells	1.586	N/A	N/A	-1.86
Quantity of metal ion	N/A	-1.485	-1.887	N/A
Transactivation	N/A	N/A	-1.617	-1.623
Biosynthesis of macromolecule	N/A	N/A	-0.988	-2.173
Growth of mammary tumor	1.91	N/A	1.214	N/A
Formation of actin filaments	N/A	-0.45	N/A	-2.565
Bone marrow lesion	N/A	N/A	-0.266	-2.701
Pancreatic cancer	-0.579	N/A	N/A	-2.359
Synthesis of protein	N/A	N/A	-0.928	-2.007
Advanced extracranial solid tumor	0.142	N/A	N/A	-2.766
Cell movement of neurons	1.414	N/A	N/A	-1.44
Autophagy	N/A	N/A	-1.21	-1.626
Organization of filaments	-0.612	-2.121	N/A	N/A
Multiple cancers	N/A	N/A	-0.518	-2.212
Outgrowth of neurons	1.272	N/A	N/A	-1.438
Proliferation of fibroblast cell lines	N/A	N/A	-0.211	-2.433
Metabolism of macromolecule	N/A	N/A	-0.418	-2.218
Metabolism of protein	N/A	N/A	-0.697	-1.924
Outgrowth of neurites	1.008	N/A	N/A	-1.58
Synthesis of carbohydrate	N/A	N/A	-0.711	-1.819
Degeneration of eye	N/A	N/A	1.494	1.032
Abnormal morphology of cochlea	1.455	N/A	1.054	N/A
Malignant myeloid neoplasm	N/A	N/A	0.247	-2.262
Transactivation of RNA	N/A	N/A	-1.221	-1.264
Proliferation of neuronal cells	0.667	N/A	N/A	-1.786
Organismal abnormalities of semilunar valve	N/A	2	N/A	0.433
Growth of organism	-0.062	N/A	N/A	-2.333
Quantity of lymphatic system cells	1.761	N/A	-0.629	N/A
Growth of neurites	0.597	N/A	N/A	-1.775
Quantity of phagocytes	1.339	N/A	1.025	N/A
Necrosis of muscle	N/A	1.278	1.071	N/A
Auditory evoked potential	0.48	N/A	-1.864	N/A
Sensory disorders	N/A	N/A	2.284	0.054
Contraction of cardiac muscle	N/A	-0.923	N/A	-1.397
Concentration of D-glucose	-0.787	N/A	-1.482	N/A
Cognitive impairment	N/A	N/A	1.447	0.819
Breast or gastric cancer	N/A	N/A	-0.218	-2.041
Breast or ovarian cancer	N/A	N/A	-0.218	-2.041
Breast cancer	N/A	N/A	-0.218	-2.041
Muscular hypertrophy	N/A	1.781	N/A	-0.445
Skin tumor	N/A	N/A	1.315	-0.85
Endocytosis	N/A	N/A	-0.621	-1.529
Catabolism of carbohydrate	N/A	-0.555	-1.58	N/A
Binding of DNA	N/A	N/A	0.387	-1.741
Interaction of DNA	N/A	N/A	0.126	-1.954
Accumulation of lipid	N/A	1.128	0.937	N/A
Thoracic neoplasm	N/A	N/A	-0.485	-1.539
Progression of tumor	N/A	N/A	-0.47	-1.533
Valvulopathy	N/A	1.982	N/A	0.02
Quantity of leukocytes	1.902	N/A	0.045	N/A
Calcinosis	N/A	N/A	1	0.923
Abnormal morphology of cardiomyocytes	N/A	1.709	N/A	0.207
Recruitment of phagocytes	-0.261	-1.65	N/A	N/A
Non-Hodgkin lymphoma	N/A	N/A	-0.447	-1.425
Aggregation of cells	1.575	N/A	0.284	N/A
Left ventricular dilation	N/A	N/A	1.342	0.447
Abnormal morphology of dilated heart ventricle	N/A	N/A	1.342	0.447
Disorder of basal ganglia	N/A	N/A	1.042	0.657
Invasion of tissue	N/A	N/A	1.611	0.049
Translation	N/A	N/A	-0.598	-0.995
Formation of muscle	-0.342	-1.2	N/A	N/A
Development of digestive system	0.831	N/A	N/A	-0.698
Quantity of macrophages	0.946	N/A	0.58	N/A
Quantity of neurons	0.508	N/A	N/A	-1.002
B cell cancer	N/A	N/A	-0.642	-0.867
Quantity of blood cells	1.309	N/A	-0.2	N/A
Size of lesion	N/A	N/A	1.401	0.093
Differentiation of neural cells	-0.261	N/A	N/A	-1.221
Lymphoproliferative disorder	N/A	N/A	0.627	-0.828
Differentiation of bone cells	N/A	N/A	0.432	-0.997
Genitourinary adenocarcinoma	N/A	N/A	1.172	-0.239
Recruitment of leukocytes	0.148	-1.245	N/A	N/A
Formation of dendrites	1.207	N/A	N/A	0.179
Right ventricular abnormality	N/A	1.177	N/A	-0.157
Differentiation of bone	N/A	N/A	0.215	-1.105
Homeostasis of ion	N/A	N/A	0.914	-0.392
Quantity of stem cells	0.435	N/A	-0.837	N/A
Thoracic carcinoma	N/A	N/A	0.851	0.409
Urinary tract cancer	N/A	N/A	-0.478	-0.775
Transport of inorganic cation	N/A	0.937	N/A	0.308
Intestinal carcinoma	-0.218	N/A	N/A	-1.012
Neuromuscular disease	N/A	N/A	0.372	-0.818
Concentration of phosphatidic acid	N/A	-0.125	-1.062	N/A
Breast or gynecological cancer	N/A	N/A	0.104	-1.07
Proliferation of mononuclear leukocytes	N/A	N/A	0.964	-0.126
Recruitment of myeloid cells	0.133	-0.884	N/A	N/A
Formation of intercellular junctions	N/A	0.827	N/A	0.158
Engulfment of cells	-0.014	N/A	-0.947	N/A
Transport of carbohydrate	-0.363	-0.512	N/A	N/A
Transport of divalent cations	N/A	0.647	-0.18	N/A
Development of muscle tissue	0.447	-0.342	N/A	N/A
Quantity of bone cells	N/A	N/A	0.541	0.243
Development of central nervous system	0.056	N/A	N/A	-0.726
Metabolism of peptide	N/A	0.649	-0.132	N/A
Glioma	N/A	N/A	0.497	0.271
Large intestine carcinoma	0.156	N/A	N/A	-0.592
Abnormal morphology of urinary system	N/A	0.314	-0.301	N/A
Concentration of hormone	N/A	0.172	-0.429	N/A
Formation of cell-cell contacts	N/A	0.555	N/A	0.019
Migration of carcinoma cell lines	0.427	-0.129	N/A	N/A
Infarction	N/A	0.322	0.202	N/A
Urinary tract tumor	N/A	N/A	-0.216	-0.29
Renal cancer	N/A	N/A	0	-0.451
Formation of plasma membrane	N/A	0.253	N/A	0.188
Colorectal carcinoma	0.156	N/A	N/A	-0.284
Concentration of acylglycerol	N/A	0.352	0.076	N/A
Glioma cancer	N/A	N/A	0.34	0.07
High grade glioma	N/A	N/A	0.34	0.07
Astrocytoma	N/A	N/A	0.32	0.047
Catabolism of protein	N/A	N/A	0.073	-0.27
Catabolism of macromolecule	N/A	N/A	0.073	-0.27
Assembly of intercellular junctions	N/A	0.257	N/A	-0.078
Glioblastoma	N/A	N/A	0.305	0.03
Cell-cell contact	0.312	-0.017	N/A	N/A
Renal tumor	N/A	N/A	0.239	0.016
Formation of brain	-0.102	N/A	N/A	-0.149
Phagocytosis	-0.013	N/A	-0.191	N/A
Quantity of progenitor cells	-0.001	N/A	-0.17	N/A
Neoplasia of tumor cell lines	N/A	N/A	N/A	-5.785
Replication of Influenza A virus	N/A	N/A	N/A	-5.484
Metastasis of tumor cell lines	N/A	N/A	N/A	-5.11
Metastasis of cells	N/A	N/A	N/A	-4.922
Survival of stem cell lines	N/A	N/A	N/A	-4.73
Infection of epithelial cell lines	N/A	N/A	N/A	-4.38
Cell viability of nervous tissue cell lines	N/A	N/A	N/A	-4.196
Infection of kidney cell lines	N/A	N/A	N/A	-4.125
Infection of embryonic cell lines	N/A	N/A	N/A	-4.043
Necrosis of tumor	N/A	N/A	3.538	N/A
Growth of solid tumor	N/A	N/A	N/A	-3.527
Cell death of colorectal cancer cell lines	N/A	N/A	N/A	3.407
Cell proliferation of breast cancer cell lines	N/A	N/A	N/A	-3.312
Differentiation of embryonic tissue	N/A	N/A	N/A	-3.29
Invasion of carcinoma cell lines	N/A	N/A	N/A	-3.236
Repair of DNA	N/A	N/A	N/A	-3.206
Abnormal morphology of gonad	N/A	N/A	3.101	N/A
Cell death of carcinoma cell lines	N/A	N/A	N/A	3.029
Cell proliferation of fibroblasts	N/A	N/A	N/A	-2.98
Cell viability of carcinoma cell lines	N/A	N/A	N/A	-2.956
Hydrocephalus	-2.926	N/A	N/A	N/A
Apoptosis of carcinoma cell lines	N/A	N/A	N/A	2.909
Lipolysis	N/A	N/A	-2.895	N/A
Pancreatic adenocarcinoma	N/A	N/A	N/A	-2.789
Pancreatic ductal carcinoma	N/A	N/A	N/A	-2.789
Pancreatic duct disorder	N/A	N/A	N/A	-2.789
Pancreatic ductal adenocarcinoma	N/A	N/A	N/A	-2.789
Hypertrophy of heart chamber	N/A	2.757	N/A	N/A
Hydrolysis of lipid	N/A	N/A	-2.73	N/A
Coordination disorder	N/A	N/A	2.651	N/A
Invasion of breast cancer cell lines	N/A	N/A	N/A	-2.632
Dysplasia of skeleton	N/A	N/A	N/A	2.596
Dilated or arrhythmogenic cardiomyopathy	N/A	N/A	N/A	2.584
Metabolism of amino acids	N/A	N/A	-2.579	N/A
Hepatic steatosis	N/A	N/A	2.558	N/A
Migration of endothelial cells	N/A	N/A	N/A	-2.555
Protein kinase cascade	N/A	N/A	N/A	-2.537
Metabolism of vitamin	N/A	N/A	-2.51	N/A
Quantity of reactive oxygen species	N/A	N/A	2.507	N/A
Metabolism of terpenoid	N/A	N/A	-2.493	N/A
Bone marrow cancer	N/A	N/A	N/A	-2.482
Epithelial-mesenchymal transition	N/A	N/A	N/A	-2.476
Synthesis of fatty acid	N/A	N/A	-2.471	N/A
Differentiation of embryonic cells	N/A	N/A	N/A	-2.466
Acute leukemia	N/A	N/A	N/A	-2.46
Enlargement of heart chamber	N/A	2.451	N/A	N/A
Contraction of smooth muscle	N/A	N/A	-2.442	N/A
Hypoplasia of heart	N/A	2.425	N/A	N/A
Concentration of retinol	N/A	N/A	-2.412	N/A
Accumulation of carbohydrate	N/A	-2.362	N/A	N/A
Metabolism of retinoid	N/A	N/A	-2.357	N/A
Tubulation of mitochondria	N/A	N/A	2.333	N/A
Myeloid leukemia	N/A	N/A	N/A	-2.287
Atrophy of cells	N/A	N/A	2.247	N/A
Abnormal morphology of temporal bone	N/A	N/A	2.216	N/A
Abnormal morphology of cranium	N/A	N/A	2.216	N/A
Wound	N/A	-2.213	N/A	N/A
Relaxation of muscle	N/A	-2.207	N/A	N/A
Abnormal morphology of photoreceptors	N/A	N/A	2.207	N/A
Inflammation of airway	-2.2	N/A	N/A	N/A
Subcutaneous tumor	N/A	N/A	N/A	-2.199
Infection by coronavirus	N/A	-2.194	N/A	N/A
Synthesis of amino acids	N/A	N/A	-2.188	N/A
Processing of mRNA	N/A	N/A	N/A	2.164
Disorder of pregnancy	N/A	N/A	2.157	N/A
Quantity of retinoid	N/A	N/A	-2.131	N/A
Quantity of mononuclear leukocytes	2.109	N/A	N/A	N/A
Cell movement of endothelial cells	N/A	N/A	N/A	-2.109
Aplasia or hypoplasia	N/A	N/A	N/A	2.086
Synthesis of terpenoid	N/A	N/A	-2.068	N/A
Quantity of filaments	N/A	N/A	N/A	2.063
Differentiation of tumor cell lines	N/A	N/A	N/A	-2.054
Transport of heavy metal	N/A	N/A	-2.05	N/A
Organization of actomyosin filament	N/A	-2	N/A	N/A
Hypoplasia of labyrinthine zone of placenta	N/A	N/A	2	N/A
Psoriasis	N/A	N/A	-2	N/A
Mature T-cell or NK-cell neoplasm	N/A	N/A	N/A	-1.982
Abnormal aortic valve physiology	N/A	N/A	N/A	1.982
Acute lymphoblastic leukemia	N/A	N/A	N/A	-1.982
Formation of plasma membrane projections	-1.982	N/A	N/A	N/A
Asthma	-1.98	N/A	N/A	N/A
Formation of nuclear inclusions	N/A	N/A	-1.98	N/A
Abnormal morphology of stapes	1.969	N/A	N/A	N/A
Binding of chondrocytes	N/A	-1.964	N/A	N/A
Cell death of sarcoma cell lines	N/A	N/A	N/A	1.96
B-cell non-Hodgkin lymphoma	N/A	N/A	N/A	-1.958
G1 phase	N/A	N/A	N/A	-1.956
Repair of cells	N/A	N/A	N/A	-1.942
Abnormality of endometrium	N/A	N/A	N/A	1.929
Hydrolysis of long chain fatty acid	N/A	N/A	-1.925	N/A
Development of genital tumor	N/A	N/A	N/A	1.91
Quantity of connective tissue cells	N/A	N/A	1.902	N/A
Autophagy of endoplasmic reticulum	N/A	N/A	N/A	-1.886
Proliferation of prostate cancer cell lines	1.88	N/A	N/A	N/A
Quantity of lymphocytes	1.879	N/A	N/A	N/A
Proliferation of embryonic cells	-1.876	N/A	N/A	N/A
Binding of connective tissue cells	N/A	-1.874	N/A	N/A
Sensitivity of breast cancer cell lines	N/A	N/A	1.854	N/A
Diarrhea	-1.842	N/A	N/A	N/A
Translocation of amino acids	1.842	N/A	N/A	N/A
Cell death of lung cancer cell lines	N/A	N/A	N/A	1.84
Radiosensitivity of tumor cell lines	N/A	N/A	1.836	N/A
Proliferation of endothelial cells	N/A	1.815	N/A	N/A
Radiosensitivity	N/A	N/A	1.815	N/A
Senescence of cells	N/A	N/A	N/A	1.803
Radiosensitivity of cells	N/A	N/A	1.799	N/A
Acute myeloid leukemia	N/A	N/A	N/A	-1.789
Synthesis of melanin	N/A	1.78	N/A	N/A
Metastatic potential of tumor cell lines	-1.769	N/A	N/A	N/A
Transport of L-amino acid	1.769	N/A	N/A	N/A
Activation of muscle	N/A	N/A	-1.762	N/A
Fusion of organelle	N/A	N/A	-1.76	N/A
Conversion of lipid	N/A	N/A	-1.758	N/A
Long-term potentiation	N/A	N/A	N/A	1.755
Release of lipid	N/A	N/A	-1.746	N/A
Cardiac lesion	N/A	N/A	1.74	N/A
Quantity of amino acids	N/A	N/A	-1.737	N/A
Production of superoxide	N/A	N/A	1.733	N/A
Cleavage of fatty acid	N/A	N/A	-1.725	N/A
Energy expenditure	N/A	1.723	N/A	N/A
Growth of skin	-1.721	N/A	N/A	N/A
Lesioning of brain	N/A	N/A	1.715	N/A
Assembly of cells	N/A	1.705	N/A	N/A
Acute kidney injury	N/A	N/A	1.698	N/A
Adhesion of leukocyte cell lines	N/A	N/A	-1.693	N/A
Bone lesion	N/A	N/A	N/A	1.689
Loss of sensory neurons	N/A	N/A	1.686	N/A
Drug resistance of tumor cell lines	N/A	N/A	N/A	-1.682
Colorectal lesion	N/A	N/A	N/A	-1.68
Chemotherapy resistance of tumor cell lines	N/A	N/A	N/A	-1.673
Edema of pericardial cavity	N/A	N/A	1.667	N/A
Repair of tumor cell lines	N/A	N/A	N/A	-1.665
Invasion of fibroblasts	N/A	N/A	1.664	N/A
Transport of protein	N/A	N/A	N/A	-1.664
Metastatic potential	-1.633	N/A	N/A	N/A
Resorption of bone	-1.626	N/A	N/A	N/A
Remodeling of bone	-1.626	N/A	N/A	N/A
Formation of lamellipodia	N/A	N/A	N/A	-1.616
Synthesis of hormone	N/A	N/A	-1.614	N/A
Benign Tumors	N/A	N/A	N/A	1.598
Bleeding	N/A	1.578	N/A	N/A
Release of fatty acid	N/A	N/A	-1.567	N/A
Abnormal morphology of embryo	N/A	N/A	1.556	N/A
Engulfment by cervical cancer cell lines	N/A	N/A	-1.554	N/A
Damage of lung	-1.551	N/A	N/A	N/A
Proliferation of liver cells	N/A	N/A	-1.531	N/A
Contraction of cells	N/A	-1.529	N/A	N/A
Cyanosis	1.521	N/A	N/A	N/A
Translocation of glutamine family amino acid	1.519	N/A	N/A	N/A
Loss of lean tissue	N/A	N/A	1.515	N/A
Migration of breast cancer cell lines	N/A	N/A	N/A	-1.511
Formation of cellular inclusion bodies	N/A	N/A	-1.504	N/A
Drug resistance of cells	N/A	N/A	N/A	-1.501
Motor dysfunction	N/A	N/A	N/A	1.496
Inflammation of lung	-1.489	N/A	N/A	N/A
Cell viability of cancer cells	1.488	N/A	N/A	N/A
Quantity of vitamin	N/A	N/A	-1.488	N/A
Hydrolysis of fatty acid	N/A	N/A	-1.485	N/A
Accumulation of cells	-1.482	N/A	N/A	N/A
Quantity of monosaccharide	N/A	N/A	-1.464	N/A
Atrophy of muscle cells	N/A	N/A	1.463	N/A
Splicing of mRNA	N/A	N/A	N/A	1.463
Anoikis of prostate cancer cell lines	N/A	N/A	1.461	N/A
Abnormal morphology of epithelial tissue	N/A	N/A	1.457	N/A
Arterial lesion	1.455	N/A	N/A	N/A
Development of respiratory system tumor	N/A	N/A	N/A	1.453
Endothelial cell development	N/A	1.433	N/A	N/A
Metastasis of breast cancer cell lines	N/A	N/A	N/A	-1.427
Catabolism of polysaccharide	N/A	N/A	-1.425	N/A
Renal cell carcinoma	N/A	N/A	N/A	-1.406
Growth of yeast	N/A	N/A	N/A	-1.402
Abnormality of temporal bone	1.4	N/A	N/A	N/A
Dissemination of tumor cell lines	N/A	N/A	1.4	N/A
Colony formation of cells	N/A	N/A	N/A	-1.397
Enlargement of endocrine gland	N/A	N/A	-1.387	N/A
Metabolism of triacylglycerol	N/A	1.387	N/A	N/A
Transmigration of cells	1.38	N/A	N/A	N/A
Synthesis of glycogen	N/A	N/A	1.374	N/A
Development of tumor cell lines	N/A	N/A	N/A	-1.356
Neuroendocrine tumor	N/A	N/A	N/A	1.348
Binding of fibroblasts	N/A	-1.348	N/A	N/A
Inflammatory response	-1.346	N/A	N/A	N/A
Proliferation of dermal cells	-1.346	N/A	N/A	N/A
End diastolic pressure	N/A	N/A	1.342	N/A
Anterior segment inflammation	N/A	N/A	1.342	N/A
Parasitic Infection	1.342	N/A	N/A	N/A
Cataract disease	N/A	1.342	N/A	N/A
Cortical renal glomerulopathies	-1.342	N/A	N/A	N/A
Quantity of heavy metal	N/A	N/A	-1.32	N/A
Migration of vascular cells	N/A	N/A	-1.318	N/A
Cytostasis	N/A	N/A	N/A	-1.307
Proliferation of leukemia cell lines	N/A	N/A	N/A	-1.305
Quantity of brown adipose tissue	N/A	N/A	1.289	N/A
Formation of skin	1.288	N/A	N/A	N/A
Urinary tract carcinoma	N/A	N/A	N/A	-1.287
Formation of cilia	1.287	N/A	N/A	N/A
Aggressive behavior	1.276	N/A	N/A	N/A
Double-stranded DNA break repair	N/A	N/A	N/A	-1.275
Differentiation of cholinergic neurons	N/A	N/A	-1.274	N/A
Proliferation of neuroglia	1.272	N/A	N/A	N/A
Depressive disorder	N/A	N/A	N/A	1.263
Mood Disorders	N/A	N/A	N/A	1.263
Synaptic transmission	N/A	N/A	N/A	1.251
Development of nerves	1.246	N/A	N/A	N/A
Mean arterial pressure	N/A	N/A	-1.236	N/A
Adrenal gland tumor	N/A	N/A	N/A	1.232
Contraction of muscle cells	N/A	-1.226	N/A	N/A
Allodynia	1.225	N/A	N/A	N/A
Sarcoma	N/A	N/A	N/A	1.224
T-cell non-Hodgkin lymphoma	N/A	N/A	N/A	-1.211
Developmental process of synapse	N/A	N/A	N/A	1.21
Mitogenesis	-1.209	N/A	N/A	N/A
Endocytosis by tumor cell lines	N/A	N/A	-1.199	N/A
Metabolism of acylglycerol	N/A	1.199	N/A	N/A
Invasion of connective tissue cells	N/A	N/A	1.195	N/A
Function of blood cells	-1.188	N/A	N/A	N/A
Mature B-cell neoplasm	N/A	N/A	N/A	-1.185
Mature B cell malignant tumor	N/A	N/A	N/A	-1.184
G2 phase	N/A	N/A	N/A	1.183
Formation of actin stress fibers	N/A	-1.183	N/A	N/A
Nonsquamous non-small cell lung carcinoma	N/A	N/A	N/A	1.182
Lung adenocarcinoma	N/A	N/A	N/A	1.182
Adhesion of connective tissue cells	N/A	-1.178	N/A	N/A
Development of cardiovascular tissue	N/A	1.178	N/A	N/A
Abnormal morphology of epithelial cells	N/A	N/A	1.176	N/A
Development of Visual system	N/A	N/A	1.17	N/A
Breast carcinoma	N/A	N/A	N/A	-1.163
Breast or ovarian carcinoma	N/A	N/A	N/A	-1.163
Localization of protein	N/A	N/A	N/A	-1.148
Phosphorylation of protein	N/A	N/A	-1.147	N/A
Edema	N/A	N/A	N/A	1.142
Reorganization of actin filaments	N/A	N/A	1.134	N/A
Ventricular dilatation	N/A	N/A	N/A	1.134
Development of lung carcinoma	N/A	N/A	N/A	1.121
Developmental disorder of retina	N/A	N/A	1.117	N/A
Metabolism of cyclic nucleotides	N/A	N/A	-1.116	N/A
Biosynthesis of cyclic nucleotides	N/A	N/A	-1.114	N/A
Abnormal morphology of membranous labyrinth	1.114	N/A	N/A	N/A
Fibrosis of tissue	-1.109	N/A	N/A	N/A
Concentration of calcitriol	N/A	N/A	1.109	N/A
Synthesis of cyclic AMP	N/A	N/A	-1.108	N/A
Release of eicosanoid	N/A	N/A	-1.107	N/A
Brain cancer	-1.091	N/A	N/A	N/A
Abnormal morphology of vestibular organ	1.091	N/A	N/A	N/A
Extrapancreatic neuroendocrine tumor	N/A	N/A	N/A	1.091
Formation of epidermis	1.091	N/A	N/A	N/A
Invasion of epithelial tissue	N/A	N/A	1.088	N/A
Sprouting	N/A	N/A	N/A	-1.081
Quantity of lymphoid organ	N/A	N/A	1.08	N/A
Neurotransmission	N/A	N/A	N/A	1.077
Branching of cells	N/A	N/A	N/A	-1.077
Aortic valve disease	N/A	N/A	N/A	1.076
Fibrosis of muscle	N/A	N/A	-1.072	N/A
Benign neoplasm of endocrine gland	N/A	N/A	N/A	1.069
Hereditary skeletal myopathy	N/A	N/A	N/A	-1.067
S phase of epithelial cell lines	N/A	N/A	-1.067	N/A
Mass of parametrial fat pad	N/A	N/A	1.067	N/A
Non-astrocytoma brain tumor	N/A	N/A	N/A	1.067
Quantity of blood	N/A	N/A	-1.05	N/A
Cell spreading	-1.043	N/A	N/A	N/A
Edema of connective tissue	N/A	N/A	1.043	N/A
Edema of tissue	N/A	N/A	1.043	N/A
Abnormal morphology of neurites	N/A	N/A	N/A	1.039
Concentration of phosphatidylcholine	N/A	N/A	-1.036	N/A
Proliferation of neural stem or precursor cells	1.036	N/A	N/A	N/A
Function of mitochondria	N/A	N/A	N/A	-1.034
Concentration of cyclic AMP	N/A	N/A	-1.032	N/A
Cell movement of macrophage cancer cell lines	N/A	N/A	-1.03	N/A
Congenital malformation of the respiratory system	N/A	N/A	N/A	1.026
Cell proliferation of cervical cancer cell lines	N/A	N/A	N/A	-1.019
Cell death of liver cells	N/A	N/A	-1.017	N/A
Extrapulmonary squamous cell carcinoma	N/A	N/A	N/A	1.017
Size of tumor	N/A	N/A	N/A	-1.015
G1 phase of tumor cell lines	N/A	N/A	N/A	-1.014
Ingestion by rats	N/A	N/A	1.012	N/A
Hematocrit	N/A	N/A	-1.01	N/A
Cell proliferation of colorectal cancer cell lines	N/A	N/A	-1.006	N/A
Balance disorder	1	N/A	N/A	N/A
Apoptosis of liver cell lines	-1	N/A	N/A	N/A
Metastatic potential of melanoma cell lines	-1	N/A	N/A	N/A
Atrial cardiopathy	N/A	1	N/A	N/A
Connective tissue dysplasia	N/A	1	N/A	N/A
Initiation of differentiation of cells	N/A	N/A	-1	N/A
Organization of actin filaments	N/A	-1	N/A	N/A
Disposal of D-glucose	N/A	N/A	1	N/A
Hyperlipoproteinemia	N/A	-1	N/A	N/A
Release of oleic acid	N/A	N/A	-1	N/A
Atrophy of skeletal muscle	N/A	1	N/A	N/A
Hypercholesterolemia	N/A	-1	N/A	N/A
Vestibular disorder	1	N/A	N/A	N/A
Chemotaxis of macrophage cancer cell lines	N/A	N/A	-0.997	N/A
Synthesis of reactive oxygen species	N/A	N/A	0.992	N/A
Quantity of erythroid precursor cells	N/A	N/A	0.992	N/A
Hematopoiesis of mononuclear leukocytes	0.988	N/A	N/A	N/A
Oxidation of lipid	N/A	N/A	-0.986	N/A
Production of virus	N/A	N/A	-0.984	N/A
Atrial or ventricular septal defect	N/A	N/A	N/A	0.979
Overweight disorder	N/A	-0.977	N/A	N/A
Export of molecule	N/A	0.973	N/A	N/A
Formation of mammary gland	-0.971	N/A	N/A	N/A
Cell movement of cancer cells	0.97	N/A	N/A	N/A
Gluconeogenesis	N/A	N/A	-0.966	N/A
Lung injury	-0.958	N/A	N/A	N/A
Transendothelial migration of leukocytes	0.956	N/A	N/A	N/A
Benign thyroid disease	N/A	N/A	0.954	N/A
Internalization by tumor cell lines	N/A	N/A	-0.95	N/A
Response of heart	N/A	N/A	-0.947	N/A
Atrophy of striated muscle	N/A	N/A	0.947	N/A
Upper renal tract carcinoma	N/A	N/A	N/A	-0.946
Kidney carcinoma	N/A	N/A	N/A	-0.946
Metabolism of glycogen	N/A	N/A	-0.943	N/A
Catabolism of glycogen	N/A	N/A	-0.943	N/A
Transport of metal ion	N/A	0.937	N/A	N/A
Myopathy of heart	N/A	-0.928	N/A	N/A
Apoptosis of neurons in hippocampus	N/A	N/A	-0.928	N/A
Cell spreading of fibroblast cell lines	0.928	N/A	N/A	N/A
Microangiopathy	N/A	N/A	0.928	N/A
Quantity of nervous tissue	N/A	N/A	N/A	-0.902
Intracranial neoplasm	N/A	N/A	-0.899	N/A
Midline defect	N/A	N/A	0.898	N/A
Autophagy of mitochondria	N/A	N/A	-0.894	N/A
Quantity of photoreceptors	0.893	N/A	N/A	N/A
Engulfment of phagocytes	-0.891	N/A	N/A	N/A
Phagocytosis of phagocytes	-0.891	N/A	N/A	N/A
Dendritic growth/branching	N/A	N/A	N/A	-0.885
Cell movement of fibroblasts	N/A	-0.885	N/A	N/A
Concentration of phospholipid	N/A	-0.882	N/A	N/A
Skin carcinoma	N/A	N/A	N/A	0.881
Differentiation of osteoblasts	N/A	N/A	N/A	-0.876
Quantity of cochlea cells	-0.876	N/A	N/A	N/A
Proliferation of endocrine cell lines	-0.873	N/A	N/A	N/A
Hypoplasia of secretory structure	0.871	N/A	N/A	N/A
Transmembrane potential of mitochondria	N/A	N/A	-0.87	N/A
Formation of osteoblasts	-0.87	N/A	N/A	N/A
Flux of ion	N/A	-0.859	N/A	N/A
Production of reactive oxygen species	N/A	N/A	0.855	N/A
Inflammation of the large intestine	N/A	0.853	N/A	N/A
Invasion of malignant tumor	-0.853	N/A	N/A	N/A
Fibrosis of heart	N/A	0.851	N/A	N/A
Closure of neural tube	N/A	N/A	N/A	0.849
Peroxidation of lipid	N/A	N/A	-0.849	N/A
Cardioprotection	N/A	-0.849	N/A	N/A
Fragmentation of mitochondria	N/A	N/A	-0.843	N/A
Neurodegeneration of motor neurons	N/A	N/A	N/A	0.841
Migration of fibroblasts	N/A	-0.834	N/A	N/A
Insulin-dependent diabetes mellitus	-0.832	N/A	N/A	N/A
Pulmonary fibrosis or aplastic anemia	N/A	N/A	-0.829	N/A
Proliferation of mammary tumor cells	N/A	N/A	0.821	N/A
Binding of tumor cell lines	0.817	N/A	N/A	N/A
Release of 5-hydroxytryptamine	N/A	N/A	-0.816	N/A
Congenital anomaly of central nervous system	N/A	N/A	N/A	0.815
Cell death of kidney cell lines	N/A	N/A	0.814	N/A
Tongue disease	N/A	N/A	N/A	0.808
Formation of kidney	N/A	N/A	-0.808	N/A
Development of urinary tract	N/A	N/A	-0.808	N/A
Abnormality of oral cavity	N/A	N/A	N/A	0.808
Abnormal morphology of limb	-0.808	N/A	N/A	N/A
Colon lesion	N/A	N/A	N/A	-0.8
Bone deformity	-0.8	N/A	N/A	N/A
Colony formation of tumor cell lines	N/A	N/A	N/A	-0.797
Migration of squamous cell carcinoma cell lines	-0.795	N/A	N/A	N/A
Maturation of cells	0.791	N/A	N/A	N/A
Transport of D-glucose	N/A	-0.788	N/A	N/A
Dehydration	-0.788	N/A	N/A	N/A
Cell viability of stem cells	N/A	N/A	-0.784	N/A
Ossification of bone	N/A	N/A	N/A	-0.775
Development of gap junctions	N/A	N/A	N/A	0.772
Damage of urinary system	N/A	-0.761	N/A	N/A
Immune response of cells	0.755	N/A	N/A	N/A
Lymphopoiesis	0.749	N/A	N/A	N/A
Leukopenia	N/A	N/A	-0.742	N/A
Cellular infiltration by leukocytes	N/A	N/A	0.74	N/A
Upper gastrointestinal carcinoma	N/A	N/A	N/A	0.739
Upper aerodigestive tract carcinoma	N/A	N/A	N/A	0.739
Response of macrophages	-0.733	N/A	N/A	N/A
Glycogenolysis	N/A	N/A	-0.73	N/A
Vascular lesion	N/A	0.73	N/A	N/A
Myocardial infarction	N/A	-0.728	N/A	N/A
Commitment	0.728	N/A	N/A	N/A
Commitment of cells	0.728	N/A	N/A	N/A
Abnormality of peripheral ganglia	N/A	N/A	0.727	N/A
Development of exocrine gland	-0.727	N/A	N/A	N/A
Shape change of kidney cell lines	N/A	0.722	N/A	N/A
Transport of glutamine family amino acid	0.722	N/A	N/A	N/A
Differentiation of epithelial tissue	-0.721	N/A	N/A	N/A
Bile duct cancer	N/A	N/A	N/A	-0.718
Bile duct carcinoma	N/A	N/A	N/A	-0.718
Intrahepatic bile duct cancer	N/A	N/A	N/A	-0.718
Biliary tract carcinoma	N/A	N/A	N/A	-0.718
Liver cholangiocarcinoma	N/A	N/A	N/A	-0.718
Biliary tract cancer	N/A	N/A	N/A	-0.718
Cholangiocarcinoma	N/A	N/A	N/A	-0.718
Biliary tract adenocarcinoma	N/A	N/A	N/A	-0.718
Bile duct adenocarcinoma	N/A	N/A	N/A	-0.718
Abnormal morphology of axons	N/A	N/A	N/A	0.717
Cell movement of melanoma cell lines	N/A	N/A	-0.716	N/A
Development of urinary tract tumor	N/A	N/A	N/A	-0.715
Abnormal morphology of respiratory system	-0.714	N/A	N/A	N/A
Development of renal tumor	N/A	N/A	N/A	-0.708
Mechanical allodynia behavior	N/A	N/A	-0.708	N/A
Transmembrane potential	N/A	N/A	-0.706	N/A
Action potential of cells	N/A	N/A	N/A	-0.705
Action potential of neurons	N/A	N/A	N/A	-0.705
Migration of phagocytes	0.691	N/A	N/A	N/A
Quantity of lymphoid cells	N/A	N/A	-0.691	N/A
Movement of vascular endothelial cells	N/A	N/A	N/A	-0.69
Tauopathy	N/A	N/A	N/A	0.687
Generation of reactive oxygen species	N/A	N/A	0.684	N/A
Radiosensitivity of carcinoma cell lines	N/A	N/A	0.684	N/A
Concentration of ATP	N/A	N/A	-0.682	N/A
Head and neck carcinoma	N/A	N/A	N/A	0.677
Transport of monovalent inorganic cation	0.677	N/A	N/A	N/A
Congenital malformation of brain	N/A	N/A	N/A	0.676
Cell viability of embryonic cell lines	N/A	N/A	N/A	-0.673
Interaction of tumor cell lines	0.67	N/A	N/A	N/A
Invasion of tumor cells	-0.669	N/A	N/A	N/A
Formation of focal adhesions	N/A	-0.669	N/A	N/A
Chronic respiratory disorder	N/A	N/A	0.664	N/A
Chronic obstructive pulmonary disease	N/A	N/A	0.664	N/A
Concentration of 5-hydroxytryptamine	-0.664	N/A	N/A	N/A
Neurodegeneration of ear cells	N/A	N/A	N/A	0.66
Abnormal morphology of skeleton	-0.659	N/A	N/A	N/A
Shape change of plasma membrane	-0.657	N/A	N/A	N/A
Transport of Ca2+	N/A	0.647	N/A	N/A
Elimination of cells	N/A	N/A	0.647	N/A
Injury of kidney	N/A	N/A	0.643	N/A
Growth of blood vessel	N/A	N/A	-0.642	N/A
Transendothelial migration of mononuclear leukocytes	0.64	N/A	N/A	N/A
Atrophy of myofiber in skeletal muscle	0.64	N/A	N/A	N/A
Cell movement of lung cancer cell lines	N/A	0.639	N/A	N/A
Branching of neurites	N/A	N/A	N/A	-0.637
Metabolism of reactive oxygen species	N/A	N/A	0.631	N/A
Biogenesis of mitochondria	N/A	N/A	0.631	N/A
Cell movement of granulocytes	-0.631	N/A	N/A	N/A
Development of mitochondria	N/A	N/A	0.631	N/A
Damage of kidney	N/A	N/A	0.628	N/A
Contraction of cardiomyocytes	N/A	-0.625	N/A	N/A
Lymphocytic leukemia	N/A	N/A	N/A	-0.618
Quantity of red blood cells	N/A	N/A	-0.615	N/A
Release of arachidonic acid	N/A	N/A	-0.615	N/A
Formation of nucleus	N/A	N/A	N/A	0.61
Migration of granule neuron progenitor cells	N/A	N/A	-0.605	N/A
Development of epithelial cells	N/A	N/A	N/A	0.601
Peripheral vascular disease	N/A	0.6	N/A	N/A
Invasive carcinoma	N/A	N/A	N/A	-0.6
Malignant connective or soft tissue neoplasm	N/A	N/A	N/A	0.596
Albuminuria	N/A	-0.594	N/A	N/A
Stomach tumor	N/A	N/A	N/A	0.59
Gastric lesion	N/A	N/A	N/A	0.59
Urogenital cancer	N/A	N/A	N/A	-0.586
Consumption of oxygen	N/A	N/A	-0.581	N/A
Seizures	N/A	N/A	N/A	-0.581
Force generation	N/A	-0.577	N/A	N/A
Migration of cancer cells	0.574	N/A	N/A	N/A
Atelectasis	N/A	N/A	N/A	0.574
Cell death of cortical neurons	N/A	N/A	-0.574	N/A
Feeding	N/A	0.571	N/A	N/A
Heart conduction disorder	-0.57	N/A	N/A	N/A
Injury of renal tubule	N/A	N/A	-0.57	N/A
Flux of Ca2+	N/A	N/A	-0.566	N/A
Maturation of connective tissue	N/A	N/A	0.563	N/A
Polarization of macrophages	0.562	N/A	N/A	N/A
Cell death of heart cells	N/A	N/A	0.558	N/A
Flow of blood	N/A	N/A	-0.557	N/A
Adhesion of immune cells	-0.556	N/A	N/A	N/A
Failure of kidney	N/A	0.555	N/A	N/A
Renal impairment	N/A	0.555	N/A	N/A
Quantity of S-adenosylmethionine	N/A	N/A	-0.555	N/A
Hereditary myopathy	N/A	N/A	N/A	-0.555
Glucose tolerance	N/A	-0.546	N/A	N/A
Deterioration of connective tissue	0.544	N/A	N/A	N/A
Proliferation of smooth muscle cells	N/A	N/A	-0.539	N/A
Synthesis of monosaccharide	N/A	N/A	0.538	N/A
Damage of bone	0.532	N/A	N/A	N/A
Quantity of granulocytes	-0.532	N/A	N/A	N/A
Formation of granules	N/A	N/A	N/A	0.532
Dyslipidemia	N/A	-0.531	N/A	N/A
Hyperlipidemia	N/A	-0.531	N/A	N/A
Differentiation of epithelial cells	-0.53	N/A	N/A	N/A
Anophthalmia or microphthalmia	N/A	N/A	0.529	N/A
Microphthalmia-anophthalmia-coloboma spectrum	N/A	N/A	0.529	N/A
Response of antigen presenting cells	-0.528	N/A	N/A	N/A
Atrophy of limb	N/A	N/A	0.522	N/A
Response of phagocytes	-0.52	N/A	N/A	N/A
Cell movement of vascular smooth muscle cells	N/A	N/A	-0.516	N/A
Cell movement of leukocytes	0.514	N/A	N/A	N/A
Malignant neoplasm of aerodigestive tract	N/A	N/A	N/A	0.512
Upper gastrointestinal tract cancer	N/A	N/A	N/A	0.512
Quantity of vertebrae	0.511	N/A	N/A	N/A
Apoptosis of fibroblast cell lines	N/A	N/A	N/A	-0.508
Size of infarct	N/A	N/A	0.498	N/A
Cell movement of phagocytes	0.479	N/A	N/A	N/A
Quantity of cyclic nucleotides	N/A	N/A	-0.478	N/A
Abnormal morphology of brain	-0.469	N/A	N/A	N/A
Secretion of protein	N/A	N/A	0.466	N/A
T cell development	0.46	N/A	N/A	N/A
Proliferation of hepatic stellate cells	N/A	N/A	-0.457	N/A
Prostatic carcinoma	N/A	N/A	N/A	0.447
Abnormality of lower limb	0.447	N/A	N/A	N/A
Activation of connective tissue cells	N/A	N/A	0.443	N/A
Abnormal abdomen morphology	N/A	0.441	N/A	N/A
Cell death of embryonic cell lines	N/A	N/A	N/A	0.441
Endocytosis by eukaryotic cells	N/A	N/A	-0.44	N/A
Quantity of D-ribose-5-phosphate	N/A	N/A	-0.44	N/A
Cellular infiltration by blood cells	N/A	N/A	0.43	N/A
Splicing of RNA	N/A	N/A	N/A	0.429
Growth of embryonic tissue	-0.429	N/A	N/A	N/A
Influx of Ca2+	N/A	-0.428	N/A	N/A
Quantity of bone	N/A	N/A	N/A	-0.425
Loss of neurons	N/A	N/A	0.423	N/A
Development of neuroepithelial tumor	N/A	N/A	N/A	0.417
Endocrine pancreatic dysfunction	-0.416	N/A	N/A	N/A
Branching of neurons	N/A	N/A	N/A	-0.414
Shape change of neurons	N/A	N/A	N/A	-0.414
Immune response of macrophages	-0.404	N/A	N/A	N/A
Immune response of phagocytes	-0.399	N/A	N/A	N/A
Activation of pericytes	N/A	N/A	0.394	N/A
Quantity of epithelial cells	N/A	0.393	N/A	N/A
Enteritis	N/A	0.392	N/A	N/A
Damage of renal tubule	N/A	N/A	0.392	N/A
Development of retina	-0.391	N/A	N/A	N/A
Morphogenesis of epithelial tissue	N/A	-0.391	N/A	N/A
Neurodegeneration of inner hair cells	-0.391	N/A	N/A	N/A
Necrosis of kidney	N/A	N/A	0.389	N/A
Homeostasis of blood cells	0.388	N/A	N/A	N/A
Lymphocyte homeostasis	0.388	N/A	N/A	N/A
Homeostasis of mononuclear leukocytes	0.388	N/A	N/A	N/A
Cell death of liver	N/A	N/A	-0.381	N/A
Quantity of red pulp	N/A	N/A	0.378	N/A
Synthesis of acylglycerol	N/A	0.378	N/A	N/A
Necrosis of liver	N/A	N/A	-0.374	N/A
Morphogenesis of nervous tissue	N/A	N/A	N/A	-0.372
Cell movement of connective tissue cells	N/A	-0.367	N/A	N/A
Proteinuria	N/A	-0.367	N/A	N/A
Degeneration of heart	N/A	N/A	-0.362	N/A
Vaso-occlusion	N/A	0.362	N/A	N/A
Congenital malformation of face	0.359	N/A	N/A	N/A
Orofacial dysmorphism	0.359	N/A	N/A	N/A
Transport of amine	0.351	N/A	N/A	N/A
Necrosis of cardiac muscle	N/A	N/A	0.345	N/A
Formation of muscle cells	N/A	-0.342	N/A	N/A
Adhesion of blood cells	-0.341	N/A	N/A	N/A
Binding of myeloid cells	-0.34	N/A	N/A	N/A
Neurodegeneration of retinal ganglion cells	-0.339	N/A	N/A	N/A
Quantity of rib	-0.338	N/A	N/A	N/A
Contraction of aortic ring tissue	N/A	N/A	-0.336	N/A
Development of connective tissue cells	-0.336	N/A	N/A	N/A
Organization of actin cytoskeleton	N/A	-0.336	N/A	N/A
Cell death of kidney cells	N/A	N/A	0.335	N/A
Cell death of photoreceptors	N/A	N/A	0.333	N/A
Occlusion of blood vessel	N/A	0.329	N/A	N/A
Cell death of brain	N/A	N/A	N/A	0.329
Occlusion of artery	N/A	0.329	N/A	N/A
DNA damage	N/A	N/A	0.321	N/A
High grade astrocytoma	N/A	N/A	0.32	N/A
Leukopoiesis	0.313	N/A	N/A	N/A
Expansion of cells	-0.313	N/A	N/A	N/A
Invasion of endothelial cells	N/A	N/A	0.311	N/A
Systolic pressure	N/A	N/A	0.311	N/A
Quantity of digestive organ tumor	N/A	N/A	N/A	0.31
Cell viability of epithelial cell lines	N/A	N/A	N/A	0.31
Respiratory failure	0.308	N/A	N/A	N/A
Necrosis of brain	N/A	N/A	N/A	0.303
Proliferation of vascular smooth muscle cells	N/A	N/A	-0.3	N/A
Quantity of sensory neurons	-0.299	N/A	N/A	N/A
Contractility of cardiomyocytes	N/A	N/A	0.294	N/A
Proliferation of activated T lymphocytes	0.292	N/A	N/A	N/A
B-cell lymphoma	N/A	N/A	N/A	-0.288
Adhesion of myeloid cells	-0.283	N/A	N/A	N/A
Force generation of muscle	N/A	0.283	N/A	N/A
Differentiation of exocrine cells	N/A	N/A	0.281	N/A
Pancreatic mass	N/A	N/A	N/A	0.278
Quantity of ADP	N/A	N/A	0.277	N/A
Formation of ribosome	N/A	N/A	N/A	-0.277
Quantity of T lymphocytes	N/A	N/A	0.275	N/A
Aggregation of blood platelets	N/A	N/A	0.273	N/A
Quantity of embryo	-0.272	N/A	N/A	N/A
Processing of RNA	N/A	N/A	N/A	-0.259
Proliferation of epithelial cell lines	-0.259	N/A	N/A	N/A
Transformation of fibroblast cell lines	N/A	N/A	N/A	-0.255
Binding of osteoblasts	N/A	N/A	-0.254	N/A
Colon carcinoma	-0.254	N/A	N/A	N/A
Nerve degeneration	-0.245	N/A	N/A	N/A
Loss of neurons in central nervous system	N/A	N/A	-0.243	N/A
Quantity of bone tissue	N/A	N/A	N/A	0.243
Degeneration of photoreceptors	N/A	N/A	0.239	N/A
Invasion of solid tumor	0.231	N/A	N/A	N/A
Assembly of cell-cell contacts	N/A	N/A	N/A	-0.226
Quantity of retinal cells	0.226	N/A	N/A	N/A
Dysfunction of mitochondria	N/A	N/A	0.224	N/A
Proliferation of blood cells	0.218	N/A	N/A	N/A
Number of thoracic vertebra	0.218	N/A	N/A	N/A
Uptake of L-amino acid	0.209	N/A	N/A	N/A
Emotional behavior	-0.208	N/A	N/A	N/A
Hypertrophy of heart cells	N/A	N/A	N/A	0.207
Uptake of L-glutamic acid	-0.204	N/A	N/A	N/A
Quantity of trabecula	N/A	N/A	N/A	-0.202
Degeneration of photoreceptors in retina	N/A	N/A	-0.194	N/A
Immune response of antigen presenting cells	-0.191	N/A	N/A	N/A
Abnormality of cartilage tissue	N/A	N/A	-0.19	N/A
Cellular infiltration by macrophages	N/A	N/A	-0.189	N/A
Abnormality of limb	0.189	N/A	N/A	N/A
Formation of cellular membrane	N/A	N/A	N/A	0.188
Migration of lung cancer cell lines	N/A	0.183	N/A	N/A
Branching of axons	N/A	N/A	N/A	0.182
Binding of blood cells	0.18	N/A	N/A	N/A
Apoptosis of myeloid cells	N/A	N/A	-0.174	N/A
Invasion of tumor	-0.171	N/A	N/A	N/A
Growth of mesenchyme	N/A	N/A	N/A	-0.169
Mineralization of bone	0.168	N/A	N/A	N/A
Non-colon gastrointestinal cancer	N/A	N/A	N/A	0.162
Activation of hepatic stellate cells	N/A	N/A	0.162	N/A
Cell movement of blood cells	N/A	N/A	0.162	N/A
Central nervous system tumor	N/A	N/A	N/A	-0.16
Hypertrophy of cardiomyocytes	N/A	N/A	N/A	0.159
Migration of connective tissue cells	N/A	-0.156	N/A	N/A
Formation of forebrain	-0.152	N/A	N/A	N/A
Development of striated muscle	N/A	-0.152	N/A	N/A
Formation of epithelial tissue	N/A	0.152	N/A	N/A
Blue round small cell tumor	N/A	N/A	N/A	0.152
Modification of chromatin	N/A	N/A	N/A	0.152
Progressive neuromuscular disease	N/A	N/A	0.152	N/A
Formation of telencephalon	-0.152	N/A	N/A	N/A
Formation of cardiac muscle	N/A	N/A	N/A	-0.152
Neuromuscular disease with neuropathy	N/A	N/A	0.152	N/A
Abnormal morphology of central nervous system	-0.149	N/A	N/A	N/A
Apoptosis of tumor cells	N/A	N/A	0.147	N/A
Function of neurons	N/A	N/A	N/A	0.145
Cell movement of myeloid cells	-0.136	N/A	N/A	N/A
Quantity of epithelial tissue	N/A	0.135	N/A	N/A
Breast adenocarcinoma	N/A	N/A	N/A	0.13
Cell death of heart	N/A	N/A	0.13	N/A
Neuroectodermal tumor	N/A	N/A	N/A	0.128
Primitive neuroectodermal tumor	N/A	N/A	N/A	0.128
Enlargement of right ventricle	N/A	N/A	N/A	0.128
Ventricular tachycardia	N/A	-0.128	N/A	N/A
Polarization of lymphocytes	0.128	N/A	N/A	N/A
Abnormal morphology of right ventricle	N/A	N/A	N/A	0.128
Phagocytosis of cells	-0.115	N/A	N/A	N/A
Growth of genital organ	-0.108	N/A	N/A	N/A
Damage of heart	N/A	N/A	0.096	N/A
Autophagy of tumor cell lines	N/A	N/A	-0.092	N/A
Arrhythmia of heart ventricle	N/A	-0.083	N/A	N/A
Congenital anomaly of mouth	0.077	N/A	N/A	N/A
Benign oral disorder	0.077	N/A	N/A	N/A
Congenital anomaly of gastrointestinal tract	0.077	N/A	N/A	N/A
Aggregation of blood cells	N/A	N/A	-0.074	N/A
Immune response of leukocytes	-0.069	N/A	N/A	N/A
Congestive heart failure	N/A	0.068	N/A	N/A
Proliferation of T lymphocytes in spleen	0.067	N/A	N/A	N/A
Cell movement of epithelial cells	-0.065	N/A	N/A	N/A
Mass of organism	N/A	N/A	0.056	N/A
Contractility of heart cells	N/A	N/A	-0.055	N/A
Contractility of muscle cells	N/A	N/A	-0.055	N/A
Arteriosclerosis	N/A	0.054	N/A	N/A
Atherosclerosis	N/A	0.054	N/A	N/A
Formation of renal lesion	N/A	N/A	N/A	-0.052
Synthesis of genomic DNA	N/A	N/A	-0.051	N/A
Glycolysis	N/A	N/A	-0.048	N/A
Differentiation of skin	0.047	N/A	N/A	N/A
Polyarthritis	-0.038	N/A	N/A	N/A
Oral tumor	N/A	N/A	N/A	-0.036
Oral lesion	N/A	N/A	N/A	-0.036
Apoptosis of retinal cells	N/A	N/A	-0.036	N/A
Familial heart disease	N/A	N/A	N/A	-0.034
Familial cardiovascular disease	N/A	N/A	N/A	-0.03
Cell death of retinal cells	N/A	N/A	-0.029	N/A
Glycolysis of cells	N/A	N/A	-0.027	N/A
Concentration of fatty acid	N/A	N/A	-0.025	N/A
Invasion of melanoma cell lines	-0.018	N/A	N/A	N/A
Upper urinary tract tumor	N/A	N/A	N/A	0.016
Degeneration of cochlea	-0.007	N/A	N/A	N/A
Quantity of tumor cell lines	N/A	N/A	N/A	-0.006
Recruitment of cells	0.001	N/A	N/A	N/A
Differentiation of keratinocytes	0	N/A	N/A	N/A
Cell proliferation of kidney cell lines	N/A	N/A	0	N/A
Neurodevelopmental disorder	N/A	N/A	N/A	0
Epilepsy	N/A	N/A	N/A	0
Fatigue of muscle	N/A	0	N/A	N/A
Quantity of insulin in blood	N/A	0	N/A	N/A
Dyskinesia	N/A	N/A	N/A	0
Cerebrovascular dysfunction	N/A	0	N/A	N/A
Respiratory burst of phagocytes	N/A	N/A	0	N/A
Doxorubicin resistance of hepatoma cell lines	N/A	N/A	N/A	N/A
Metabolic myopathy	N/A	N/A	N/A	N/A
Contraction of heart ventricle	N/A	N/A	N/A	N/A
Morphology of cardiac muscle	N/A	N/A	N/A	N/A
Colon adenocarcinoma	N/A	N/A	N/A	N/A
Autism spectrum disorder or intellectual disability	N/A	N/A	N/A	N/A
Progressive myopathy	N/A	N/A	N/A	N/A
Abnormal morphology of utricle	N/A	N/A	N/A	N/A
Inborn error of amino acid metabolism	N/A	N/A	N/A	N/A
Abnormal morphology of diaphragm	N/A	N/A	N/A	N/A
Autosomal dominant cardiomyopathy	N/A	N/A	N/A	N/A
Progressive muscular dystrophy	N/A	N/A	N/A	N/A
Familial hypertrophic cardiomyopathy	N/A	N/A	N/A	N/A
Formation of cochlea	N/A	N/A	N/A	N/A
Autosomal recessive neuromuscular disease	N/A	N/A	N/A	N/A
Fate determination of cells	N/A	N/A	N/A	N/A
Neurofibroma	N/A	N/A	N/A	N/A
Mixed endometrial cancer	N/A	N/A	N/A	N/A
Formation of thin filaments	N/A	N/A	N/A	N/A
Transport of carnitine	N/A	N/A	N/A	N/A
Formation of placenta	N/A	N/A	N/A	N/A
Brain developmental abnormality	N/A	N/A	N/A	N/A
Area of perikaryon	N/A	N/A	N/A	N/A
Congenital disorders of glycosylation	N/A	N/A	N/A	N/A
Syndromic microphthalmia	N/A	N/A	N/A	N/A
Subarachnoid hemorrhage	N/A	N/A	N/A	N/A
Morphogenesis of ear	N/A	N/A	N/A	N/A
Leiomyoma	N/A	N/A	N/A	N/A
Esophageal lesion	N/A	N/A	N/A	N/A
Abnormal morphology of disorganized retinal layer	N/A	N/A	N/A	N/A
Morphology of kidney	N/A	N/A	N/A	N/A
Morphology of digestive system	N/A	N/A	N/A	N/A
Rectosigmoid neoplasm	N/A	N/A	N/A	N/A
Non-melanoma skin cancer	N/A	N/A	N/A	N/A
Skin squamous cell carcinoma	N/A	N/A	N/A	N/A
Binding of ADP	N/A	N/A	N/A	N/A
Malignant soft tissue neoplasm	N/A	N/A	N/A	N/A
Innervation of neurons	N/A	N/A	N/A	N/A
Nerve sheath tumor	N/A	N/A	N/A	N/A
Idiopathic cardiomyopathy	N/A	N/A	N/A	N/A
Adult leukemia	N/A	N/A	N/A	N/A
Catabolism of peptide	N/A	N/A	N/A	N/A
Arrest in G0/G1 phase transition of tumor cell lines	N/A	N/A	N/A	N/A
Formation of heart chamber	N/A	N/A	N/A	N/A
Movement of actin filaments	N/A	N/A	N/A	N/A
Renal clear cell adenocarcinoma	N/A	N/A	N/A	N/A
Plasma cell dyscrasia	N/A	N/A	N/A	N/A
Diastolic dysfunction	N/A	N/A	N/A	N/A
Morphogenesis of limb	N/A	N/A	N/A	N/A
Aregenerative anemia	N/A	N/A	N/A	N/A
Failure of bone marrow	N/A	N/A	N/A	N/A
Malignant brain glioma	N/A	N/A	N/A	N/A
Female genital tract cancer	N/A	N/A	N/A	N/A
Refractory acute leukemia	N/A	N/A	N/A	N/A
Innervation of motor neurons	N/A	N/A	N/A	N/A
Modification of rRNA	N/A	N/A	N/A	N/A
Malignant neoplasm of connective or soft tissue of pelvis	N/A	N/A	N/A	N/A
Coronary artery disease	N/A	N/A	N/A	N/A
Development of neurosensory retina	N/A	N/A	N/A	N/A
Malignant neuroendocrine neoplasm	N/A	N/A	N/A	N/A
Adenocarcinoma of the sigmoid colon	N/A	N/A	N/A	N/A
Abnormal morphology of neurosensory retina	N/A	N/A	N/A	N/A
Mental retardation	N/A	N/A	N/A	N/A
Benign neoplasm of female genital organ	N/A	N/A	N/A	N/A
Epithelial ovarian or fallopian tube or primary peritoneal malignant neoplasm	N/A	N/A	N/A	N/A
Syndromic microphthalmia type 7	N/A	N/A	N/A	N/A
Maculopathy	N/A	N/A	N/A	N/A
T-lymphoblastic leukemia/lymphoma	N/A	N/A	N/A	N/A
Length of photoreceptor outer segments	N/A	N/A	N/A	N/A
Stable coronary artery disease	N/A	N/A	N/A	N/A
Thyroid cancer	N/A	N/A	N/A	N/A
Fibrochondrogenesis type 1	N/A	N/A	N/A	N/A
Basal-cell tumor	N/A	N/A	N/A	N/A
Size of somites	N/A	N/A	N/A	N/A
Morphogenesis of embryo	N/A	N/A	N/A	N/A
Metabolism of fructose-1,6-diphosphate	N/A	N/A	N/A	N/A
Congenital cataract	N/A	N/A	N/A	N/A
Size of muscle	N/A	N/A	N/A	N/A
SCN5A-related disorder	N/A	N/A	N/A	N/A
Glycogen storage disease	N/A	N/A	N/A	N/A
Benign cold thyroid nodule	N/A	N/A	N/A	N/A
Transport of organic cation	N/A	N/A	N/A	N/A
Type IV oculocutaneous albinism	N/A	N/A	N/A	N/A
Morphology of skeletal muscle fibers	N/A	N/A	N/A	N/A
Abnormal morphology of enteric neurons	N/A	N/A	N/A	N/A
Mitochondrial respiratory chain deficiency	N/A	N/A	N/A	N/A
Leber congenital amaurosis type 1	N/A	N/A	N/A	N/A
Persistent atrial fibrillation	N/A	N/A	N/A	N/A
Advanced age-related macular degeneration	N/A	N/A	N/A	N/A
Fate determination of horizontal cells	N/A	N/A	N/A	N/A
Formation of olfactory bulb	N/A	N/A	N/A	N/A
Severe pulmonary disease	N/A	N/A	N/A	N/A
Pontocerebellar hypoplasia type 7	N/A	N/A	N/A	N/A
Carcinosarcoma	N/A	N/A	N/A	N/A
Chronic skin disorder	N/A	N/A	N/A	N/A
Function of skeletal muscle	N/A	N/A	N/A	N/A
Hereditary Eye Disease	N/A	N/A	N/A	N/A
Atrial fibrillation or flutter	N/A	N/A	N/A	N/A
Lung squamous cell carcinoma	N/A	N/A	N/A	N/A
Dysplasia of bone	N/A	N/A	N/A	N/A
Fatty lesion	N/A	N/A	N/A	N/A
Female genital tract adenocarcinoma	N/A	N/A	N/A	N/A
Familial nonsyndromic hearing impairment	N/A	N/A	N/A	N/A
Deformation of cells	N/A	N/A	N/A	N/A
Autosomal dominant intrinsic cardiomyopathy	N/A	N/A	N/A	N/A
Development of gonadal tumor	N/A	N/A	N/A	N/A
Morphogenesis of bone	N/A	N/A	N/A	N/A
Autosomal dominant encephalopathy	N/A	N/A	N/A	N/A
Catabolism of amino acids	N/A	N/A	N/A	N/A
Intestinal adenocarcinoma	N/A	N/A	N/A	N/A
Euvolemic hyponatremia	N/A	N/A	N/A	N/A
Adhesion of embryonic cancer cell lines	N/A	N/A	N/A	N/A
Cone-rod dystrophy	N/A	N/A	N/A	N/A
Familial mitochondrial disorder	N/A	N/A	N/A	N/A
Mass of left ventricle	N/A	N/A	N/A	N/A
Severe inflammatory disorder	N/A	N/A	N/A	N/A
Aplastic anemia or thalassemia	N/A	N/A	N/A	N/A
Familial neurodevelopmental disorder	N/A	N/A	N/A	N/A
Refractory hematologic cancer	N/A	N/A	N/A	N/A
Dilated cardiomyopathy type 1DD	N/A	N/A	N/A	N/A
Alzheimer disease	N/A	N/A	N/A	N/A
Length of cells	N/A	N/A	N/A	N/A
Organization of collagen fibrils	N/A	N/A	N/A	N/A
Fetal akinesia deformation sequence or lethal multiple pterygium syndrome	N/A	N/A	N/A	N/A
Adrenal cortex tumor	N/A	N/A	N/A	N/A
Diffuse B-cell lymphoma	N/A	N/A	N/A	N/A
Patterning of rostrocaudal axis	N/A	N/A	N/A	N/A
Microcephaly	N/A	N/A	N/A	N/A
Homeostasis of blood	N/A	N/A	N/A	N/A
Autosomal dominant cataract disease	N/A	N/A	N/A	N/A
Synthesis of sulfur amino acid	N/A	N/A	N/A	N/A
Morphology of filaments	N/A	N/A	N/A	N/A
Papilloma	N/A	N/A	N/A	N/A
Abnormal morphology of mandible	N/A	N/A	N/A	N/A
Female genital carcinoma	N/A	N/A	N/A	N/A
Malignant squamous-cell carcinoma	N/A	N/A	N/A	N/A
Localization of peroxisomes	N/A	N/A	N/A	N/A
Familial restrictive cardiomyopathy	N/A	N/A	N/A	N/A
Neuritogenesis of neurons	N/A	N/A	N/A	N/A
Hereditary retinal degeneration	N/A	N/A	N/A	N/A
Organization of epithelial cells	N/A	N/A	N/A	N/A
Familial mental retardation	N/A	N/A	N/A	N/A
Soft tissue neoplasm	N/A	N/A	N/A	N/A
Development of upper respiratory tract	N/A	N/A	N/A	N/A
Progressive parkinsonism	N/A	N/A	N/A	N/A
Night blindness	N/A	N/A	N/A	N/A
Chronic psoriasis	N/A	N/A	N/A	N/A
Hypertrophic scarring	N/A	N/A	N/A	N/A
Abnormal morphology of plasma membrane	N/A	N/A	N/A	N/A
Major affective disorder	N/A	N/A	N/A	N/A
Abnormal morphology of malleus	N/A	N/A	N/A	N/A
Morphogenesis of head	N/A	N/A	N/A	N/A
Digenic disease	N/A	N/A	N/A	N/A
Syndromic developmental delay	N/A	N/A	N/A	N/A
Secondary hyperparathyroidism	N/A	N/A	N/A	N/A
Gastrointestinal stromal tumor	N/A	N/A	N/A	N/A
Development of heart chamber	N/A	N/A	N/A	N/A
Abnormal morphology of incus	N/A	N/A	N/A	N/A
Mass of adipose tissue	N/A	N/A	N/A	N/A
Hypoperistalsis	N/A	N/A	N/A	N/A
Spinocerebellar ataxia type 7	N/A	N/A	N/A	N/A
Prostatic adenocarcinoma	N/A	N/A	N/A	N/A
Stargardt disease 1	N/A	N/A	N/A	N/A
Size of plasma membrane projections	N/A	N/A	N/A	N/A
Atrial fibrillation	N/A	N/A	N/A	N/A
Congenital myopathy	N/A	N/A	N/A	N/A
Transmembrane transport of protein	N/A	N/A	N/A	N/A
Myeloproliferative neoplasm	N/A	N/A	N/A	N/A
Catecholaminergic polymorphic ventricular tachycardia type 1	N/A	N/A	N/A	N/A
Abdominal pain	N/A	N/A	N/A	N/A
Metabolism of hexose	N/A	N/A	N/A	N/A
Stage I lung cancer	N/A	N/A	N/A	N/A
Catabolism of branched chain amino acids	N/A	N/A	N/A	N/A
Rhabdomyolysis	N/A	N/A	N/A	N/A
Brugada syndrome	N/A	N/A	N/A	N/A
Degenerative dementia	N/A	N/A	N/A	N/A
Peripheral arterial disease	N/A	N/A	N/A	N/A
Diabetic foot ulcer disorder	N/A	N/A	N/A	N/A
Hereditary sensorineural hearing loss	N/A	N/A	N/A	N/A
Pelvic carcinosarcoma	N/A	N/A	N/A	N/A
Early onset hearing loss	N/A	N/A	N/A	N/A
Mass of kidney	N/A	N/A	N/A	N/A
Juvenile rheumatoid arthritis	N/A	N/A	N/A	N/A
Morphogenesis of inner ear	N/A	N/A	N/A	N/A
Familial hypertrophic cardiomyopathy type 1	N/A	N/A	N/A	N/A
Familial atrial fibrillation	N/A	N/A	N/A	N/A
Formation of mesencephalon	N/A	N/A	N/A	N/A
Marfan syndrome	N/A	N/A	N/A	N/A
Metabolism of ATP	N/A	N/A	N/A	N/A
Cecum adenocarcinoma	N/A	N/A	N/A	N/A
Development of stromal tissue	N/A	N/A	N/A	N/A
Mass of testis	N/A	N/A	N/A	N/A
Right colon cancer	N/A	N/A	N/A	N/A
Development of face	N/A	N/A	N/A	N/A
Neovascularization of choroid	N/A	N/A	N/A	N/A
Abnormal quantity of lipid	N/A	N/A	N/A	N/A
Development of inner ear	N/A	N/A	N/A	N/A
Thyroid nodule	N/A	N/A	N/A	N/A
Syndromic arrhythmia	N/A	N/A	N/A	N/A
Initiation of translation of mRNA	N/A	N/A	N/A	N/A
Interphase of leukocytes	N/A	N/A	N/A	N/A
Color of hair	N/A	N/A	N/A	N/A
Serous ovarian adenocarcinoma	N/A	N/A	N/A	N/A
Refractory acute myeloid leukemia	N/A	N/A	N/A	N/A
Ischemia of heart	N/A	N/A	N/A	N/A
Autosomal recessive Stargardt disease	N/A	N/A	N/A	N/A
Force generation of muscle cells	N/A	N/A	N/A	N/A
Stage I-II cancer	N/A	N/A	N/A	N/A
Early-onset cardiovascular disorder	N/A	N/A	N/A	N/A
Familial dilated cardiomyopathy	N/A	N/A	N/A	N/A
Morphology of muscle cells	N/A	N/A	N/A	N/A
Sickle cell anemia	N/A	N/A	N/A	N/A
Infection by Neisseria	N/A	N/A	N/A	N/A
Nonsyndromic oculocutaneous albinism	N/A	N/A	N/A	N/A
Homeostasis of iron ion	N/A	N/A	N/A	N/A
Neonatal sepsis	N/A	N/A	N/A	N/A
Familial epilepsy	N/A	N/A	N/A	N/A
Mitochondrial myopathy	N/A	N/A	N/A	N/A
Anaplastic glioma	N/A	N/A	N/A	N/A
Abnormal morphology of ventricular wall	N/A	N/A	N/A	N/A
Reduction of superoxide	N/A	N/A	N/A	N/A
Arthrogryposis	N/A	N/A	N/A	N/A
Abnormal morphology of vestibule	N/A	N/A	N/A	N/A
Familial primary dilated cardiomyopathy	N/A	N/A	N/A	N/A
Serous adenocarcinoma	N/A	N/A	N/A	N/A
Neuroendocrine lung tumor	N/A	N/A	N/A	N/A
Abnormal morphology of glandular epithelium	N/A	N/A	N/A	N/A
Morphogenesis of filaments	N/A	N/A	N/A	N/A
Adenosquamous carcinoma	N/A	N/A	N/A	N/A
Arrhythmogenic right ventricular dysplasia familial 9	N/A	N/A	N/A	N/A
Mitochondrial membrane potential	N/A	N/A	N/A	N/A
Diffuse large B-cell lymphoma	N/A	N/A	N/A	N/A
Salty taste sensitivity	N/A	N/A	N/A	N/A
Uterine carcinosarcoma	N/A	N/A	N/A	N/A
Anaplastic oligodendroglioma	N/A	N/A	N/A	N/A
Nonsyndromic hearing impairment	N/A	N/A	N/A	N/A
Thyroid lesion	N/A	N/A	N/A	N/A
Inherited arrhythmia syndrome	N/A	N/A	N/A	N/A
Morphology of white adipose tissue	N/A	N/A	N/A	N/A
Papillary adenocarcinoma	N/A	N/A	N/A	N/A
Chondrodysplasia	N/A	N/A	N/A	N/A
Serous ovarian or fallopian tube or primary peritoneal carcinoma	N/A	N/A	N/A	N/A
Small cell lung carcinoma	N/A	N/A	N/A	N/A
Uterine smooth muscle tumor	N/A	N/A	N/A	N/A
Low-grade lymphoma	N/A	N/A	N/A	N/A
Congenital disorder of glycosylation type 1	N/A	N/A	N/A	N/A
Morphology of lymphoid organ	N/A	N/A	N/A	N/A
Morphogenesis of middle ear	N/A	N/A	N/A	N/A
Malignant histiocytosis	N/A	N/A	N/A	N/A
Ullrich congenital muscular dystrophy	N/A	N/A	N/A	N/A
Hereditary bleeding disorder	N/A	N/A	N/A	N/A
Postoperative atrial fibrillation	N/A	N/A	N/A	N/A
Parkinson's disease	N/A	N/A	N/A	N/A
Distal colorectal carcinoma	N/A	N/A	N/A	N/A
Abnormal morphology of serotonergic neurons	N/A	N/A	N/A	N/A
Inherited primary arrhythmia syndrome	N/A	N/A	N/A	N/A
Size of embryonic tissue	N/A	N/A	N/A	N/A
Organization of sarcomere	N/A	N/A	N/A	N/A
Indolent non-Hodgkin lymphoma	N/A	N/A	N/A	N/A
Chorea	N/A	N/A	N/A	N/A
Development of colon tumor	N/A	N/A	N/A	N/A
Muscle laminopathy	N/A	N/A	N/A	N/A
Architecture of thymus gland	N/A	N/A	N/A	N/A
Tongue squamous cell carcinoma	N/A	N/A	N/A	N/A
Presence of myeloid cells	N/A	N/A	N/A	N/A
Absent pinna reflex	N/A	N/A	N/A	N/A
Size of bone	N/A	N/A	N/A	N/A
Central nervous system amyloidosis	N/A	N/A	N/A	N/A
Urothelial cancer	N/A	N/A	N/A	N/A
Epithelial basal cell carcinoma	N/A	N/A	N/A	N/A
COVID-19	N/A	N/A	N/A	N/A
Discomfort	N/A	N/A	N/A	N/A
Morphology of photoreceptors	N/A	N/A	N/A	N/A
Congenital deafness	N/A	N/A	N/A	N/A
Abnormal morphology of membrane tissue	N/A	N/A	N/A	N/A
Syndromic hearing loss	N/A	N/A	N/A	N/A
Polyarticular juvenile rheumatoid arthritis	N/A	N/A	N/A	N/A
Primary genetic hyperlipidemia	N/A	N/A	N/A	N/A
Morphology of mitochondria	N/A	N/A	N/A	N/A
Dominant Stickler syndrome	N/A	N/A	N/A	N/A
Mass of connective tissue	N/A	N/A	N/A	N/A
Stage V chronic kidney disease	N/A	N/A	N/A	N/A
Homeostasis of tissue	N/A	N/A	N/A	N/A
Endometrial carcinoma	N/A	N/A	N/A	N/A
Uterine cancer	N/A	N/A	N/A	N/A
Gastric cancer	N/A	N/A	N/A	N/A
Hypomagnesemia, seizures, and mental retardation	N/A	N/A	N/A	N/A
Neuroendocrine carcinoma	N/A	N/A	N/A	N/A
Syndromic neurodevelopmental disorder	N/A	N/A	N/A	N/A
Long-QT syndrome	N/A	N/A	N/A	N/A
Myeloid neoplasm with eosinophilia	N/A	N/A	N/A	N/A
Homeostasis of inorganic cation	N/A	N/A	N/A	N/A
Precursor B-cell acute lymphoblastic leukemia	N/A	N/A	N/A	N/A
Glioblastoma multiforme of brain	N/A	N/A	N/A	N/A
Metabolism of phosphocreatine	N/A	N/A	N/A	N/A
Pseudo-obstruction of intestine	N/A	N/A	N/A	N/A
Thyroid gland tumor	N/A	N/A	N/A	N/A
Autism or intellectual disability	N/A	N/A	N/A	N/A
Nemaline myopathy type 2	N/A	N/A	N/A	N/A
Descending colon/sigmoid colon adenocarcinoma	N/A	N/A	N/A	N/A
Arrest in interphase of tumor cell lines	N/A	N/A	N/A	N/A
Oral cavity carcinoma	N/A	N/A	N/A	N/A
Malignant neoplasm of connective or soft tissue of abdomen	N/A	N/A	N/A	N/A
Aneurysm	N/A	N/A	N/A	N/A
Morphology of thymus gland	N/A	N/A	N/A	N/A
Stage I non-small cell lung carcinoma	N/A	N/A	N/A	N/A
Head and neck adenocarcinoma	N/A	N/A	N/A	N/A
Sprouting of afferent neurons	N/A	N/A	N/A	N/A
Loss of photoreceptors	N/A	N/A	N/A	N/A
Recurrent leukemia	N/A	N/A	N/A	N/A
Abnormal morphology of inner medulla	N/A	N/A	N/A	N/A
Abnormal function of muscle	N/A	N/A	N/A	N/A
Vasospasm of coronary artery	N/A	N/A	N/A	N/A
Advanced-stage chronic kidney disease	N/A	N/A	N/A	N/A
Sporadic heart disease	N/A	N/A	N/A	N/A
Retinitis pigmentosa	N/A	N/A	N/A	N/A
Arrest in interphase of breast cancer cell lines	N/A	N/A	N/A	N/A
Familial seizure disorder	N/A	N/A	N/A	N/A
Fibromatosis	N/A	N/A	N/A	N/A
Multiple congenital anomalies of skeletal bone	N/A	N/A	N/A	N/A
Autosomal dominant deafness	N/A	N/A	N/A	N/A
Development of cranial nerve	N/A	N/A	N/A	N/A
Bladder carcinoma	N/A	N/A	N/A	N/A
Chronic cardiovascular disorder	N/A	N/A	N/A	N/A
Ventricular fibrillation	N/A	N/A	N/A	N/A
Ocular motility disorder	N/A	N/A	N/A	N/A
Upper aero-digestive squamous cell carcinoma	N/A	N/A	N/A	N/A
Relaxation of cardiac muscle	N/A	N/A	N/A	N/A
Abnormal morphology of posterior semicircular canal	N/A	N/A	N/A	N/A
Primary immunodeficiency disorder	N/A	N/A	N/A	N/A
Juvenile arthritis	N/A	N/A	N/A	N/A
Embryonal tumor of brain	N/A	N/A	N/A	N/A
Arrest in proliferation of cells	N/A	N/A	N/A	N/A
Congenital aplastic anemia	N/A	N/A	N/A	N/A
Patterning of embryo	N/A	N/A	N/A	N/A
Morphology of epithelial cells	N/A	N/A	N/A	N/A
Morphology of left ventricle	N/A	N/A	N/A	N/A
Taste sensitivity	N/A	N/A	N/A	N/A
Diffuse lymphoma	N/A	N/A	N/A	N/A
Right colon tumor	N/A	N/A	N/A	N/A
Congenital anemia	N/A	N/A	N/A	N/A
Abnormal morphology of semicircular canal	N/A	N/A	N/A	N/A
Ovarian cancer	N/A	N/A	N/A	N/A
Peyronie disease	N/A	N/A	N/A	N/A
Organization of nervous tissue	N/A	N/A	N/A	N/A
Mass of lymphoid organ	N/A	N/A	N/A	N/A
Cardiomyopathy of left ventricle	N/A	N/A	N/A	N/A
Transport of L-lysine	N/A	N/A	N/A	N/A
Laser induced choroidal neovascularization	N/A	N/A	N/A	N/A
Excretion of lactic acid	N/A	N/A	N/A	N/A
Leber congenital amaurosis type 14	N/A	N/A	N/A	N/A
Familial isolated restrictive cardiomyopathy	N/A	N/A	N/A	N/A
Retinal dystrophy	N/A	N/A	N/A	N/A
Systolic dysfunction	N/A	N/A	N/A	N/A
Pancreatic endocrine tumor	N/A	N/A	N/A	N/A
Muscle tumor	N/A	N/A	N/A	N/A
Oligo or polyarticular juvenile idiopathic arthritis	N/A	N/A	N/A	N/A
Development of gastrointestinal tract	N/A	N/A	N/A	N/A
Benign pelvic disease	N/A	N/A	N/A	N/A
Mass of hindlimb muscle	N/A	N/A	N/A	N/A
Hyperparathyroidism	N/A	N/A	N/A	N/A
Burn	N/A	N/A	N/A	N/A
Urothelial transitional cell carcinoma	N/A	N/A	N/A	N/A
Abnormal morphology of retinal layer	N/A	N/A	N/A	N/A
Aortic aneurysm	N/A	N/A	N/A	N/A
Electrophysiology of retinal cone cells	N/A	N/A	N/A	N/A
Familial thoracic aortic aneurysms and dissections	N/A	N/A	N/A	N/A
Congenital syndromic hearing loss	N/A	N/A	N/A	N/A
Gastrointestinal adenocarcinoma	N/A	N/A	N/A	N/A
Retinal vasculopathy	N/A	N/A	N/A	N/A
Stromal neoplasm	N/A	N/A	N/A	N/A
Paroxysmal familial ventricular fibrillation type 1	N/A	N/A	N/A	N/A
Primary dilated cardiomyopathy	N/A	N/A	N/A	N/A
Progressive retinal atrophy	N/A	N/A	N/A	N/A
Hepatitis B surface antigen-negative hepatitis C virus negative hepatocellular carcinoma	N/A	N/A	N/A	N/A
Size of connective tissue	N/A	N/A	N/A	N/A
Autosomal skeletal dysplasia	N/A	N/A	N/A	N/A
Soft tissue sarcoma	N/A	N/A	N/A	N/A
Tumorigenesis of gastrointestinal adenocarcinoma	N/A	N/A	N/A	N/A
Familial arthropathy	N/A	N/A	N/A	N/A
Arrest in G0/G1 phase transition	N/A	N/A	N/A	N/A
Gastroesophageal adenocarcinoma	N/A	N/A	N/A	N/A
Morphology of cellular protrusions	N/A	N/A	N/A	N/A
High grade neuroepithelial tumor of brain	N/A	N/A	N/A	N/A
Gastrointestinal stromal tumor in fibrous tissue	N/A	N/A	N/A	N/A
Dystrophy of muscle	N/A	N/A	N/A	N/A
Morphology of urinary system	N/A	N/A	N/A	N/A
Development of hard palate	N/A	N/A	N/A	N/A
Hereditary cancer-predisposing syndrome	N/A	N/A	N/A	N/A
Refractory leukemia	N/A	N/A	N/A	N/A
G0/G1 phase transition	N/A	N/A	N/A	N/A
Abnormal morphology of soleus muscle	N/A	N/A	N/A	N/A
Chronic heart disease	N/A	N/A	N/A	N/A
Abnormal morphology of enlarged ovary	N/A	N/A	N/A	N/A
Melanoma of soft tissue	N/A	N/A	N/A	N/A
X-linked skeletal myopathy	N/A	N/A	N/A	N/A
Mitosis of melanoma cell lines	N/A	N/A	N/A	N/A
Abnormal morphology of neuroendocrine gland	N/A	N/A	N/A	N/A
Sinus disorder	N/A	N/A	N/A	N/A
Diamond-Blackfan anemia	N/A	N/A	N/A	N/A
Abnormal morphology of Schwann cells	N/A	N/A	N/A	N/A
Combined oxidative phosphorylation deficiency	N/A	N/A	N/A	N/A
B-lymphoblastic leukemia/lymphoma	N/A	N/A	N/A	N/A
Ulceration of skin	N/A	N/A	N/A	N/A
Morphogenesis of muscle	N/A	N/A	N/A	N/A
Abortion	N/A	N/A	N/A	N/A
Autosomal dominant epilepsy	N/A	N/A	N/A	N/A
Esophageal cancer	N/A	N/A	N/A	N/A
Stage I-II lung cancer	N/A	N/A	N/A	N/A
Huntington Disease	N/A	N/A	N/A	N/A
Size of mesangial cells	N/A	N/A	N/A	N/A
Autosomal recessive congenital eye anomaly	N/A	N/A	N/A	N/A
Acute coronary event	N/A	N/A	N/A	N/A
Uterine corpus endometrioid carcinoma	N/A	N/A	N/A	N/A
Transitional-cell carcinoma	N/A	N/A	N/A	N/A
Homeostasis of transition metal ion	N/A	N/A	N/A	N/A
Abnormal morphology of myocardium	N/A	N/A	N/A	N/A
Diffuse small-cell lymphoma	N/A	N/A	N/A	N/A
Morphology of nervous system	N/A	N/A	N/A	N/A
Hereditary kidney disease	N/A	N/A	N/A	N/A
Endometrial adenocarcinoma	N/A	N/A	N/A	N/A
Severe obesity	N/A	N/A	N/A	N/A
Esophageal adenocarcinoma	N/A	N/A	N/A	N/A
Familial congenital heart disease	N/A	N/A	N/A	N/A
Morphology of lipid droplets	N/A	N/A	N/A	N/A
Morphology of cardiomyocytes	N/A	N/A	N/A	N/A
Pervasive developmental disorder	N/A	N/A	N/A	N/A
Diabetic nephropathy	N/A	N/A	N/A	N/A
Severe psychological disorder	N/A	N/A	N/A	N/A
Arrest in G2 phase	N/A	N/A	N/A	N/A
Contraction of skeletal muscle	N/A	N/A	N/A	N/A
Sliding of myofilaments	N/A	N/A	N/A	N/A
Cecal cancer	N/A	N/A	N/A	N/A
Cardiac calcification	N/A	N/A	N/A	N/A
Development of melanocytes	N/A	N/A	N/A	N/A
Morphology of reproductive system	N/A	N/A	N/A	N/A
Familial autoimmune disease	N/A	N/A	N/A	N/A
Size of skeletal muscle fibers	N/A	N/A	N/A	N/A
Cardiac fibrillation	N/A	N/A	N/A	N/A
Small-cell carcinoma	N/A	N/A	N/A	N/A
Homeostasis of muscle cells	N/A	N/A	N/A	N/A
Proximal tubular toxicity	N/A	N/A	N/A	N/A
Size of muscle cells	N/A	N/A	N/A	N/A
Mucosal melanoma	N/A	N/A	N/A	N/A
Sliding of actin filaments	N/A	N/A	N/A	N/A
Anterograde axonal transport	N/A	N/A	N/A	N/A
X-linked hereditary disease	N/A	N/A	N/A	N/A
Benign thyroid nodule	N/A	N/A	N/A	N/A
Formation of myofilaments	N/A	N/A	N/A	N/A
Endometrial mixed tumor	N/A	N/A	N/A	N/A
Uterine serous carcinoma	N/A	N/A	N/A	N/A
Specific enzyme deficiency	N/A	N/A	N/A	N/A
Autosomal recessive neurodevelopmental syndrome	N/A	N/A	N/A	N/A
Sinusitis	N/A	N/A	N/A	N/A
Binding of nicotine	N/A	N/A	N/A	N/A
Isometric tension	N/A	N/A	N/A	N/A
T acute lymphoblastic leukemia	N/A	N/A	N/A	N/A
Transport of Cu2+	N/A	N/A	N/A	N/A
Diabetic complication	N/A	N/A	N/A	N/A
Malignant mixed Müllerian tumor	N/A	N/A	N/A	N/A
Differentiated thyroid cancer	N/A	N/A	N/A	N/A
Hypertrophic cardiomyopathy	N/A	N/A	N/A	N/A
Sudden cardiac death	N/A	N/A	N/A	N/A
High-grade lymphoma	N/A	N/A	N/A	N/A
Development of striated muscle cells	N/A	N/A	N/A	N/A
Homeostasis of lipid	N/A	N/A	N/A	N/A
Spinocerebellar disease	N/A	N/A	N/A	N/A
Import of K+	N/A	N/A	N/A	N/A
Malignant mixed Mullerian tumor in endometrium	N/A	N/A	N/A	N/A
Clear cell neoplasm	N/A	N/A	N/A	N/A
Homeostasis of metal ion	N/A	N/A	N/A	N/A
Tooth development	N/A	N/A	N/A	N/A
Homeostasis of D-glucose	N/A	N/A	N/A	N/A
Autosomal recessive oculocutaneous albinism	N/A	N/A	N/A	N/A
Formation of soft tissue neoplasm	N/A	N/A	N/A	N/A
Function of ear	N/A	N/A	N/A	N/A
Mixed ovarian carcinoma	N/A	N/A	N/A	N/A
Abnormal morphology of skeletal muscle	N/A	N/A	N/A	N/A
Ductal breast carcinoma	N/A	N/A	N/A	N/A
Collagen disease	N/A	N/A	N/A	N/A
Stabilization of protein	N/A	N/A	N/A	N/A
Right colon adenocarcinoma	N/A	N/A	N/A	N/A
Metabolism of retinol	N/A	N/A	N/A	N/A
Size of embryo	N/A	N/A	N/A	N/A
Oral squamous cell carcinoma	N/A	N/A	N/A	N/A
Philadelphia chromosome negative hematological system tumor	N/A	N/A	N/A	N/A
Macular degeneration	N/A	N/A	N/A	N/A
Mitochondrial respiration of muscle cells	N/A	N/A	N/A	N/A
Autosomal recessive congenital myopathy	N/A	N/A	N/A	N/A
Oral submucous fibrosis	N/A	N/A	N/A	N/A
Respiratory distress	N/A	N/A	N/A	N/A
Parkinsonism	N/A	N/A	N/A	N/A
Mitosis of kidney cell lines	N/A	N/A	N/A	N/A
Feeding disorder	N/A	N/A	N/A	N/A
Infection of respiratory tract	N/A	N/A	N/A	N/A
Diastolic function	N/A	N/A	N/A	N/A
Mature B-cell lymphoma	N/A	N/A	N/A	N/A
Distal colon cancer	N/A	N/A	N/A	N/A
Formation of myosacs	N/A	N/A	N/A	N/A
Morphology of tumor cell lines	N/A	N/A	N/A	N/A
Initiation of differentiation of neurons	N/A	N/A	N/A	N/A
Smooth muscle tumor	N/A	N/A	N/A	N/A
Homeostasis of cholesterol	N/A	N/A	N/A	N/A
Reduction of D-glucose	N/A	N/A	N/A	N/A
Dementia	N/A	N/A	N/A	N/A
Mitochondrial disorder	N/A	N/A	N/A	N/A
Metabolism of glutathione	N/A	N/A	N/A	N/A
Familial ventricular arrhythmia	N/A	N/A	N/A	N/A
High grade lymphocytic cancer	N/A	N/A	N/A	N/A
Lack of cochlea	N/A	N/A	N/A	N/A
Morphology of heart	N/A	N/A	N/A	N/A
Extrapulmonary neuroendocrine carcinoma	N/A	N/A	N/A	N/A
Head and neck squamous cell carcinoma	N/A	N/A	N/A	N/A
Formation of stomach tumor	N/A	N/A	N/A	N/A
Mass of genitourinary system	N/A	N/A	N/A	N/A
Refractory malignant tumor	N/A	N/A	N/A	N/A
Uterine tumor	N/A	N/A	N/A	N/A
Disorder of coronary artery	N/A	N/A	N/A	N/A
G0/G1 phase transition of leukemia cell lines	N/A	N/A	N/A	N/A
Prominent forehead	N/A	N/A	N/A	N/A
Urothelial bladder carcinoma	N/A	N/A	N/A	N/A
Exfoliative glaucoma	N/A	N/A	N/A	N/A
Philadelphia-positive chronic myeloid leukemia	N/A	N/A	N/A	N/A
Postprandial hyperlipidemia	N/A	N/A	N/A	N/A
Quantity of melanocytes	N/A	N/A	N/A	N/A
Acute heart failure	N/A	N/A	N/A	N/A
Homeostasis of Cu2+	N/A	N/A	N/A	N/A
Ovarian adenocarcinoma	N/A	N/A	N/A	N/A
Waldenström macroglobulinemia	N/A	N/A	N/A	N/A
Autosomal recessive retinal degeneration	N/A	N/A	N/A	N/A
Mixed Müllerian endometrial cancer	N/A	N/A	N/A	N/A
Rheumatoid arthritis	N/A	N/A	N/A	N/A
Metabolism by retina	N/A	N/A	N/A	N/A
Tyrosinase-positive oculocutaneous albinism	N/A	N/A	N/A	N/A
Indolent B-cell non-Hodgkin lymphoma	N/A	N/A	N/A	N/A
Nonischemic cardiomyopathy	N/A	N/A	N/A	N/A
Abnormal morphology of testis	N/A	N/A	N/A	N/A
Rectal adenocarcinoma	N/A	N/A	N/A	N/A
Viral respiratory infection	N/A	N/A	N/A	N/A
Barrett syndrome	N/A	N/A	N/A	N/A
Metabolism of alpha-amino acid	N/A	N/A	N/A	N/A
Morphology of trabecular bone	N/A	N/A	N/A	N/A
Killing of skin cell lines	N/A	N/A	N/A	N/A
Visual disturbance	N/A	N/A	N/A	N/A
Fredrickson hyperlipoproteinemia	N/A	N/A	N/A	N/A
Kidney clear cell tumor	N/A	N/A	N/A	N/A
Mass of gonad	N/A	N/A	N/A	N/A
Myelination of optic nerve	N/A	N/A	N/A	N/A
Gastro-esophageal carcinoma	N/A	N/A	N/A	N/A
Morphogenesis of skeletal system	N/A	N/A	N/A	N/A
Hereditary neuromuscular disease	N/A	N/A	N/A	N/A
Oligodendroglioma	N/A	N/A	N/A	N/A
Stage I-II non-small cell lung cancer	N/A	N/A	N/A	N/A
Uveal or cutaneous melanoma	N/A	N/A	N/A	N/A
Gastric carcinoma	N/A	N/A	N/A	N/A
Cardiovascular death	N/A	N/A	N/A	N/A
Morphogenesis of cardiac muscle tissue in heart ventricle	N/A	N/A	N/A	N/A
Plasma cell myeloma	N/A	N/A	N/A	N/A
Endometriosis	N/A	N/A	N/A	N/A
Function of hair cells	N/A	N/A	N/A	N/A
Elongation of fatty acid	N/A	N/A	N/A	N/A
Female genital tract serous carcinoma	N/A	N/A	N/A	N/A
Left colon adenocarcinoma	N/A	N/A	N/A	N/A
Abdominal aortic aneurysm	N/A	N/A	N/A	N/A
Autosomal dominant dilated cardiomyopathy	N/A	N/A	N/A	N/A
Volume of bone	N/A	N/A	N/A	N/A
Neonatal late-onset sepsis	N/A	N/A	N/A	N/A
Cutaneous melanoma	N/A	N/A	N/A	N/A
Mass of quadriceps femoris	N/A	N/A	N/A	N/A
Mass of skeletal muscle	N/A	N/A	N/A	N/A
Neck neoplasm	N/A	N/A	N/A	N/A
Dominant mental retardation	N/A	N/A	N/A	N/A
Advanced stage carcinoma	N/A	N/A	N/A	N/A
Autosomal recessive inborn error of metabolism	N/A	N/A	N/A	N/A
Encephalomyopathy	N/A	N/A	N/A	N/A
Morphology of muscle	N/A	N/A	N/A	N/A
Scar tissue	N/A	N/A	N/A	N/A
Relapsed acute leukemia	N/A	N/A	N/A	N/A
Morphogenesis of hair follicle	N/A	N/A	N/A	N/A
Dilated cardiomyopathy 1A	N/A	N/A	N/A	N/A
Juvenile-onset primary open angle glaucoma	N/A	N/A	N/A	N/A
Skin pigmentation disorder	N/A	N/A	N/A	N/A
Formation of myofibrils	N/A	N/A	N/A	N/A
Gastroesophageal cancer	N/A	N/A	N/A	N/A
Adhesion of chondrocytes	N/A	N/A	N/A	N/A
Autosomal recessive myopathy	N/A	N/A	N/A	N/A
Electrophysiology of eye	N/A	N/A	N/A	N/A
Familial cardiomyopathy	N/A	N/A	N/A	N/A
Non-ocular melanoma	N/A	N/A	N/A	N/A
Uterine leiomyoma	N/A	N/A	N/A	N/A
Leukoencephalopathy	N/A	N/A	N/A	N/A
Myeloid/lymphoid neoplasm with eosinophilia	N/A	N/A	N/A	N/A
Familial hypercholesterolemia	N/A	N/A	N/A	N/A
Rectum tumor	N/A	N/A	N/A	N/A
Severe acute respiratory syndrome	N/A	N/A	N/A	N/A
Processing of rRNA	N/A	N/A	N/A	N/A
Development of photoreceptors	N/A	N/A	N/A	N/A
Mass of heart	N/A	N/A	N/A	N/A
Mild heart disease	N/A	N/A	N/A	N/A
Myoma	N/A	N/A	N/A	N/A
Digestive system carcinoid tumor	N/A	N/A	N/A	N/A
Thyroid gland nonmedullary carcinoma	N/A	N/A	N/A	N/A
Large-cell lymphoma	N/A	N/A	N/A	N/A
Relaxation of cardiomyocytes	N/A	N/A	N/A	N/A
Abnormal morphology of skeletal muscle fibers	N/A	N/A	N/A	N/A
Arrest in interphase of kidney cell lines	N/A	N/A	N/A	N/A
Abnormality of atrium	N/A	N/A	N/A	N/A
Cardiac death	N/A	N/A	N/A	N/A
Synthesis of nucleoside diphosphates	N/A	N/A	N/A	N/A
Oral cancer	N/A	N/A	N/A	N/A
Colon cancer proximal to the splenic flexure	N/A	N/A	N/A	N/A
Congenital bleeding disorder	N/A	N/A	N/A	N/A
Idiopathic interstitial pneumonia	N/A	N/A	N/A	N/A
Brain astrocytoma	N/A	N/A	N/A	N/A
Leigh syndrome	N/A	N/A	N/A	N/A
Accumulation of glycosides	N/A	N/A	N/A	N/A
Electrophysiology of retinal rods	N/A	N/A	N/A	N/A
Calcification of aortic valve	N/A	N/A	N/A	N/A
Morphogenesis of eye	N/A	N/A	N/A	N/A
Autosomal recessive nonsyndromic hearing impairment	N/A	N/A	N/A	N/A
Metabolism of aromatic amino acid	N/A	N/A	N/A	N/A
Formation of heart ventricle	N/A	N/A	N/A	N/A
Corpus uteri carcinoma	N/A	N/A	N/A	N/A
Abnormal morphology of gastric mucosa	N/A	N/A	N/A	N/A
Generation of cardiomyocytes	N/A	N/A	N/A	N/A
Abdominal distension	N/A	N/A	N/A	N/A
Familial aortic disorder	N/A	N/A	N/A	N/A
Length of absolute anatomical region	N/A	N/A	N/A	N/A
Medulloblastoma	N/A	N/A	N/A	N/A
Abnormal function of gustatory system	N/A	N/A	N/A	N/A
Congenital anomaly of skin	N/A	N/A	N/A	N/A
Senile lentigo	N/A	N/A	N/A	N/A
Meningeal neoplasm	N/A	N/A	N/A	N/A
Autosomal recessive mitochondrial disorder	N/A	N/A	N/A	N/A
Arrest in interphase	N/A	N/A	N/A	N/A
Adult acute leukemia	N/A	N/A	N/A	N/A
Endometrioid endometrial adenocarcinoma	N/A	N/A	N/A	N/A
Morphogenesis of heart	N/A	N/A	N/A	N/A
Regeneration of neuroblasts	N/A	N/A	N/A	N/A
Dominant nonsyndromic hearing impairment	N/A	N/A	N/A	N/A
Endometrioid carcinoma	N/A	N/A	N/A	N/A
Assembly of protein-protein complex	N/A	N/A	N/A	N/A
Global developmental delay	N/A	N/A	N/A	N/A
Size of skeletal muscle	N/A	N/A	N/A	N/A
Endocrine cancer	N/A	N/A	N/A	N/A
Transport of neurotransmitter	N/A	N/A	N/A	N/A
Sun-shielded melanoma	N/A	N/A	N/A	N/A
Irritable bowel syndrome with diarrhea	N/A	N/A	N/A	N/A
Congenital myopathy with fiber type disproportion	N/A	N/A	N/A	N/A
Weissenbacher-Zweymuller syndrome	N/A	N/A	N/A	N/A
Familial left ventricular noncompaction	N/A	N/A	N/A	N/A
Thyroid carcinoma	N/A	N/A	N/A	N/A
Non-insulin-dependent diabetes mellitus	N/A	N/A	N/A	N/A
Morphology of skeleton	N/A	N/A	N/A	N/A
Hereditary hearing loss	N/A	N/A	N/A	N/A
Chronic myeloproliferative neoplasm	N/A	N/A	N/A	N/A
Long term synaptic depression of inhibitory synapse	N/A	N/A	N/A	N/A
Preeclampsia	N/A	N/A	N/A	N/A
Chromophobe renal cell carcinoma	N/A	N/A	N/A	N/A
Aplastic anemia	N/A	N/A	N/A	N/A
Esophageal carcinoma	N/A	N/A	N/A	N/A
Development of retinal pigment epithelium	N/A	N/A	N/A	N/A
Progressive hematopoietic disorder	N/A	N/A	N/A	N/A
Isolated heart disease	N/A	N/A	N/A	N/A
Nodular lesion	N/A	N/A	N/A	N/A
Analgesia of spinal cord	N/A	N/A	N/A	N/A
Primary cardiomyopathy	N/A	N/A	N/A	N/A
Development of sensory neurons	N/A	N/A	N/A	N/A
Mantle cell lymphoma	N/A	N/A	N/A	N/A
Ovarian endometrioid carcinoma	N/A	N/A	N/A	N/A
Adult solid tumor	N/A	N/A	N/A	N/A
Chronic sinusitis	N/A	N/A	N/A	N/A
Organization of endoplasmic reticulum	N/A	N/A	N/A	N/A
Mild leukocytosis	N/A	N/A	N/A	N/A
Basal cell carcinoma	N/A	N/A	N/A	N/A
Late-onset hearing loss	N/A	N/A	N/A	N/A
Albinism	N/A	N/A	N/A	N/A
Morphology of lymphoid tissue	N/A	N/A	N/A	N/A
Inborn error of carbohydrate metabolism	N/A	N/A	N/A	N/A
Refractory myeloid leukemia	N/A	N/A	N/A	N/A
Spondylometaphyseal dysplasia - Sutcliffe type	N/A	N/A	N/A	N/A
Keratosis	N/A	N/A	N/A	N/A
Morphogenesis of cochlea	N/A	N/A	N/A	N/A
Early missed abortion	N/A	N/A	N/A	N/A
Transmembrane transport of cation	N/A	N/A	N/A	N/A
Alzheimer disease or frontotemporal dementia	N/A	N/A	N/A	N/A
Size of cells	N/A	N/A	N/A	N/A
Chronic renal impairment	N/A	N/A	N/A	N/A
Abnormality of mandible	N/A	N/A	N/A	N/A
Primary hypertension	N/A	N/A	N/A	N/A
Colorectal adenocarcinoma	N/A	N/A	N/A	N/A
Laminopathy	N/A	N/A	N/A	N/A
Abnormal morphology of sarcomere	N/A	N/A	N/A	N/A
Pigmentation of cells	N/A	N/A	N/A	N/A
Small B-cell lymphocytic lymphoma	N/A	N/A	N/A	N/A
Abnormal morphology of gastric parietal cells	N/A	N/A	N/A	N/A
Formation of hair follicle	N/A	N/A	N/A	N/A
Syndromic mental retardation	N/A	N/A	N/A	N/A
Familial arrhythmia	N/A	N/A	N/A	N/A
X-linked recessive disease	N/A	N/A	N/A	N/A
Syndromic anophthalmia and microphthalmia	N/A	N/A	N/A	N/A
Ascending and transverse colon cancer	N/A	N/A	N/A	N/A
ABCA4 mutation positive retinopathy	N/A	N/A	N/A	N/A
Ovarian carcinoma	N/A	N/A	N/A	N/A
Mass of spleen	N/A	N/A	N/A	N/A
Biosynthesis of inosine	N/A	N/A	N/A	N/A
Autosomal recessive otospondylomegaepiphyseal dysplasia	N/A	N/A	N/A	N/A
Mature T-cell neoplasm	N/A	N/A	N/A	N/A
Assembly of Mitochondrial ETC 1	N/A	N/A	N/A	N/A
Nephrotoxicity	N/A	N/A	N/A	N/A
Development of ear	N/A	N/A	N/A	N/A
Advanced Dupuytren contracture	N/A	N/A	N/A	N/A
Disorder of pigmentation	N/A	N/A	N/A	N/A
Morphogenesis of cardiac muscle	N/A	N/A	N/A	N/A
[truncated: 200 more rows]
