# Supplementary material for: Multi-omic analyses identify molecular targets of Chd7 that contribute to CHARGE syndrome model phenotypes
Source: Dis Model Mech. 2026 Mar 31;19(3):dmm052592. doi: 10.1242/dmm.052592 (PMC13054947; doi:10.1242/dmm.052592)
Supplement: Table S23. Canonical pathway data from Figure S17 Protein Diseases and Functions [file dmm-19-052592-TableS23.xlsx]

## Sheet: Supplemental Table 23
Supplemental Table 23. Canonical pathway data from Figure S17 Protein Diseases and Functions.
© 2000-2025 QIAGEN. All rights reserved.
Diseases and Bio Functions	PROT_3d_MUT_WT_LOG2AR - 2024-09-30 04:45 PM	PROT_3d_HT_WT_LOG2AR - 2024-09-30 04:43 PM	PROT_5d_MUT_WT_LOG2AR - 2024-09-30 04:47 PM	PROT_5d_HT_WT_LOG2AR - 2024-09-30 04:46 PM
Death of embryo	-1.987	0.849	1.468	N/A
Cell viability	N/A	-0.149	-2.657	1.299
Organismal death	-1.331	N/A	3.36	-1.352
Cellular homeostasis	N/A	N/A	-1.242	-0.762
Cell viability of tumor cell lines	N/A	0.075	-3.219	N/A
Metabolism of protein	N/A	N/A	-0.764	-1.951
Formation of cellular protrusions	N/A	0	-1.783	N/A
Assembly of organelle	N/A	N/A	-0.567	-0.862
Autophagy	N/A	N/A	-0.189	-1
Sensitivity of tumor cell lines	N/A	N/A	0.474	-0.189
Size of body	N/A	N/A	-3.689	N/A
Perinatal death	N/A	N/A	3.633	N/A
Cell viability of cervical cancer cell lines	N/A	N/A	-3.121	N/A
Cell proliferation of tumor cell lines	N/A	N/A	-3.017	N/A
Genitourinary tumor	N/A	N/A	-2.87	N/A
Growth of tumor	N/A	N/A	-2.813	N/A
Chemotaxis	N/A	N/A	-2.703	N/A
Subcutaneous tumor	N/A	N/A	-2.608	N/A
Invasion of tumor cell lines	N/A	N/A	-2.583	N/A
Seizure disorder	N/A	N/A	2.577	N/A
Seizures	N/A	N/A	2.577	N/A
Proliferation of neural cells	N/A	N/A	-2.56	N/A
Cell movement of tumor cell lines	N/A	N/A	-2.555	N/A
Advanced malignant tumor	N/A	N/A	-2.518	N/A
Invasive cancer	N/A	N/A	-2.518	N/A
Growth Failure	N/A	N/A	2.475	N/A
Behavioral deficit	N/A	N/A	2.414	N/A
Chemotaxis of leukocytes	N/A	N/A	-2.393	N/A
Development of central nervous system	N/A	N/A	-2.389	N/A
Abnormal morphology of nervous system	N/A	N/A	2.381	N/A
Abnormal morphology of neurons	N/A	N/A	2.381	N/A
Mammary tumor	N/A	N/A	-2.376	N/A
Breast or ovarian neoplasm	N/A	N/A	-2.376	N/A
Neoplasia of cells	N/A	N/A	-2.373	N/A
Phosphorylation of L-amino acid	N/A	N/A	-2.373	N/A
Repair of DNA	N/A	N/A	-2.332	N/A
Organ Degeneration	N/A	N/A	2.329	N/A
Infection by RNA virus	N/A	N/A	-2.319	N/A
Outgrowth of neurites	N/A	N/A	-2.304	N/A
Invasion of cells	N/A	N/A	-2.236	N/A
Migration of tumor cell lines	N/A	N/A	-2.227	N/A
Formation of brain	N/A	N/A	-2.213	N/A
Engulfment of tumor cell lines	N/A	N/A	-2.208	N/A
Chemotaxis of macrophages	N/A	N/A	-2.207	N/A
Cell movement	N/A	N/A	-2.203	N/A
Hyperactive behavior	N/A	N/A	2.2	N/A
Inflammatory response	N/A	N/A	-2.193	N/A
Stimulation of lymphocytes	N/A	N/A	-2.183	N/A
Abnormal morphology of head	N/A	N/A	2.183	N/A
Phosphorylation of L-tyrosine	N/A	N/A	-2.177	N/A
Endocytosis	N/A	N/A	-2.166	N/A
Hyperesthesia	N/A	N/A	-2.157	N/A
Coordination	N/A	N/A	-2.138	N/A
Replication of Influenza A virus	N/A	N/A	-2.059	N/A
Cell movement of lung cancer cell lines	N/A	N/A	-2.027	N/A
Size of tumor	N/A	N/A	-2.019	N/A
Accumulation of filaments	N/A	N/A	-1.982	N/A
Release of eicosanoid	N/A	N/A	-1.982	N/A
Long term synaptic depression of hippocampus	N/A	N/A	-1.982	N/A
Induction of lymphocytes	N/A	N/A	-1.982	N/A
Cleavage of cells	N/A	N/A	-1.98	N/A
Permeability of cells	N/A	N/A	-1.975	N/A
Migration of cells	N/A	N/A	-1.975	N/A
Long term synaptic depression	N/A	N/A	-1.964	N/A
Extraintestinal functional disorder	N/A	N/A	1.964	N/A
Central nervous system cancer	N/A	N/A	-1.964	N/A
Embryonal tumor	N/A	N/A	-1.964	N/A
Conditioning	N/A	N/A	-1.937	N/A
Cell-cell contact	N/A	N/A	-1.932	N/A
Exocytosis	N/A	N/A	-1.916	N/A
Motor dysfunction or movement disorder	N/A	N/A	1.884	N/A
Protein kinase cascade	N/A	N/A	-1.863	N/A
Cell death of tumor cells	N/A	N/A	1.818	N/A
Organization of cytoskeleton	N/A	N/A	-1.806	N/A
Extrapancreatic malignant tumor	N/A	N/A	-1.787	N/A
Engulfment of cells	N/A	N/A	-1.785	N/A
Development of head	N/A	N/A	-1.782	N/A
Organization of cytoplasm	N/A	N/A	-1.772	N/A
Development of neurons	N/A	N/A	-1.741	N/A
Development of epithelial tissue	N/A	N/A	-1.74	N/A
Cell death of cancer cells	N/A	N/A	1.698	N/A
Movement Disorders	N/A	N/A	1.675	N/A
Quantity of neurons	N/A	N/A	-1.665	N/A
Long term synaptic depression of neurons	N/A	N/A	-1.664	N/A
Malignant genitourinary solid tumor	N/A	N/A	-1.66	N/A
Transport of amino acids	N/A	N/A	-1.567	N/A
Proliferation of endothelial cells	N/A	N/A	-1.556	N/A
Development of endothelial tissue	N/A	N/A	-1.556	N/A
Microtubule dynamics	N/A	N/A	-1.55	N/A
Extracranial solid tumor	N/A	N/A	-1.542	N/A
Emotional behavior	N/A	N/A	-1.537	N/A
Release of nitric oxide	N/A	N/A	-1.528	N/A
Development of neural cells	N/A	N/A	-1.527	N/A
Cell death of muscle cells	N/A	N/A	-1.495	N/A
Permeability of endothelial tissue	N/A	N/A	-1.46	N/A
Ataxia	N/A	N/A	1.452	N/A
Viral Infection	N/A	N/A	-1.447	N/A
Progression of tumor	N/A	N/A	-1.446	N/A
Endocytosis by eukaryotic cells	N/A	N/A	-1.43	N/A
Damage of vascular system	N/A	N/A	-1.392	N/A
Synaptic depression	N/A	N/A	-1.363	N/A
Phosphorylation of L-serine	N/A	N/A	-1.342	N/A
Internalization by tumor cell lines	N/A	N/A	-1.331	N/A
Advanced malignant solid tumor	N/A	N/A	-1.319	N/A
Metastatic solid tumor	N/A	N/A	-1.319	N/A
Impaired glucose tolerance	N/A	N/A	1.278	N/A
Aggregation of blood cells	N/A	N/A	-1.27	N/A
Neuritogenesis	N/A	N/A	-1.27	N/A
Morphogenesis of neurons	N/A	N/A	-1.27	N/A
Transport of L-glutamic acid	N/A	N/A	-1.257	N/A
Transport of acidic amino acid	N/A	N/A	-1.257	N/A
Transport of L-amino acid	N/A	N/A	-1.257	N/A
Insulin resistance	N/A	N/A	1.242	N/A
Growth of embryo	N/A	N/A	-1.24	N/A
Pancreaticobiliary cancer	N/A	N/A	-1.214	N/A
Pancreaticobiliary carcinoma	N/A	N/A	-1.214	N/A
Sensitivity of carcinoma cell lines	N/A	N/A	1.168	N/A
Synthesis of protein	N/A	N/A	-1.157	N/A
Neoplasia of fibroblast cell lines	N/A	N/A	-1.154	N/A
Degeneration of eye	N/A	N/A	1.148	N/A
Cognition	N/A	N/A	-1.14	N/A
Replication of RNA virus	N/A	N/A	-1.135	N/A
Transport of vesicles	N/A	N/A	-1.133	N/A
Abdominal adenocarcinoma	N/A	N/A	-1.133	N/A
Endocytosis by cervical cancer cell lines	N/A	N/A	-1.131	N/A
Extension of axons	N/A	N/A	1.131	N/A
Failure of heart	N/A	N/A	1.131	N/A
Sensory disorders	N/A	N/A	1.131	N/A
Formation of actin stress fibers	N/A	N/A	-1.121	N/A
Cell proliferation of vascular endothelial cells	N/A	N/A	-1.107	N/A
Function of nervous tissue	N/A	N/A	-1.103	N/A
Function of neurons	N/A	N/A	-1.103	N/A
Malignant neoplasm of retroperitoneum	N/A	N/A	-1.091	N/A
Formation of muscle	N/A	N/A	-1.091	N/A
Proliferation of blood cells	N/A	N/A	-1.085	N/A
Density of neurons	N/A	N/A	-1.079	N/A
Development of carcinoma	N/A	N/A	1.074	N/A
Development of adenocarcinoma	N/A	N/A	1.067	N/A
Familial congenital malformation	N/A	N/A	1.067	N/A
Neurotransmission	N/A	N/A	-1.062	N/A
Advanced lung cancer	N/A	N/A	-1.044	N/A
Advanced extracranial solid tumor	N/A	N/A	-1.044	N/A
Nonhematologic malignant neoplasm	N/A	N/A	-1.037	N/A
Apoptosis of neurons	N/A	N/A	-1.017	N/A
Interphase	N/A	N/A	-1.009	N/A
Weakness	N/A	N/A	1	N/A
Threonine phosphorylation	N/A	N/A	-1	N/A
Lymphatic system tumor	N/A	N/A	1	N/A
Concentration of L-glutamic acid	N/A	N/A	1	N/A
Acute inflammation	N/A	N/A	1	N/A
Transmigration of myeloid cells	N/A	N/A	-1	N/A
Muscle weakness	N/A	N/A	1	N/A
Immune response of cells	N/A	N/A	-0.982	N/A
Neuronal cell death	N/A	N/A	-0.979	N/A
Aggregation of blood platelets	N/A	N/A	-0.97	N/A
Synaptic transmission	N/A	N/A	-0.97	N/A
Generation of tumor	N/A	N/A	0.948	N/A
Synthesis of nucleotide	N/A	N/A	-0.946	N/A
Metabolism of nucleic acid component or derivative	N/A	N/A	-0.946	N/A
Metabolism of nucleotide	N/A	N/A	-0.946	N/A
Migration of melanoma cell lines	N/A	N/A	0.939	N/A
Hydrolysis of GTP	N/A	N/A	-0.937	N/A
Formation of actin filaments	N/A	N/A	-0.936	N/A
Growth of embryonic tissue	N/A	N/A	-0.931	N/A
Size of lesion	N/A	N/A	-0.922	N/A
Hepatobiliary carcinoma	N/A	N/A	-0.915	N/A
Lifespan of organism	N/A	N/A	0.914	N/A
Killing of cells	N/A	N/A	-0.903	N/A
Replication of virus	N/A	N/A	-0.9	N/A
Cognitive impairment	N/A	N/A	-0.896	N/A
Abnormal morphology of subcellular	N/A	N/A	0.895	N/A
Migration of neurons	N/A	N/A	-0.89	N/A
Proliferation of pancreatic cancer cell lines	N/A	N/A	-0.885	N/A
Sensitivity of cells	N/A	N/A	0.866	N/A
Aggregation of cells	N/A	N/A	-0.846	N/A
Stabilization of microtubules	N/A	N/A	-0.83	N/A
Formation of solid tumor	N/A	N/A	0.828	N/A
Retinal degeneration	N/A	N/A	0.817	N/A
Neurological signs	N/A	N/A	-0.816	N/A
Memory deficits	N/A	N/A	-0.816	N/A
Quantity of filaments	N/A	N/A	0.816	N/A
Hematological or lymphatic system tumor	N/A	N/A	0.816	N/A
Release of lipid	N/A	N/A	-0.806	N/A
Proliferation of immune cells	N/A	N/A	-0.789	N/A
Growth of organism	N/A	N/A	-0.787	N/A
Hepatobiliary neoplasm	N/A	N/A	-0.777	N/A
Cancer of cells	N/A	N/A	-0.754	N/A
Central nervous system solid tumor	N/A	N/A	-0.748	N/A
Nervous system neoplasm	N/A	N/A	-0.748	N/A
Autophagy of embryonic cell lines	N/A	N/A	-0.747	N/A
Density of dendritic spines	N/A	N/A	-0.742	N/A
Liver tumor	N/A	N/A	-0.728	N/A
Development of cytoplasm	N/A	N/A	-0.718	N/A
Formation of vesicles	N/A	N/A	0.714	N/A
Long-term potentiation	N/A	N/A	0.696	N/A
Transformation of fibroblast cell lines	N/A	N/A	-0.666	N/A
Apoptosis of muscle cells	N/A	N/A	-0.664	N/A
Hepato-pancreato-biliary cancer	N/A	N/A	-0.663	N/A
Non-central nervous system malignant neoplasm	N/A	N/A	-0.646	N/A
Extension of cellular protrusions	N/A	N/A	0.636	N/A
Cell proliferation of T lymphocytes	N/A	N/A	-0.633	N/A
Transport of molecule	N/A	N/A	-0.623	N/A
Abdominal carcinoma	N/A	N/A	-0.62	N/A
Quantity of cells	N/A	0.61	N/A	N/A
Function of muscle	N/A	N/A	-0.608	N/A
Upper abdominal cancer	N/A	N/A	-0.605	N/A
Dilated cardiomyopathy	N/A	N/A	0.602	N/A
Intrinsic cardiomyopathy	N/A	N/A	0.602	N/A
Ophthalmia	N/A	N/A	0.594	N/A
Development of digestive organ tumor	N/A	N/A	0.589	N/A
Transcription	N/A	-0.588	N/A	N/A
G1 phase of tumor cell lines	N/A	N/A	-0.577	N/A
Cell death of tumor cell lines	N/A	-0.576	N/A	N/A
Fibrogenesis	N/A	N/A	-0.562	N/A
Formation of filaments	N/A	N/A	-0.562	N/A
Synthesis of purine nucleotide	N/A	N/A	-0.555	N/A
Metabolism of nucleoside triphosphate	N/A	N/A	-0.555	N/A
Biosynthesis of ribonucleotide	N/A	N/A	-0.555	N/A
Intraabdominal organ tumor	N/A	N/A	-0.552	N/A
Benign oral disorder	N/A	N/A	0.549	N/A
Uptake of 2-deoxyglucose	N/A	N/A	0.538	N/A
Liver carcinoma	N/A	N/A	-0.537	N/A
Formation of cytoskeleton	N/A	N/A	-0.509	N/A
Pancreatic tumor	N/A	N/A	0.492	N/A
Cell death of fibroblast cell lines	N/A	N/A	0.492	N/A
Anxiety	N/A	N/A	0.468	N/A
Differentiation of fibroblast cell lines	N/A	N/A	-0.466	N/A
Pancreaticobiliary neoplasm	N/A	N/A	-0.463	N/A
Cell proliferation of hepatoma cell lines	N/A	N/A	-0.45	N/A
Autophagy of endoplasmic reticulum	N/A	N/A	0.447	N/A
Ubiquitination	N/A	N/A	-0.447	N/A
Transmembrane potential	N/A	N/A	-0.447	N/A
Malignant hepatobiliary neoplasm	N/A	N/A	-0.445	N/A
Hepatobiliary system cancer	N/A	N/A	-0.445	N/A
G1 phase	N/A	N/A	-0.44	N/A
Metabolism of macromolecule	N/A	N/A	-0.425	N/A
Phosphorylation of protein	N/A	N/A	-0.419	N/A
Liver lesion	N/A	N/A	-0.416	N/A
Hydrolysis of nucleotide	N/A	N/A	-0.395	N/A
Necrosis	N/A	N/A	0.394	N/A
Digestive organ tumor	N/A	N/A	-0.375	N/A
Locomotion	N/A	N/A	0.374	N/A
Adenocarcinoma	N/A	N/A	-0.373	N/A
Disease of retina	N/A	N/A	-0.37	N/A
Development of benign tumor	N/A	N/A	-0.351	N/A
Relaxation of muscle	N/A	N/A	-0.351	N/A
Non-hematological solid tumor	N/A	N/A	-0.323	N/A
Carcinoma	N/A	N/A	-0.296	N/A
Extraadrenal retroperitoneal tumor	N/A	N/A	-0.272	N/A
Malignant neoplasm of respiratory system	N/A	N/A	-0.271	N/A
Lung cancer	N/A	N/A	-0.271	N/A
Abnormal morphology of thorax	N/A	N/A	0.267	N/A
Incidence of tumor	N/A	N/A	-0.257	N/A
Skin tumor	N/A	N/A	-0.246	N/A
Sensitivity of colorectal cancer cell lines	N/A	N/A	0.223	N/A
Abnormality of heart ventricle	N/A	N/A	-0.223	N/A
Hydrolysis of ATP	N/A	N/A	-0.218	N/A
Benign solid tumor	N/A	N/A	-0.202	N/A
Production of hydrogen peroxide	N/A	N/A	-0.2	N/A
Autophagy of cells	N/A	N/A	0.197	N/A
Concentration of lipid	-0.196	N/A	N/A	N/A
Long-term potentiation of cerebral cortex	N/A	N/A	-0.186	N/A
Long-term potentiation of brain	N/A	N/A	-0.186	N/A
Digestive system cancer	N/A	N/A	-0.185	N/A
Benign lesion	N/A	N/A	-0.173	N/A
Skin lesion	N/A	N/A	-0.16	N/A
Righting reflex	N/A	N/A	-0.152	N/A
Apoptosis	N/A	N/A	0.144	N/A
Uptake of monosaccharide	N/A	N/A	0.137	N/A
Lung lesion	N/A	N/A	0.135	N/A
Peripheral vascular disease	N/A	N/A	-0.133	N/A
Quantity of lesion	N/A	N/A	0.104	N/A
Enlargement of heart	N/A	N/A	-0.104	N/A
Visceromegaly	N/A	N/A	-0.104	N/A
Abnormal morphology of cardiovascular system	N/A	N/A	-0.104	N/A
Abnormal morphology of mediastinum	N/A	N/A	-0.104	N/A
Non-malignant disorder	N/A	N/A	0.1	N/A
Non rhabdoid tumor	N/A	N/A	0.091	N/A
Metabolism of carbohydrate	N/A	N/A	0.09	N/A
Glioma	N/A	N/A	0.069	N/A
Hepatocellular carcinoma	N/A	N/A	-0.068	N/A
Cardiomyopathy	N/A	N/A	0.055	N/A
Liver cancer	N/A	N/A	-0.054	N/A
Formation of focal adhesions	N/A	N/A	-0.022	N/A
Respiratory system tumor	N/A	N/A	0.016	N/A
Lung tumor	N/A	N/A	0.016	N/A
Non-melanoma solid tumor	N/A	N/A	0.005	N/A
Motor function	N/A	N/A	0	N/A
Hematopoietic neoplasm	N/A	N/A	0	N/A
Lymphohematopoietic neoplasia	N/A	N/A	0	N/A
Renal lesion	N/A	N/A	0	N/A
Disorder of basal ganglia	N/A	N/A	N/A	N/A
Mitogenesis of epithelial tissue	N/A	N/A	N/A	N/A
Circling behavior	N/A	N/A	N/A	N/A
Telomere capping	N/A	N/A	N/A	N/A
Quantity of type 2 innate lymphoid cells	N/A	N/A	N/A	N/A
Formation of lipid droplets	N/A	N/A	N/A	N/A
Unresectable malignant connective or soft tissue neoplasm	N/A	N/A	N/A	N/A
Silicosis	N/A	N/A	N/A	N/A
Early-onset seizures	N/A	N/A	N/A	N/A
Autosomal recessive spinocerebellar ataxia type 18	N/A	N/A	N/A	N/A
Colon adenocarcinoma	N/A	N/A	N/A	N/A
Autism spectrum disorder or intellectual disability	N/A	N/A	N/A	N/A
Lymphocytic cancer	N/A	N/A	N/A	N/A
Volume of osteoid	N/A	N/A	N/A	N/A
Release of dense core granules	N/A	N/A	N/A	N/A
Docking of vesicles	N/A	N/A	N/A	N/A
Axonal transport of mitochondria	N/A	N/A	N/A	N/A
Secretion of triacylglycerol	N/A	N/A	N/A	N/A
Inborn error of amino acid metabolism	N/A	N/A	N/A	N/A
Distribution of lysosome	N/A	N/A	N/A	N/A
Release of GDP	N/A	N/A	N/A	N/A
Uptake of Francisella tularensis	N/A	N/A	N/A	N/A
Nephrotic syndrome type 18	N/A	N/A	N/A	N/A
Familial cardiovascular disease	N/A	N/A	N/A	N/A
Hematologic cancer	N/A	N/A	N/A	N/A
Brain developmental abnormality	N/A	N/A	N/A	N/A
Early stage solid tumor	N/A	N/A	N/A	N/A
Autosomal dominant cerebellar ataxia	N/A	N/A	N/A	N/A
Fusion of telomeres	N/A	N/A	N/A	N/A
Advanced liver cholangiocarcinoma	N/A	N/A	N/A	N/A
Formation of phagosomes	N/A	N/A	N/A	N/A
Breast adenocarcinoma	N/A	N/A	N/A	N/A
Autosomal recessive mental retardation	N/A	N/A	N/A	N/A
Quantity of cardiomyocytes	N/A	N/A	N/A	N/A
Anticoagulation of blood	N/A	N/A	N/A	N/A
Benign head and neck neoplasm	N/A	N/A	N/A	N/A
Pancreatic adenocarcinoma	N/A	N/A	N/A	N/A
Accumulation of RNA	N/A	N/A	N/A	N/A
Rectosigmoid neoplasm	N/A	N/A	N/A	N/A
Stage IV solid tumor	N/A	N/A	N/A	N/A
Arrest in Gap 0-Gap 1 phase of squamous cell carcinoma cell lines	N/A	N/A	N/A	N/A
Length of telomeres	N/A	N/A	N/A	N/A
Fatal infantile mitochondrial cardiomyopathy	N/A	N/A	N/A	N/A
Response of macrophage cancer cell lines	N/A	N/A	N/A	N/A
Advanced large cell lung carcinoma	N/A	N/A	N/A	N/A
Left ventricular dysfunction	N/A	N/A	N/A	N/A
Adult leukemia	N/A	N/A	N/A	N/A
Prostatitis	N/A	N/A	N/A	N/A
Autosomal dominant severe congenital neutropenia type 8	N/A	N/A	N/A	N/A
Balance disorder	N/A	N/A	N/A	N/A
Abnormal morphology of abdominal fat pad	N/A	N/A	N/A	N/A
Differentiation of brain	N/A	N/A	N/A	N/A
Breast or pancreatic cancer	N/A	N/A	N/A	N/A
Abnormal morphology of aortic valve	N/A	N/A	N/A	N/A
Phagocytosis of leukocyte cell lines	N/A	N/A	N/A	N/A
Renal clear cell adenocarcinoma	N/A	N/A	N/A	N/A
B-cell neoplasm	N/A	N/A	N/A	N/A
Metastatic melanoma	N/A	N/A	N/A	N/A
Development of olfactory nerve	N/A	N/A	N/A	N/A
Senescence of mesothelioma cell lines	N/A	N/A	N/A	N/A
Innervation of climbing fiber	N/A	N/A	N/A	N/A
Pulmonary arterial hypertension with connective tissue disorder	N/A	N/A	N/A	N/A
Failure of bone marrow	N/A	N/A	N/A	N/A
Glioblastoma	N/A	N/A	N/A	N/A
Renal tumor	N/A	N/A	N/A	N/A
Quantity of metal	N/A	N/A	N/A	N/A
Movement of organelle	N/A	N/A	N/A	N/A
Stage IIIC cutaneous melanoma	N/A	N/A	N/A	N/A
Congenital anomaly of eye	N/A	N/A	N/A	N/A
Malignant brain glioma	N/A	N/A	N/A	N/A
Uptake of neurotransmitter	N/A	N/A	N/A	N/A
Female genital tract cancer	N/A	N/A	N/A	N/A
Metastatic unresectable malignant solid tumor	N/A	N/A	N/A	N/A
Adhesion of mesothelial cells	N/A	N/A	N/A	N/A
Tetralogy of Fallot	N/A	N/A	N/A	N/A
Abnormal morphology of trochanter	N/A	N/A	N/A	N/A
Cell survival of bone cancer cell lines	N/A	N/A	N/A	N/A
Size of exocrine region of pancreas	N/A	N/A	N/A	N/A
Leukemia	N/A	N/A	N/A	N/A
Abnormal morphology of mitral valve	N/A	N/A	N/A	N/A
Invasive adenocarcinoma	N/A	N/A	N/A	N/A
Proliferation of Th17 cells	N/A	N/A	N/A	N/A
Adenocarcinoma of the sigmoid colon	N/A	N/A	N/A	N/A
Processing of O-glycan	N/A	N/A	N/A	N/A
Stage II pancreatic ductal adenocarcinoma	N/A	N/A	N/A	N/A
Metastasis of tumor cell lines	N/A	N/A	N/A	N/A
Differentiation of neuroglia	N/A	N/A	N/A	N/A
Bobbing	N/A	N/A	N/A	N/A
Lichen planus	N/A	N/A	N/A	N/A
Permeability of lung cell lines	N/A	N/A	N/A	N/A
Valvulopathy	N/A	N/A	N/A	N/A
Mental retardation	N/A	N/A	N/A	N/A
Congenital muscular dystrophy with cataracts and intellectual disability	N/A	N/A	N/A	N/A
Osmoregulation by kidney	N/A	N/A	N/A	N/A
Morphogenesis of ventricular septum	N/A	N/A	N/A	N/A
Invasive breast carcinoma	N/A	N/A	N/A	N/A
Size of axon terminals	N/A	N/A	N/A	N/A
Primary solid tumor	N/A	N/A	N/A	N/A
Acinar cell neoplasm	N/A	N/A	N/A	N/A
Differentiation of hippocampal neurons	N/A	N/A	N/A	N/A
Mineralization of extracellular matrix	N/A	N/A	N/A	N/A
Proliferation of cholangiocarcinoma cell lines	N/A	N/A	N/A	N/A
Acinar-cell carcinoma	N/A	N/A	N/A	N/A
Susceptibility to nonimmune hydrops fetalis and/or atrial septal defect	N/A	N/A	N/A	N/A
Quantity of homocysteine	N/A	N/A	N/A	N/A
Congenital neurological disorder	N/A	N/A	N/A	N/A
Length of photoreceptor outer segments	N/A	N/A	N/A	N/A
Cornelia de Lange syndrome type 1	N/A	N/A	N/A	N/A
Head and neck oncocytoma	N/A	N/A	N/A	N/A
Advanced biliary tract cancer	N/A	N/A	N/A	N/A
Nuclear export of mRNA	N/A	N/A	N/A	N/A
High-risk neoplasia	N/A	N/A	N/A	N/A
Grade 3-4 diarrhea	N/A	N/A	N/A	N/A
G-protein signaling, coupled to cAMP nucleotide second messenger	N/A	N/A	N/A	N/A
Progressive stage IV lung squamous cell carcinoma	N/A	N/A	N/A	N/A
Ductal adenocarcinoma	N/A	N/A	N/A	N/A
Abnormal morphology of reproductive system	N/A	N/A	N/A	N/A
Refractory metastatic breast cancer	N/A	N/A	N/A	N/A
Efflux of phosphatidylcholine	N/A	N/A	N/A	N/A
Cell death of crypt cells	N/A	N/A	N/A	N/A
Tubulation of endothelial cell lines	N/A	N/A	N/A	N/A
Permeability of intestinal cells	N/A	N/A	N/A	N/A
Sphere formation of pancreatic cancer cell lines	N/A	N/A	N/A	N/A
Glycogen storage disease	N/A	N/A	N/A	N/A
Development of mesodermal cells	N/A	N/A	N/A	N/A
Translocation of vesicles	N/A	N/A	N/A	N/A
Paraganglioma	N/A	N/A	N/A	N/A
Cell viability of lung cancer cell lines	N/A	N/A	N/A	N/A
Benign cold thyroid nodule	N/A	N/A	N/A	N/A
Bile duct carcinoma	N/A	N/A	N/A	N/A
Malignant connective or soft tissue neoplasm	N/A	N/A	N/A	N/A
Familial cerebellar ataxia	N/A	N/A	N/A	N/A
Development of secondary palate	N/A	N/A	N/A	N/A
Arrest in Gap 0-Gap 1 phase of ovarian cancer cell lines	N/A	N/A	N/A	N/A
Neurocutaneous syndrome	N/A	N/A	N/A	N/A
Mitochondrial respiratory chain deficiency	N/A	N/A	N/A	N/A
Regeneration of myocardium	N/A	N/A	N/A	N/A
Leber congenital amaurosis type 1	N/A	N/A	N/A	N/A
Necroptosis	N/A	N/A	N/A	N/A
Extension of membrane processes	N/A	N/A	N/A	N/A
Lack of embryoblast	N/A	N/A	N/A	N/A
Cell survival of sarcoma cell lines	N/A	N/A	N/A	N/A
Autophosphorylation of protein	N/A	N/A	N/A	N/A
Degranulation of azurophil granules	N/A	N/A	N/A	N/A
Formation of olfactory bulb	N/A	N/A	N/A	N/A
Recruitment of M2 macrophages	N/A	N/A	N/A	N/A
3MC syndrome	N/A	N/A	N/A	N/A
Frequency of tumor	N/A	N/A	N/A	N/A
Chronic skin disorder	N/A	N/A	N/A	N/A
Prostatic carcinoma	N/A	N/A	N/A	N/A
Hereditary Eye Disease	N/A	N/A	N/A	N/A
Progression of malignant tumor	N/A	N/A	N/A	N/A
Proliferation of prostatic carcinoma	N/A	N/A	N/A	N/A
Stage 4 invasive breast carcinoma	N/A	N/A	N/A	N/A
Female genital tract adenocarcinoma	N/A	N/A	N/A	N/A
Congenital absence of uterus	N/A	N/A	N/A	N/A
Medulloblastoma SHH subtype	N/A	N/A	N/A	N/A
Brain cancer	N/A	N/A	N/A	N/A
Autosomal dominant encephalopathy	N/A	N/A	N/A	N/A
Metastatic gallbladder carcinoma	N/A	N/A	N/A	N/A
Atrophy of skin	N/A	N/A	N/A	N/A
Breast carcinoma	N/A	N/A	N/A	N/A
Mismatch repair deficient solid tumor	N/A	N/A	N/A	N/A
Recurrent cholangiocarcinoma	N/A	N/A	N/A	N/A
Homeostasis of ion	N/A	N/A	N/A	N/A
Degranulation of dense granule	N/A	N/A	N/A	N/A
Ingestion of Francisella tularensis	N/A	N/A	N/A	N/A
Mass of left ventricle	N/A	N/A	N/A	N/A
Migration of cardiac fibroblasts	N/A	N/A	N/A	N/A
Mineralization of bone marrow stromal cells	N/A	N/A	N/A	N/A
Guidance of retinal ganglion cell axon	N/A	N/A	N/A	N/A
Benign childhood epilepsy	N/A	N/A	N/A	N/A
Cell death of inferior olivary neurons	N/A	N/A	N/A	N/A
Acute myeloid leukemia	N/A	N/A	N/A	N/A
Morphology of axons	N/A	N/A	N/A	N/A
Familial neurodevelopmental disorder	N/A	N/A	N/A	N/A
Clustering of perinuclear region	N/A	N/A	N/A	N/A
Autosomal dominant myopia	N/A	N/A	N/A	N/A
Alzheimer disease	N/A	N/A	N/A	N/A
Papillary thyroid carcinoma	N/A	N/A	N/A	N/A
Neoplasia of embryonic cell lines	N/A	N/A	N/A	N/A
Stage IV advanced lung squamous cell carcinoma	N/A	N/A	N/A	N/A
Pulmonary arterial hypertension associated with congenital heart disease	N/A	N/A	N/A	N/A
Ingestion by monocyte-derived macrophages	N/A	N/A	N/A	N/A
Metastatic soft tissue tumor	N/A	N/A	N/A	N/A
Diffuse B-cell lymphoma	N/A	N/A	N/A	N/A
Morphogenesis of muscle tissue	N/A	N/A	N/A	N/A
Capillary malformation-arteriovenous malformation 2	N/A	N/A	N/A	N/A
Abnormal morphology of tricuspid valve	N/A	N/A	N/A	N/A
Stage I adenocarcinoma	N/A	N/A	N/A	N/A
Stage II prostate cancer	N/A	N/A	N/A	N/A
Female genital carcinoma	N/A	N/A	N/A	N/A
Pheochromocytoma	N/A	N/A	N/A	N/A
Passive systemic anaphylaxis	N/A	N/A	N/A	N/A
Despair behavior	N/A	N/A	N/A	N/A
Focal cortical dysplasia of Taylor	N/A	N/A	N/A	N/A
Developmental delay, hypotonia, musculoskeletal defects, and behavioral abnormalities	N/A	N/A	N/A	N/A
Phosphorylation of L-threonine	N/A	N/A	N/A	N/A
Familial mental retardation	N/A	N/A	N/A	N/A
Response of endothelial cell lines	N/A	N/A	N/A	N/A
Unresectable recurrent cancer	N/A	N/A	N/A	N/A
Chronic psoriasis	N/A	N/A	N/A	N/A
Hurthle cell adenoma	N/A	N/A	N/A	N/A
Abnormal morphology of plasma membrane	N/A	N/A	N/A	N/A
Major affective disorder	N/A	N/A	N/A	N/A
Vestibular ocular reflex	N/A	N/A	N/A	N/A
Segregation of chromosomes	N/A	N/A	N/A	N/A
Survival of retinal ganglion cells	N/A	N/A	N/A	N/A
Primary breast tumor	N/A	N/A	N/A	N/A
Fusion of liposome	N/A	N/A	N/A	N/A
Pain of paw	N/A	N/A	N/A	N/A
Lipoatrophic diabetes	N/A	N/A	N/A	N/A
Syndromic developmental delay	N/A	N/A	N/A	N/A
Stage I cancer	N/A	N/A	N/A	N/A
Vascular malformation	N/A	N/A	N/A	N/A
Fusion of multivesicular bodies	N/A	N/A	N/A	N/A
Urinary tract cancer	N/A	N/A	N/A	N/A
Abnormal morphology of lysosome	N/A	N/A	N/A	N/A
Uptake of L-glutamic acid	N/A	N/A	N/A	N/A
Initial DNA end resection	N/A	N/A	N/A	N/A
Spinocerebellar ataxia type 7	N/A	N/A	N/A	N/A
Quantity of phosphatidylinositol-3,4,5-triphosphate	N/A	N/A	N/A	N/A
Prostatic adenocarcinoma	N/A	N/A	N/A	N/A
Morphogenesis of camera-type eye	N/A	N/A	N/A	N/A
Proliferative glomerulonephritis	N/A	N/A	N/A	N/A
Morphology of keratinocyte cancer cell lines	N/A	N/A	N/A	N/A
Childhood gastrointestinal stromal tumor	N/A	N/A	N/A	N/A
Malignant lymphocytic neoplasm	N/A	N/A	N/A	N/A
Rhabdomyosarcoma	N/A	N/A	N/A	N/A
Lymphoid cancer	N/A	N/A	N/A	N/A
Congenital myopathy	N/A	N/A	N/A	N/A
Synthesis of fatty acid	N/A	N/A	N/A	N/A
Progressive adenocarcinoma	N/A	N/A	N/A	N/A
Generation of plasma membrane projections	N/A	N/A	N/A	N/A
Stage IIIC metastatic melanoma	N/A	N/A	N/A	N/A
Congenital stationary night blindness	N/A	N/A	N/A	N/A
Mature B-cell neoplasm	N/A	N/A	N/A	N/A
Squamous-cell carcinoma	N/A	N/A	N/A	N/A
Hypertrophy of cardiomyocytes	N/A	N/A	N/A	N/A
Incorporation of choline	N/A	N/A	N/A	N/A
Formation of sarcomere	N/A	N/A	N/A	N/A
Conversion of triacylglycerol	N/A	N/A	N/A	N/A
Locally advanced hormone receptor positive breast carcinoma	N/A	N/A	N/A	N/A
Serine phosphorylation of protein	N/A	N/A	N/A	N/A
Abnormal morphology of molecular layer of cerebellum	N/A	N/A	N/A	N/A
Thyroid follicular adenoma	N/A	N/A	N/A	N/A
Colony formation of ovarian cancer cell lines	N/A	N/A	N/A	N/A
Morphogenesis of cranial nerve	N/A	N/A	N/A	N/A
Early-onset encephalopathy	N/A	N/A	N/A	N/A
Morphology of hippocampal neurons	N/A	N/A	N/A	N/A
Myopia	N/A	N/A	N/A	N/A
Size of axons	N/A	N/A	N/A	N/A
Upper gastrointestinal carcinoma	N/A	N/A	N/A	N/A
Hypertrophy of articular chondrocytes	N/A	N/A	N/A	N/A
Disorder of lipid metabolism	N/A	N/A	N/A	N/A
Development of blastocyst	N/A	N/A	N/A	N/A
Imiquimod-induced psoriasis	N/A	N/A	N/A	N/A
Splicing of RNA	N/A	N/A	N/A	N/A
Assembly of autophagosomes	N/A	N/A	N/A	N/A
Progressive neurological disorder	N/A	N/A	N/A	N/A
Senescence of lung cancer cell lines	N/A	N/A	N/A	N/A
Quantity of excitatory synapses	N/A	N/A	N/A	N/A
Morphology of osteoblasts	N/A	N/A	N/A	N/A
Apoptosis of liver cell lines	N/A	N/A	N/A	N/A
Bilateral invasive breast cancer	N/A	N/A	N/A	N/A
Gonadal tumor	N/A	N/A	N/A	N/A
Development of sensory organ	N/A	N/A	N/A	N/A
Diuresis	N/A	N/A	N/A	N/A
Senescence of carcinoma cell lines	N/A	N/A	N/A	N/A
Metabolism of ATP	N/A	N/A	N/A	N/A
Size of lipid droplets	N/A	N/A	N/A	N/A
Delay in initiation of breakdown of germinal vesicles	N/A	N/A	N/A	N/A
Dysfunction of heart	N/A	N/A	N/A	N/A
B cell cancer	N/A	N/A	N/A	N/A
Lack of somites	N/A	N/A	N/A	N/A
Shwachman-Diamond syndrome type 1	N/A	N/A	N/A	N/A
End stage heart failure	N/A	N/A	N/A	N/A
Hydrolysis of cyclic GMP	N/A	N/A	N/A	N/A
Density of capillary vessel	N/A	N/A	N/A	N/A
Interstitial pneumonia	N/A	N/A	N/A	N/A
Ductal carcinoma	N/A	N/A	N/A	N/A
Ventricular dysfunction	N/A	N/A	N/A	N/A
Chronic myopathy	N/A	N/A	N/A	N/A
Adenoma	N/A	N/A	N/A	N/A
Development of face	N/A	N/A	N/A	N/A
Double-stranded DNA break repair	N/A	N/A	N/A	N/A
Hydrolysis of phosphatidylinositol 4-phosphate	N/A	N/A	N/A	N/A
Conversion of D-glucose	N/A	N/A	N/A	N/A
Perihilar cholangiocarcinoma	N/A	N/A	N/A	N/A
Torticollis	N/A	N/A	N/A	N/A
Progressive malignant gastrointestinal neoplasm	N/A	N/A	N/A	N/A
Bilateral breast carcinoma	N/A	N/A	N/A	N/A
Severe heart failure	N/A	N/A	N/A	N/A
Methylation of RNA	N/A	N/A	N/A	N/A
Autonomic ganglion tumor	N/A	N/A	N/A	N/A
Hormone receptor positive HER2 negative metastatic breast carcinoma	N/A	N/A	N/A	N/A
Familial syndromic intellectual disability	N/A	N/A	N/A	N/A
Morphogenesis of heart septum	N/A	N/A	N/A	N/A
Benign neoplasm of endocrine gland	N/A	N/A	N/A	N/A
Abnormal morphology of basal lamina	N/A	N/A	N/A	N/A
Abnormal morphology of striatum	N/A	N/A	N/A	N/A
Stage IV metastatic melanoma	N/A	N/A	N/A	N/A
Development of myocardium	N/A	N/A	N/A	N/A
Stage III cancer	N/A	N/A	N/A	N/A
Degeneration of embryoblast	N/A	N/A	N/A	N/A
Morphogenesis of heart trabecula	N/A	N/A	N/A	N/A
Abnormal morphology of sarcoplasmic reticulum	N/A	N/A	N/A	N/A
Head and neck tumor	N/A	N/A	N/A	N/A
Assembly of postsynaptic membrane	N/A	N/A	N/A	N/A
Gefitinib sensitivity of lung cancer cell lines	N/A	N/A	N/A	N/A
Recurrent metastatic breast cancer	N/A	N/A	N/A	N/A
Morphology of muscle cells	N/A	N/A	N/A	N/A
Adenosquamous pancreatic carcinoma	N/A	N/A	N/A	N/A
Stimulation of PBMCs	N/A	N/A	N/A	N/A
Sickle cell anemia	N/A	N/A	N/A	N/A
Activation of cardiac fibroblasts	N/A	N/A	N/A	N/A
Bone marrow cancer	N/A	N/A	N/A	N/A
3-hydroxy-3-methylglutaric aciduria	N/A	N/A	N/A	N/A
Metabolism of hydrogen sulfide	N/A	N/A	N/A	N/A
Generalized epilepsy	N/A	N/A	N/A	N/A
Early-onset epilepsy	N/A	N/A	N/A	N/A
Arrest in Gap 0-Gap 1 phase of carcinoma cell lines	N/A	N/A	N/A	N/A
Familial epilepsy	N/A	N/A	N/A	N/A
Diet-induced nonalcoholic steatohepatitis	N/A	N/A	N/A	N/A
Optokinetic nystagmus	N/A	N/A	N/A	N/A
Colony formation of cholangiocarcinoma cell lines	N/A	N/A	N/A	N/A
Rasopathy	N/A	N/A	N/A	N/A
Aggregation of fibroblast cell lines	N/A	N/A	N/A	N/A
Abnormal morphology of heart	N/A	N/A	N/A	N/A
Progressive metastatic lung adenocarcinoma	N/A	N/A	N/A	N/A
Angiogenesis of capillary vessel	N/A	N/A	N/A	N/A
Left ventricular heart disease	N/A	N/A	N/A	N/A
Refractory autoimmune hemolytic anemia	N/A	N/A	N/A	N/A
Anaplastic glioma	N/A	N/A	N/A	N/A
Chronic leukemia	N/A	N/A	N/A	N/A
Malignant neoplasm of aerodigestive tract	N/A	N/A	N/A	N/A
Paraganglioma type 1	N/A	N/A	N/A	N/A
Engraftment of leukemia cell lines	N/A	N/A	N/A	N/A
Sengers syndrome	N/A	N/A	N/A	N/A
Adenosquamous carcinoma	N/A	N/A	N/A	N/A
Calcium homeostasis of endoplasmic reticulum	N/A	N/A	N/A	N/A
Trafficking of vesicles	N/A	N/A	N/A	N/A
Colon cancer	N/A	N/A	N/A	N/A
High-altitude pulmonary edema	N/A	N/A	N/A	N/A
Familial intellectual disability and developmental delay	N/A	N/A	N/A	N/A
Atrophy of inferior olivary neurons	N/A	N/A	N/A	N/A
Growth failure or short stature	N/A	N/A	N/A	N/A
Dephosphorylation of phosphatidylinositol	N/A	N/A	N/A	N/A
Retinitis punctata albescens	N/A	N/A	N/A	N/A
Thoracic carcinoma	N/A	N/A	N/A	N/A
Anaplastic oligodendroglioma	N/A	N/A	N/A	N/A
Differentiation of progenitor cells	N/A	N/A	N/A	N/A
Hypoplasia of organ	N/A	N/A	N/A	N/A
Morphology of blood platelets	N/A	N/A	N/A	N/A
Congenital encephalopathy	N/A	N/A	N/A	N/A
DNA repair-deficiency disorder	N/A	N/A	N/A	N/A
Stage IV large cell lung carcinoma	N/A	N/A	N/A	N/A
Morphology of white adipose tissue	N/A	N/A	N/A	N/A
Sexually transmitted disease	N/A	N/A	N/A	N/A
Differentiation of subtype 2 conventional dendritic cells	N/A	N/A	N/A	N/A
Exocytosis of specific granules	N/A	N/A	N/A	N/A
Brain tumor	N/A	N/A	N/A	N/A
Papillary adenocarcinoma	N/A	N/A	N/A	N/A
Cell viability of embryonic stem cells	N/A	N/A	N/A	N/A
Colonization by Helicobacter pylori	N/A	N/A	N/A	N/A
Breast or colorectal cancer	N/A	N/A	N/A	N/A
Congenital muscular dystrophy with mental retardation	N/A	N/A	N/A	N/A
Differentiation of hemangioblasts	N/A	N/A	N/A	N/A
Development of muscle tissue	N/A	N/A	N/A	N/A
Sumoylation of protein	N/A	N/A	N/A	N/A
Low-grade lymphoma	N/A	N/A	N/A	N/A
Hereditary skeletal myopathy	N/A	N/A	N/A	N/A
Development of adrenal gland tumor	N/A	N/A	N/A	N/A
Progressive ALK translocation positive solid tumor	N/A	N/A	N/A	N/A
Parkinson's disease	N/A	N/A	N/A	N/A
Childhood epilepsy	N/A	N/A	N/A	N/A
Distal colorectal carcinoma	N/A	N/A	N/A	N/A
Cell survival of cortical astrocytes	N/A	N/A	N/A	N/A
Pulse pressure	N/A	N/A	N/A	N/A
Nodule	N/A	N/A	N/A	N/A
Lack of blastocele	N/A	N/A	N/A	N/A
Calcification of kidney	N/A	N/A	N/A	N/A
Small vessel disease stroke	N/A	N/A	N/A	N/A
Stage III epithelial cancer	N/A	N/A	N/A	N/A
Arrest in growth of embryo	N/A	N/A	N/A	N/A
Development of colon tumor	N/A	N/A	N/A	N/A
Reabsorption of phosphate	N/A	N/A	N/A	N/A
Muscle laminopathy	N/A	N/A	N/A	N/A
Focal cortical dysplasia	N/A	N/A	N/A	N/A
HMG-CoA lyase deficiency	N/A	N/A	N/A	N/A
Responsiveness of breast cancer cell lines	N/A	N/A	N/A	N/A
Tongue squamous cell carcinoma	N/A	N/A	N/A	N/A
ALK inversion positive malignant neoplasm	N/A	N/A	N/A	N/A
Disassembly of focal adhesions	N/A	N/A	N/A	N/A
Infection by Flaviviridae	N/A	N/A	N/A	N/A
Progressive ROS1 mutation positive solid tumor	N/A	N/A	N/A	N/A
Mature lymphocytic neoplasm	N/A	N/A	N/A	N/A
Trabeculation of heart	N/A	N/A	N/A	N/A
Delayed graft function	N/A	N/A	N/A	N/A
Inflammation of pancreas	N/A	N/A	N/A	N/A
Size of neurons	N/A	N/A	N/A	N/A
Bone marrow neoplasm	N/A	N/A	N/A	N/A
Recurrent biliary tract cancer	N/A	N/A	N/A	N/A
Serine phosphorylation of peptide	N/A	N/A	N/A	N/A
ALK translocation positive malignant solid tumor	N/A	N/A	N/A	N/A
Development of endodermal cells	N/A	N/A	N/A	N/A
Cell viability of embryonic stem cell lines	N/A	N/A	N/A	N/A
Central nervous system amyloidosis	N/A	N/A	N/A	N/A
Herpes zoster	N/A	N/A	N/A	N/A
Quantity of neural precursor cells	N/A	N/A	N/A	N/A
Retrograde axonal transport	N/A	N/A	N/A	N/A
Guidance of axons	N/A	N/A	N/A	N/A
Familial psychiatric disease	N/A	N/A	N/A	N/A
Locally advanced HER2-negative breast carcinoma	N/A	N/A	N/A	N/A
Gefitinib resistance of carcinoma cell lines	N/A	N/A	N/A	N/A
Cell differentiation of hypothalamus	N/A	N/A	N/A	N/A
Metastatic extrahepatic cholangiocarcinoma	N/A	N/A	N/A	N/A
Transport of monosaccharide	N/A	N/A	N/A	N/A
Activation of vesicles	N/A	N/A	N/A	N/A
Abnormal morphology of bone	N/A	N/A	N/A	N/A
Clustering of synaptic vesicles	N/A	N/A	N/A	N/A
Arrest in S phase of cholangiocarcinoma cell lines	N/A	N/A	N/A	N/A
Abnormal morphology of primitive streak	N/A	N/A	N/A	N/A
Growth of Mycobacterium smegmatis strain MC2 155	N/A	N/A	N/A	N/A
Chronic ocular graft versus host disease	N/A	N/A	N/A	N/A
Autoimmune glomerulonephritis	N/A	N/A	N/A	N/A
Intellectual developmental disorder with paroxysmal dyskinesia or seizures	N/A	N/A	N/A	N/A
Osteomalacia	N/A	N/A	N/A	N/A
Hypoplasia of lymph node	N/A	N/A	N/A	N/A
Invasion of brain cancer cell lines	N/A	N/A	N/A	N/A
Metastatic squamous cell carcinoma	N/A	N/A	N/A	N/A
Low grade astrocytoma	N/A	N/A	N/A	N/A
Development of lacrimal gland	N/A	N/A	N/A	N/A
Abnormal morphology of seminiferous tubule	N/A	N/A	N/A	N/A
Charcot-Marie-Tooth disease dominant intermediate type G	N/A	N/A	N/A	N/A
Nuclear type 1 mitochondrial complex II deficiency	N/A	N/A	N/A	N/A
Development of paraxial mesoderm	N/A	N/A	N/A	N/A
Metastasis of bone cancer cell lines	N/A	N/A	N/A	N/A
Proliferation of cardiac fibroblasts	N/A	N/A	N/A	N/A
Advanced biliary tract carcinoma	N/A	N/A	N/A	N/A
Ovarian granulosa cell tumor	N/A	N/A	N/A	N/A
MLL translocation acute lymphocytic leukemia	N/A	N/A	N/A	N/A
Quantity of endocrine cell lines	N/A	N/A	N/A	N/A
Syndromic developmental delay and intellectual disability	N/A	N/A	N/A	N/A
Progressive metastatic large cell lung carcinoma	N/A	N/A	N/A	N/A
Endometrial carcinoma	N/A	N/A	N/A	N/A
Stenosis of pulmonary valve	N/A	N/A	N/A	N/A
Immunodeficiency 93 and hypertrophic cardiomyopathy	N/A	N/A	N/A	N/A
Spondylometaphyseal dysplasia with cone-rod dystrophy	N/A	N/A	N/A	N/A
Arrest in Gap 0-Gap 1 phase of cervical cancer cell lines	N/A	N/A	N/A	N/A
Uterine cancer	N/A	N/A	N/A	N/A
Meckel syndrome	N/A	N/A	N/A	N/A
Gastric cancer	N/A	N/A	N/A	N/A
Length of cerebral cortex	N/A	N/A	N/A	N/A
Radiosensitivity of carcinoma cell lines	N/A	N/A	N/A	N/A
Peripheral nervous system neoplasm	N/A	N/A	N/A	N/A
Apoptosis of motor neurons	N/A	N/A	N/A	N/A
Syndromic neurodevelopmental disorder	N/A	N/A	N/A	N/A
Endometrium tumor	N/A	N/A	N/A	N/A
Inflammation of secretory structure	N/A	N/A	N/A	N/A
Permeability of endothelial barrier	N/A	N/A	N/A	N/A
Chronic neutrophilic leukemia	N/A	N/A	N/A	N/A
Formation of antral follicle	N/A	N/A	N/A	N/A
Transport of 2-deoxyglucose	N/A	N/A	N/A	N/A
Homeostasis of inorganic cation	N/A	N/A	N/A	N/A
Autosomal recessive night blindness	N/A	N/A	N/A	N/A
Conversion of acetate	N/A	N/A	N/A	N/A
Fusion of lysosome	N/A	N/A	N/A	N/A
Precursor B-cell acute lymphoblastic leukemia	N/A	N/A	N/A	N/A
Development of vascular endothelial tissue	N/A	N/A	N/A	N/A
Glioblastoma multiforme of brain	N/A	N/A	N/A	N/A
Muscle contraction	N/A	N/A	N/A	N/A
Autosomal dominant severe congenital neutropenia	N/A	N/A	N/A	N/A
Pancreatic acinar cell carcinoma	N/A	N/A	N/A	N/A
Blastoma	N/A	N/A	N/A	N/A
Multiple cancers	N/A	N/A	N/A	N/A
Binding of dendritic cells	N/A	N/A	N/A	N/A
Lissencephaly	N/A	N/A	N/A	N/A
Thyroid gland tumor	N/A	N/A	N/A	N/A
Stage IV cutaneous melanoma	N/A	N/A	N/A	N/A
Activation of M2 macrophages	N/A	N/A	N/A	N/A
Hydrolysis of protein fragment	N/A	N/A	N/A	N/A
Quantity of brain cells	N/A	N/A	N/A	N/A
Loss of marginal-zone B lymphocytes	N/A	N/A	N/A	N/A
Assembly of presynaptic terminals	N/A	N/A	N/A	N/A
Cortical dysplasia-focal epilepsy syndrome	N/A	N/A	N/A	N/A
Tauopathy	N/A	N/A	N/A	N/A
High grade salivary duct carcinoma	N/A	N/A	N/A	N/A
Hearing loss	N/A	N/A	N/A	N/A
Autosomal recessive FNIP1 deficiency	N/A	N/A	N/A	N/A
Immune mediated inflammatory disease	N/A	N/A	N/A	N/A
Acute leukemia	N/A	N/A	N/A	N/A
Accumulation of glycogen	N/A	N/A	N/A	N/A
Early stage hormone receptor positive breast cancer	N/A	N/A	N/A	N/A
Sporadic amyotrophic lateral sclerosis	N/A	N/A	N/A	N/A
Sjögren syndrome	N/A	N/A	N/A	N/A
Head and neck adenocarcinoma	N/A	N/A	N/A	N/A
Large cell lung carcinoma	N/A	N/A	N/A	N/A
Mild COVID-19	N/A	N/A	N/A	N/A
Proliferation of magnocellular neurons	N/A	N/A	N/A	N/A
Polarity of cells	N/A	N/A	N/A	N/A
WHO functional class II-III pulmonary arterial hypertension	N/A	N/A	N/A	N/A
Abnormal morphology of brain	N/A	N/A	N/A	N/A
Adenocarcinoma of descending colon	N/A	N/A	N/A	N/A
Frequency of common lymphoid progenitor cells	N/A	N/A	N/A	N/A
Thyroid adenoma	N/A	N/A	N/A	N/A
Adhesion of synaptic membrane	N/A	N/A	N/A	N/A
Glutaric acidemia type 1	N/A	N/A	N/A	N/A
Familial seizure disorder	N/A	N/A	N/A	N/A
Specification of neurons	N/A	N/A	N/A	N/A
Multiple congenital anomalies of skeletal bone	N/A	N/A	N/A	N/A
Cell-cell adhesion of vascular endothelial cells	N/A	N/A	N/A	N/A
Susceptibility to amyotrophic lateral sclerosis	N/A	N/A	N/A	N/A
Decidualization of uterus	N/A	N/A	N/A	N/A
Cancer of head	N/A	N/A	N/A	N/A
Refractory graft rejection	N/A	N/A	N/A	N/A
Reprogramming of embryonic cell lines	N/A	N/A	N/A	N/A
Large intestine neoplasm	N/A	N/A	N/A	N/A
Development of cranial nerve	N/A	N/A	N/A	N/A
Ocular motility disorder	N/A	N/A	N/A	N/A
Organization of lysosome	N/A	N/A	N/A	N/A
Quantity of Cajal-Retzius neurons	N/A	N/A	N/A	N/A
Relaxation of cardiac muscle	N/A	N/A	N/A	N/A
Advanced sarcoma	N/A	N/A	N/A	N/A
Childhood encephalopathy	N/A	N/A	N/A	N/A
Genital tumor	N/A	N/A	N/A	N/A
Primary immunodeficiency disorder	N/A	N/A	N/A	N/A
Differentiation of osteoclasts	N/A	N/A	N/A	N/A
Embryonal tumor of brain	N/A	N/A	N/A	N/A
Type M3 acute myeloid leukemia	N/A	N/A	N/A	N/A
Colon tumor	N/A	N/A	N/A	N/A
Formation of blood vessel	N/A	N/A	N/A	N/A
Quantity of microtubules	N/A	N/A	N/A	N/A
Morphogenesis of astrocytes	N/A	N/A	N/A	N/A
Mineralization of dentin	N/A	N/A	N/A	N/A
Hyperammonemia	N/A	N/A	N/A	N/A
Cell death of lung cancer cell lines	N/A	N/A	N/A	N/A
Vernal keratoconjunctivitis	N/A	N/A	N/A	N/A
Brain lesion	N/A	N/A	N/A	N/A
Diffuse lymphoma	N/A	N/A	N/A	N/A
PTEN mutation positive cancer	N/A	N/A	N/A	N/A
Apoptosis of double-negative T lymphocyte	N/A	N/A	N/A	N/A
Development of climbing fiber	N/A	N/A	N/A	N/A
Degranulation of leukemia cell lines	N/A	N/A	N/A	N/A
Differentiation of neuroendocrine cells	N/A	N/A	N/A	N/A
Right colon tumor	N/A	N/A	N/A	N/A
Proliferation of parvocellular neurons	N/A	N/A	N/A	N/A
Abnormal neutrophil count	N/A	N/A	N/A	N/A
Gastrointestinal tumor	N/A	N/A	N/A	N/A
Abnormal morphology of semicircular canal	N/A	N/A	N/A	N/A
Transport of Golgi vesicles	N/A	N/A	N/A	N/A
Abnormal morphology of pulmonary valve	N/A	N/A	N/A	N/A
Ovarian cancer	N/A	N/A	N/A	N/A
Circadian rhythm	N/A	N/A	N/A	N/A
Differentiation of neural cells	N/A	N/A	N/A	N/A
Homologous recombination of DNA	N/A	N/A	N/A	N/A
Localization of centrosome	N/A	N/A	N/A	N/A
Mitosis of eye cell lines	N/A	N/A	N/A	N/A
Biliary tract carcinoma	N/A	N/A	N/A	N/A
Density of axons	N/A	N/A	N/A	N/A
Uterine serous papillary cancer	N/A	N/A	N/A	N/A
Movement of mitochondria	N/A	N/A	N/A	N/A
Arrest in G1/S phase transition of fibroblast cell lines	N/A	N/A	N/A	N/A
Upper gastrointestinal tract cancer	N/A	N/A	N/A	N/A
Extrapancreatic neuroendocrine tumor	N/A	N/A	N/A	N/A
Autosomal dominant hypophosphatemic rickets	N/A	N/A	N/A	N/A
Chronic pancreatitis	N/A	N/A	N/A	N/A
Adhesion of breast cell lines	N/A	N/A	N/A	N/A
Muscle tumor	N/A	N/A	N/A	N/A
Myeloid or lymphoid neoplasm	N/A	N/A	N/A	N/A
Angiogenesis of yolk sac	N/A	N/A	N/A	N/A
Quantity of lipid droplets	N/A	N/A	N/A	N/A
Quantity of M2-like macrophages	N/A	N/A	N/A	N/A
Length of long bones	N/A	N/A	N/A	N/A
Abnormal morphology of embryonic tissue	N/A	N/A	N/A	N/A
GABA-mediated receptor currents	N/A	N/A	N/A	N/A
Liver cholangiocarcinoma	N/A	N/A	N/A	N/A
Metastasis of pancreatic cancer cell lines	N/A	N/A	N/A	N/A
Endocrine gland tumor	N/A	N/A	N/A	N/A
Adhesion of ovarian cancer cell lines	N/A	N/A	N/A	N/A
Relapsed metastatic breast cancer	N/A	N/A	N/A	N/A
Progression of carcinoma	N/A	N/A	N/A	N/A
Chronic inflammatory demyelinating polyradiculoneuropathy	N/A	N/A	N/A	N/A
Morphology of neurons	N/A	N/A	N/A	N/A
Atrophy of spleen	N/A	N/A	N/A	N/A
Quantity of steroid	N/A	N/A	N/A	N/A
Stage IIIB-IV nonsquamous non-small cell lung carcinoma	N/A	N/A	N/A	N/A
Transport of synaptic vesicles	N/A	N/A	N/A	N/A
Familial thoracic aortic aneurysms and dissections	N/A	N/A	N/A	N/A
Morphogenesis of embryonic hindlimb	N/A	N/A	N/A	N/A
Modification of cytoskeleton	N/A	N/A	N/A	N/A
Cohesion of mitotic sister chromatids	N/A	N/A	N/A	N/A
Hypertrophy of cells	N/A	N/A	N/A	N/A
Morphology of nervous tissue	N/A	N/A	N/A	N/A
Autosomal dominant CHARGE syndrome	N/A	N/A	N/A	N/A
Conversion of induced pluripotent stem cells	N/A	N/A	N/A	N/A
Adhesion of cremasteric venule	N/A	N/A	N/A	N/A
Differentiation of Purkinje cells	N/A	N/A	N/A	N/A
Neoplasia of blood cells	N/A	N/A	N/A	N/A
Abnormal morphology of neurites	N/A	N/A	N/A	N/A
Non-colon gastrointestinal cancer	N/A	N/A	N/A	N/A
Gastrointestinal adenocarcinoma	N/A	N/A	N/A	N/A
Self-administration	N/A	N/A	N/A	N/A
Retinal vasculopathy	N/A	N/A	N/A	N/A
Refractive error	N/A	N/A	N/A	N/A
Abnormality of left ventricle	N/A	N/A	N/A	N/A
Quantity of neuroendocrine tumor	N/A	N/A	N/A	N/A
Apoptosis of invariant natural killer T cells	N/A	N/A	N/A	N/A
Assembly of presynaptic membrane	N/A	N/A	N/A	N/A
Primary dilated cardiomyopathy	N/A	N/A	N/A	N/A
Atrophy of intestine	N/A	N/A	N/A	N/A
Neutropenia	N/A	N/A	N/A	N/A
Colony formation of lung cancer cell lines	N/A	N/A	N/A	N/A
Vasculogenesis of coronary vessel	N/A	N/A	N/A	N/A
Development of pre-B lymphocytes	N/A	N/A	N/A	N/A
Modification of heparan sulfate proteoglycan	N/A	N/A	N/A	N/A
Nonpituitary endocrine tumor	N/A	N/A	N/A	N/A
Export of mRNA	N/A	N/A	N/A	N/A
Soft tissue sarcoma	N/A	N/A	N/A	N/A
Quantity of amino acids	N/A	N/A	N/A	N/A
Relaxation of skeletal muscle	N/A	N/A	N/A	N/A
Thickness of muscle cell lines	N/A	N/A	N/A	N/A
Hydrocephalus	N/A	N/A	N/A	N/A
Replication of Infectious bronchitis virus	N/A	N/A	N/A	N/A
Antifungal response	N/A	N/A	N/A	N/A
Midline defect	N/A	N/A	N/A	N/A
Differentiation of bone marrow cells	N/A	N/A	N/A	N/A
NMDA-mediated synaptic current	N/A	N/A	N/A	N/A
Innervation of Purkinje cells	N/A	N/A	N/A	N/A
Differentiation of dopaminergic neurons	N/A	N/A	N/A	N/A
Gastroesophageal adenocarcinoma	N/A	N/A	N/A	N/A
Apoptosis of articular chondrocytes	N/A	N/A	N/A	N/A
Morphology of cellular protrusions	N/A	N/A	N/A	N/A
Uveitis	N/A	N/A	N/A	N/A
Metabolism of peptide	N/A	N/A	N/A	N/A
High grade neuroepithelial tumor of brain	N/A	N/A	N/A	N/A
Modification of peptide	N/A	N/A	N/A	N/A
Abnormal morphology of layer of cerebellum	N/A	N/A	N/A	N/A
Accumulation of neurofilaments	N/A	N/A	N/A	N/A
Development of neurohypophysis	N/A	N/A	N/A	N/A
Motor learning	N/A	N/A	N/A	N/A
Autosomal recessive combined malonic and methylmalonic aciduria	N/A	N/A	N/A	N/A
Congenital generalized lipodystrophy	N/A	N/A	N/A	N/A
Dystrophy of muscle	N/A	N/A	N/A	N/A
Secretion of neurotransmitter	N/A	N/A	N/A	N/A
Degradation of extracellular matrix	N/A	N/A	N/A	N/A
Early-onset optic atrophy	N/A	N/A	N/A	N/A
Infection of dendritic cells	N/A	N/A	N/A	N/A
Hereditary cancer-predisposing syndrome	N/A	N/A	N/A	N/A
Quantity of nodule	N/A	N/A	N/A	N/A
Colony formation of lineage negative cells	N/A	N/A	N/A	N/A
Peripheral arterial occlusive disease	N/A	N/A	N/A	N/A
Non-Hodgkin lymphoma	N/A	N/A	N/A	N/A
Stage IV progressive ALK mutation positive non-small cell lung cancer	N/A	N/A	N/A	N/A
Shortening of telomeres	N/A	N/A	N/A	N/A
Enteropathy-associated T-cell lymphoma	N/A	N/A	N/A	N/A
Breast or gynecological cancer	N/A	N/A	N/A	N/A
Differentiation of bone marrow precursor cells	N/A	N/A	N/A	N/A
Development of cerebral cortex	N/A	N/A	N/A	N/A
Large intestine carcinoma	N/A	N/A	N/A	N/A
Hydrolysis of phosphatidylinositol 4,5-diphosphate	N/A	N/A	N/A	N/A
Ventricular hypertrophy	N/A	N/A	N/A	N/A
Homeostasis of K+	N/A	N/A	N/A	N/A
Experimental autoimmune uveitis	N/A	N/A	N/A	N/A
Estrogen receptor positive HER2 negative breast adenocarcinoma	N/A	N/A	N/A	N/A
Impotence	N/A	N/A	N/A	N/A
Proliferation of neural precursor cells	N/A	N/A	N/A	N/A
Targeting of vesicles	N/A	N/A	N/A	N/A
Chondrosarcoma	N/A	N/A	N/A	N/A
Autosomal dominant hereditary paraganglioma	N/A	N/A	N/A	N/A
B-lymphoblastic leukemia/lymphoma	N/A	N/A	N/A	N/A
Fusion of plasma membrane	N/A	N/A	N/A	N/A
Proliferation of neuronal cells	N/A	N/A	N/A	N/A
Metastatic liver cholangiocarcinoma	N/A	N/A	N/A	N/A
Morphogenesis of muscle	N/A	N/A	N/A	N/A
Removal of L-glutamic acid	N/A	N/A	N/A	N/A
Stage I prostate cancer	N/A	N/A	N/A	N/A
Schizophrenia	N/A	N/A	N/A	N/A
Huntington Disease	N/A	N/A	N/A	N/A
Development of mast cells	N/A	N/A	N/A	N/A
Hereditary malformation of cortical development	N/A	N/A	N/A	N/A
Delay in maturation of phagosomes	N/A	N/A	N/A	N/A
Stage III-IV gastrointestinal tract cancer	N/A	N/A	N/A	N/A
Action potential of cardiomyocytes	N/A	N/A	N/A	N/A
Quantity of LH in blood	N/A	N/A	N/A	N/A
Renal cancer	N/A	N/A	N/A	N/A
Proliferation of leiomyoma cells	N/A	N/A	N/A	N/A
Hereditary kidney disease	N/A	N/A	N/A	N/A
Morphology of nervous system	N/A	N/A	N/A	N/A
Kidney carcinoma	N/A	N/A	N/A	N/A
Endometrial adenocarcinoma	N/A	N/A	N/A	N/A
Abnormal morphology of enlarged third cerebral ventricle	N/A	N/A	N/A	N/A
Type II collagen-induced arthritis	N/A	N/A	N/A	N/A
Familial congenital heart disease	N/A	N/A	N/A	N/A
Systole	N/A	N/A	N/A	N/A
Colorectal cancer	N/A	N/A	N/A	N/A
Pervasive developmental disorder	N/A	N/A	N/A	N/A
Cutaneous lupus erythematosus	N/A	N/A	N/A	N/A
Recurrent ovarian cancer	N/A	N/A	N/A	N/A
Unresectable liver cholangiocarcinoma	N/A	N/A	N/A	N/A
Upper aerodigestive tract carcinoma	N/A	N/A	N/A	N/A
Metastasis of sarcoma cell lines	N/A	N/A	N/A	N/A
Abnormal morphology of cerebellum	N/A	N/A	N/A	N/A
Severe psychological disorder	N/A	N/A	N/A	N/A
Fission of endocytotic vesicle	N/A	N/A	N/A	N/A
HER2 negative inflammatory breast cancer	N/A	N/A	N/A	N/A
Syndromic X-linked mental retardation	N/A	N/A	N/A	N/A
Locally advanced liver cholangiocarcinoma	N/A	N/A	N/A	N/A
Chromatinopathy	N/A	N/A	N/A	N/A
Head and neck carcinoma	N/A	N/A	N/A	N/A
Formation of epithelial tubule	N/A	N/A	N/A	N/A
Stage IV epithelial cancer	N/A	N/A	N/A	N/A
Excitatory postsynaptic current	N/A	N/A	N/A	N/A
Syndromic kidney disease	N/A	N/A	N/A	N/A
Cardiac calcification	N/A	N/A	N/A	N/A
Recurrent carcinoma	N/A	N/A	N/A	N/A
Cisplatin sensitivity of tumor cell lines	N/A	N/A	N/A	N/A
Invasive ductal breast carcinoma	N/A	N/A	N/A	N/A
Refractory aplastic anemia	N/A	N/A	N/A	N/A
Double-stranded DNA break repair of tumor cell lines	N/A	N/A	N/A	N/A
Telomere syndrome	N/A	N/A	N/A	N/A
Development of atrioventricular canal	N/A	N/A	N/A	N/A
Pancreatic carcinoma	N/A	N/A	N/A	N/A
Malignant solid organ tumor	N/A	N/A	N/A	N/A
Reprogramming of stem cell lines	N/A	N/A	N/A	N/A
Spinocerebellar ataxia	N/A	N/A	N/A	N/A
Stage II cancer	N/A	N/A	N/A	N/A
Cardioacrofacial dysplasia type 2	N/A	N/A	N/A	N/A
Gefitinib resistance of lung cancer cell lines	N/A	N/A	N/A	N/A
Nephrogenesis	N/A	N/A	N/A	N/A
Glioma cancer	N/A	N/A	N/A	N/A
Assembly of presynaptic active zone	N/A	N/A	N/A	N/A
Dyslexia	N/A	N/A	N/A	N/A
Self-administration of cocaine	N/A	N/A	N/A	N/A
Accumulation of cyclic GMP	N/A	N/A	N/A	N/A
Primary recurrent peritoneal carcinoma	N/A	N/A	N/A	N/A
Neurodevelopmental disorder	N/A	N/A	N/A	N/A
Abnormal morphology of disorganized dorsal root ganglion	N/A	N/A	N/A	N/A
Head and neck cancer	N/A	N/A	N/A	N/A
Anterograde axonal transport	N/A	N/A	N/A	N/A
Metastasis of carcinoma cell lines	N/A	N/A	N/A	N/A
X-linked hereditary disease	N/A	N/A	N/A	N/A
Benign thyroid nodule	N/A	N/A	N/A	N/A
Primary amenorrhea	N/A	N/A	N/A	N/A
Internalization of E. coli	N/A	N/A	N/A	N/A
Activation of mitochondria	N/A	N/A	N/A	N/A
Binding of Candida albicans	N/A	N/A	N/A	N/A
Assembly of postsynaptic density	N/A	N/A	N/A	N/A
Necroptosis of fibroblast cell lines	N/A	N/A	N/A	N/A
Lung adenocarcinoma	N/A	N/A	N/A	N/A
Invasion of ovarian cancer cell lines	N/A	N/A	N/A	N/A
Onset of cell death of motor neurons	N/A	N/A	N/A	N/A
Translocation of secretory granules	N/A	N/A	N/A	N/A
Specific enzyme deficiency	N/A	N/A	N/A	N/A
Formation of asters	N/A	N/A	N/A	N/A
Depletion of neuroglia	N/A	N/A	N/A	N/A
Adenoid cystic carcinoma of salivary gland	N/A	N/A	N/A	N/A
Import of L-glutamic acid	N/A	N/A	N/A	N/A
Hereditary cancer	N/A	N/A	N/A	N/A
Relapsed malignant solid tumor	N/A	N/A	N/A	N/A
Astrocytoma	N/A	N/A	N/A	N/A
Ploidy of epithelial cell lines	N/A	N/A	N/A	N/A
Primary antiphospholipid antibody syndrome	N/A	N/A	N/A	N/A
Maturation of autophagosomes	N/A	N/A	N/A	N/A
Mesoderm development	N/A	N/A	N/A	N/A
Paired-pulse inhibition	N/A	N/A	N/A	N/A
Pituitary stalk interruption syndrome	N/A	N/A	N/A	N/A
Differentiated thyroid cancer	N/A	N/A	N/A	N/A
Hydrolysis of aspirin	N/A	N/A	N/A	N/A
Hypertrophic cardiomyopathy	N/A	N/A	N/A	N/A
Liquid tumor	N/A	N/A	N/A	N/A
Gaucher disease type I	N/A	N/A	N/A	N/A
Migration of smooth muscle cells	N/A	N/A	N/A	N/A
Spinocerebellar disease	N/A	N/A	N/A	N/A
Long term synaptic depression of brain cells	N/A	N/A	N/A	N/A
Editing of mRNA	N/A	N/A	N/A	N/A
Vascular leak syndrome of retina	N/A	N/A	N/A	N/A
Node positive breast carcinoma	N/A	N/A	N/A	N/A
Familial hyperinsulinemic hypoglycemia	N/A	N/A	N/A	N/A
Inflammation of ileum	N/A	N/A	N/A	N/A
Incidence of renal lesion	N/A	N/A	N/A	N/A
Deficiency of B lymphocytes	N/A	N/A	N/A	N/A
Cell death of cerebellar granule cell	N/A	N/A	N/A	N/A
Neurogenic lesion	N/A	N/A	N/A	N/A
Replication of human herpesvirus 1	N/A	N/A	N/A	N/A
Transendothelial migration of melanoma cell lines	N/A	N/A	N/A	N/A
Mixed ovarian carcinoma	N/A	N/A	N/A	N/A
Budding of HIV-1	N/A	N/A	N/A	N/A
Adrenal gland tumor	N/A	N/A	N/A	N/A
Hematologic cancer of cells	N/A	N/A	N/A	N/A
46, XY disorders of sex development	N/A	N/A	N/A	N/A
Lipodystrophy	N/A	N/A	N/A	N/A
Mismatch repair of DNA	N/A	N/A	N/A	N/A
Ductal breast carcinoma	N/A	N/A	N/A	N/A
Invasion of prostatic carcinoma	N/A	N/A	N/A	N/A
Stabilization of DNA	N/A	N/A	N/A	N/A
Right colon adenocarcinoma	N/A	N/A	N/A	N/A
Organization of nuclear pores	N/A	N/A	N/A	N/A
Size of embryo	N/A	N/A	N/A	N/A
Formation of neurofilaments	N/A	N/A	N/A	N/A
Cholangiocarcinoma	N/A	N/A	N/A	N/A
Low grade glioma	N/A	N/A	N/A	N/A
Endocytosis by macrophages	N/A	N/A	N/A	N/A
Infarction of brain	N/A	N/A	N/A	N/A
Exocytosis by eukaryotic cells	N/A	N/A	N/A	N/A
Leydig cell tumor in ovary	N/A	N/A	N/A	N/A
Hepatic steatosis	N/A	N/A	N/A	N/A
Quantity of common lymphoid progenitor cells	N/A	N/A	N/A	N/A
Parkinsonism	N/A	N/A	N/A	N/A
Ischemia of brain	N/A	N/A	N/A	N/A
Fetal distress	N/A	N/A	N/A	N/A
Lack of deltoid tuberosity	N/A	N/A	N/A	N/A
Activation of myofibroblasts	N/A	N/A	N/A	N/A
Apoptosis of seminiferous tubule	N/A	N/A	N/A	N/A
Morphology of pancreas	N/A	N/A	N/A	N/A
Dilation of heart ventricle	N/A	N/A	N/A	N/A
Autosomal dominant EPHB4-associated vascular malformation spectrum	N/A	N/A	N/A	N/A
Developmental delay or intellectual disability with craniofacial abnormality	N/A	N/A	N/A	N/A
Epilepsy	N/A	N/A	N/A	N/A
Abnormal morphology of egg cylinder	N/A	N/A	N/A	N/A
Exocrine pancreatic carcinoma	N/A	N/A	N/A	N/A
Mature B-cell lymphoma	N/A	N/A	N/A	N/A
Developmental disorder of cardiac muscle	N/A	N/A	N/A	N/A
Exocytosis of norepinephrine	N/A	N/A	N/A	N/A
Hereditary lymphedema type I	N/A	N/A	N/A	N/A
Gastrointestinal carcinoma	N/A	N/A	N/A	N/A
Secretion by mast cells	N/A	N/A	N/A	N/A
Initiation of differentiation of neurons	N/A	N/A	N/A	N/A
Severe seborrheic dermatitis	N/A	N/A	N/A	N/A
Spina bifida	N/A	N/A	N/A	N/A
Primary inflammatory breast cancer	N/A	N/A	N/A	N/A
Infection by Hepatitis C virus	N/A	N/A	N/A	N/A
Neoplasia of leukocytes	N/A	N/A	N/A	N/A
Cell-cell adhesion of neurons	N/A	N/A	N/A	N/A
Invasion of breast cancer cell lines	N/A	N/A	N/A	N/A
Cell death of double-positive thymocyte	N/A	N/A	N/A	N/A
Pitt-Hopkins-like syndrome 2	N/A	N/A	N/A	N/A
Dementia	N/A	N/A	N/A	N/A
X-linked dominant hypophosphatemic rickets	N/A	N/A	N/A	N/A
Differentiation of bone marrow-derived mast cells	N/A	N/A	N/A	N/A
Metabolism of glutathione	N/A	N/A	N/A	N/A
Familial ventricular arrhythmia	N/A	N/A	N/A	N/A
Neurofacioskeletal syndrome with renal agenesis	N/A	N/A	N/A	N/A
Quantity of ova	N/A	N/A	N/A	N/A
Processing of RNA	N/A	N/A	N/A	N/A
Growth of secondary tumor	N/A	N/A	N/A	N/A
TNM stage N1-3 invasive breast carcinoma	N/A	N/A	N/A	N/A
Transformation of lung cancer cell lines	N/A	N/A	N/A	N/A
Intraventricular hemorrhage	N/A	N/A	N/A	N/A
Head and neck squamous cell carcinoma	N/A	N/A	N/A	N/A
Biliary tract adenocarcinoma	N/A	N/A	N/A	N/A
Abnormal quantity of mineral	N/A	N/A	N/A	N/A
Ethylmalonic encephalopathy	N/A	N/A	N/A	N/A
Damage of gastrocnemius	N/A	N/A	N/A	N/A
Uterine tumor	N/A	N/A	N/A	N/A
Temporomandibular joint disorder	N/A	N/A	N/A	N/A
Hypogonadotrophic hypogonadism 5 without anosmia	N/A	N/A	N/A	N/A
Breast or ovarian carcinoma	N/A	N/A	N/A	N/A
Hereditary auditory neuropathy	N/A	N/A	N/A	N/A
Cancer of secretory structure	N/A	N/A	N/A	N/A
Blindness	N/A	N/A	N/A	N/A
Abnormal morphology of ventral root	N/A	N/A	N/A	N/A
Muscular-form glycogen storage disease	N/A	N/A	N/A	N/A
Familial Swyer syndrome	N/A	N/A	N/A	N/A
Eisenmenger complex	N/A	N/A	N/A	N/A
Cigarette habituation susceptibility syndrome	N/A	N/A	N/A	N/A
Ovarian adenocarcinoma	N/A	N/A	N/A	N/A
TNM stage N1 breast cancer	N/A	N/A	N/A	N/A
Helicobacter pylori-associated gastritis	N/A	N/A	N/A	N/A
Development of nose	N/A	N/A	N/A	N/A
Senescence of epithelial cell lines	N/A	N/A	N/A	N/A
Waldenström macroglobulinemia	N/A	N/A	N/A	N/A
Progressed metastatic solid tumor	N/A	N/A	N/A	N/A
Disposal of D-glucose	N/A	N/A	N/A	N/A
Exocytosis of histamine	N/A	N/A	N/A	N/A
Stage V lupus nephritis	N/A	N/A	N/A	N/A
Locally advanced recurrent cancer	N/A	N/A	N/A	N/A
Follicular thyroid tumor	N/A	N/A	N/A	N/A
Hypertrophy of tissue	N/A	N/A	N/A	N/A
Function of synapse	N/A	N/A	N/A	N/A
Recurrent fallopian tube serous adenocarcinoma	N/A	N/A	N/A	N/A
Fatigue	N/A	N/A	N/A	N/A
Primary HER2 negative invasive breast carcinoma	N/A	N/A	N/A	N/A
Doxorubicin sensitivity of tumor cell lines	N/A	N/A	N/A	N/A
Size of tongue	N/A	N/A	N/A	N/A
Cell viability of pericytes	N/A	N/A	N/A	N/A
Transmigration of leukocytes	N/A	N/A	N/A	N/A
Developmental epilepsy	N/A	N/A	N/A	N/A
Metastatic bone lesion	N/A	N/A	N/A	N/A
Hair/nail type ectodermal dysplasia type 4	N/A	N/A	N/A	N/A
Hyperopia	N/A	N/A	N/A	N/A
Differentiation of bone cells	N/A	N/A	N/A	N/A
Chronic neurological disorder	N/A	N/A	N/A	N/A
Localization of protein	N/A	N/A	N/A	N/A
Growth of pancreatic tumor	N/A	N/A	N/A	N/A
Cellular infiltration by natural killer cells	N/A	N/A	N/A	N/A
Visual disturbance	N/A	N/A	N/A	N/A
Gastro-esophageal carcinoma	N/A	N/A	N/A	N/A
Breast or gastric cancer	N/A	N/A	N/A	N/A
Quantity of transitional B lymphocytes	N/A	N/A	N/A	N/A
Breast or ovarian cancer	N/A	N/A	N/A	N/A
Brain atrophy	N/A	N/A	N/A	N/A
Femur osteosarcoma	N/A	N/A	N/A	N/A
Hereditary neuromuscular disease	N/A	N/A	N/A	N/A
Proliferation of embryoblast	N/A	N/A	N/A	N/A
Oligodendroglioma	N/A	N/A	N/A	N/A
Concentration of calcitriol	N/A	N/A	N/A	N/A
Movement of microtubules	N/A	N/A	N/A	N/A
Midventricular hypertrophic cardiomyopathy	N/A	N/A	N/A	N/A
Gastric carcinoma	N/A	N/A	N/A	N/A
Localization of lysosome	N/A	N/A	N/A	N/A
Hypoplasia of trabeculae carne	N/A	N/A	N/A	N/A
Morphogenesis of cardiac muscle tissue in heart ventricle	N/A	N/A	N/A	N/A
Destabilization of mRNA	N/A	N/A	N/A	N/A
Splicing of primary transcript RNA	N/A	N/A	N/A	N/A
Apoptosis of pre-B lymphocytes	N/A	N/A	N/A	N/A
Mild to moderate stage chronic atopic dermatitis	N/A	N/A	N/A	N/A
Carney-Stratakis syndrome	N/A	N/A	N/A	N/A
Transendothelial migration of peripheral blood neutrophils	N/A	N/A	N/A	N/A
Myelodysplastic syndrome or leukemia	N/A	N/A	N/A	N/A
Secretion of histamine	N/A	N/A	N/A	N/A
Familial heart disease	N/A	N/A	N/A	N/A
Prostate cancer	N/A	N/A	N/A	N/A
Stage IV malignant tumor	N/A	N/A	N/A	N/A
Doubling time of tumor cell lines	N/A	N/A	N/A	N/A
Colon carcinoma	N/A	N/A	N/A	N/A
Progressed locally advanced breast cancer	N/A	N/A	N/A	N/A
Quantity of animal	N/A	N/A	N/A	N/A
Cutaneous melanoma	N/A	N/A	N/A	N/A
Autosomal dominant optic atrophy	N/A	N/A	N/A	N/A
Secretion of homocysteine	N/A	N/A	N/A	N/A
Fission	N/A	N/A	N/A	N/A
Development of somite cells	N/A	N/A	N/A	N/A
Curvature of vertebral column	N/A	N/A	N/A	N/A
Dominant mental retardation	N/A	N/A	N/A	N/A
Morphology of muscle	N/A	N/A	N/A	N/A
ALK rearrangement positive extracranial solid tumor	N/A	N/A	N/A	N/A
Morphogenesis of aorta	N/A	N/A	N/A	N/A
Cell-cell adhesion of leukemia cell lines	N/A	N/A	N/A	N/A
Aggregation of embryonic cell lines	N/A	N/A	N/A	N/A
Dilated cardiomyopathy 1A	N/A	N/A	N/A	N/A
Development of somites	N/A	N/A	N/A	N/A
Ploidy of lung cell lines	N/A	N/A	N/A	N/A
Muscular dystrophy-dystroglycanopathy (congenital with brain and eye anomalies) type A8	N/A	N/A	N/A	N/A
Mucosal head and neck squamous cell carcinoma	N/A	N/A	N/A	N/A
Fusion of zymogen granules	N/A	N/A	N/A	N/A
Refractory locally advanced breast cancer	N/A	N/A	N/A	N/A
Gastroesophageal cancer	N/A	N/A	N/A	N/A
Abnormal function of nervous system	N/A	N/A	N/A	N/A
Locally advanced carcinoma	N/A	N/A	N/A	N/A
Proliferation of brain cells	N/A	N/A	N/A	N/A
Autosomal recessive myopathy	N/A	N/A	N/A	N/A
Urinary tract carcinoma	N/A	N/A	N/A	N/A
5-fluorouracil sensitivity of tumor cell lines	N/A	N/A	N/A	N/A
Soft tissue lesion	N/A	N/A	N/A	N/A
Galloway-Mowat syndrome type 8	N/A	N/A	N/A	N/A
Pyroptosis of tumor cell lines	N/A	N/A	N/A	N/A
Nonfamilial Alzheimer disease	N/A	N/A	N/A	N/A
Luminal androgen receptor type triple negative breast cancer	N/A	N/A	N/A	N/A
Binding of tumor cell lines	N/A	N/A	N/A	N/A
Mobility of tumor cell lines	N/A	N/A	N/A	N/A
Tumorigenesis of lymphocytes	N/A	N/A	N/A	N/A
Neonatal death	N/A	N/A	N/A	N/A
Invasion of epithelial tissue	N/A	N/A	N/A	N/A
Microvesicular hepatic steatosis	N/A	N/A	N/A	N/A
Recurrent serous ovarian carcinoma	N/A	N/A	N/A	N/A
Hydrolysis of cyclic AMP	N/A	N/A	N/A	N/A
Squamous cell carcinoma of cheek	N/A	N/A	N/A	N/A
DNA damage checkpoint	N/A	N/A	N/A	N/A
Catabolism of leucine	N/A	N/A	N/A	N/A
Size of spleen	N/A	N/A	N/A	N/A
Quantity of cervical cancer cell lines	N/A	N/A	N/A	N/A
Arrest in differentiation of B lymphocytes	N/A	N/A	N/A	N/A
Locally advanced malignant solid tumor	N/A	N/A	N/A	N/A
Polarity of epithelial cell lines	N/A	N/A	N/A	N/A
ROS1 mutation positive non-small cell lung carcinoma	N/A	N/A	N/A	N/A
PTEN mutation positive solid tumor	N/A	N/A	N/A	N/A
Dissociation of microtubules	N/A	N/A	N/A	N/A
Adipogenesis of bone cell lines	N/A	N/A	N/A	N/A
Stage I pancreatic ductal adenocarcinoma	N/A	N/A	N/A	N/A
Gastrointestinal tract cancer	N/A	N/A	N/A	N/A
Development of nerves	N/A	N/A	N/A	N/A
Polarity of breast cell lines	N/A	N/A	N/A	N/A
Blood flow recovery of hindlimb	N/A	N/A	N/A	N/A
Transposition of great vessels	N/A	N/A	N/A	N/A
Invasive breast adenocarcinoma	N/A	N/A	N/A	N/A
Radiosensitivity of lung cancer cell lines	N/A	N/A	N/A	N/A
Fibrothecoma	N/A	N/A	N/A	N/A
Thyroid gland nonmedullary carcinoma	N/A	N/A	N/A	N/A
Healing of vascular endothelial cells	N/A	N/A	N/A	N/A
Hereditary myopathy	N/A	N/A	N/A	N/A
Autosomal recessive POMGNT2-related myopathy	N/A	N/A	N/A	N/A
Colon cancer proximal to the splenic flexure	N/A	N/A	N/A	N/A
Synthesis of ketone body	N/A	N/A	N/A	N/A
Metastatic pancreaticobiliary adenocarcinoma	N/A	N/A	N/A	N/A
Assembly of multivesicular bodies	N/A	N/A	N/A	N/A
Migration of B lymphocytes	N/A	N/A	N/A	N/A
CGMP-mediated signaling	N/A	N/A	N/A	N/A
Abnormal morphology of neural arch	N/A	N/A	N/A	N/A
Ovarian tumor	N/A	N/A	N/A	N/A
Gastrulation of embryo	N/A	N/A	N/A	N/A
Adult T cell leukemia	N/A	N/A	N/A	N/A
Maturation of Bergmann glia	N/A	N/A	N/A	N/A
Clearance of protein	N/A	N/A	N/A	N/A
Development of motor nerve	N/A	N/A	N/A	N/A
Calcification of aortic valve	N/A	N/A	N/A	N/A
Autoimmune pancreatitis	N/A	N/A	N/A	N/A
Abnormal quantity of estrogen	N/A	N/A	N/A	N/A
Tumorigenesis of reproductive tract	N/A	N/A	N/A	N/A
Amyloidosis	N/A	N/A	N/A	N/A
Quantity of subcutaneous fat	N/A	N/A	N/A	N/A
High-risk endometrial carcinoma	N/A	N/A	N/A	N/A
Branching morphogenesis of HAEC cells	N/A	N/A	N/A	N/A
Abnormal morphology of embryo	N/A	N/A	N/A	N/A
Formation of paraxial mesoderm	N/A	N/A	N/A	N/A
Differentiation of cerebellar granule cell	N/A	N/A	N/A	N/A
Corpus uteri carcinoma	N/A	N/A	N/A	N/A
Hydrolysis of 1-O-alkyl-2-acetyl-sn-glycero-3-phosphoric acid	N/A	N/A	N/A	N/A
Quantity of Th2 cells	N/A	N/A	N/A	N/A
Dry ashed weight of bone	N/A	N/A	N/A	N/A
Exocytosis of protein	N/A	N/A	N/A	N/A
Gliogenesis	N/A	N/A	N/A	N/A
Maturation of Purkinje cells	N/A	N/A	N/A	N/A
Abnormal morphology of synapse	N/A	N/A	N/A	N/A
Transport of protein	N/A	N/A	N/A	N/A
Fundus albipunctatus	N/A	N/A	N/A	N/A
Genital carcinoma	N/A	N/A	N/A	N/A
Polymyositis	N/A	N/A	N/A	N/A
Congenital anomaly of skin	N/A	N/A	N/A	N/A
Fusion of muscle cell lines	N/A	N/A	N/A	N/A
Mass of triacylglycerol	N/A	N/A	N/A	N/A
Autosomal recessive mitochondrial disorder	N/A	N/A	N/A	N/A
Hyperphosphatemia	N/A	N/A	N/A	N/A
Pelvic tumor	N/A	N/A	N/A	N/A
Microsatellite stable gastrointestinal adenocarcinoma	N/A	N/A	N/A	N/A
Abnormal morphology of short femur	N/A	N/A	N/A	N/A
Bile duct adenocarcinoma	N/A	N/A	N/A	N/A
Organization of neurofilaments	N/A	N/A	N/A	N/A
Morphogenesis of heart	N/A	N/A	N/A	N/A
Endometrioid endometrial adenocarcinoma	N/A	N/A	N/A	N/A
Agammaglobulinemia	N/A	N/A	N/A	N/A
Malignant neoplasm of male genital organ	N/A	N/A	N/A	N/A
Autosomal recessive dyskeratosis congenita type 5	N/A	N/A	N/A	N/A
Lymphedema	N/A	N/A	N/A	N/A
Advanced non-small cell lung carcinoma	N/A	N/A	N/A	N/A
Lymphoreticular neoplasm	N/A	N/A	N/A	N/A
Stage II epithelial cancer	N/A	N/A	N/A	N/A
Endocytosis of protein	N/A	N/A	N/A	N/A
Non-traumatic arthropathy	N/A	N/A	N/A	N/A
Endometrioid carcinoma	N/A	N/A	N/A	N/A
Critical COVID-19	N/A	N/A	N/A	N/A
Growth of embryoblast	N/A	N/A	N/A	N/A
Attachment of HIV-1	N/A	N/A	N/A	N/A
Transdifferentiation of myofibroblasts	N/A	N/A	N/A	N/A
Maturation of neurons	N/A	N/A	N/A	N/A
Hypoalbuminemia	N/A	N/A	N/A	N/A
Transport of mitochondrial membrane	N/A	N/A	N/A	N/A
Post transplant diabetes mellitus	N/A	N/A	N/A	N/A
Lipolysis	N/A	N/A	N/A	N/A
Assembly of protein-protein complex	N/A	N/A	N/A	N/A
Global developmental delay	N/A	N/A	N/A	N/A
Quantity of type I myofibers	N/A	N/A	N/A	N/A
Development of lung tumor	N/A	N/A	N/A	N/A
Formation of aorta	N/A	N/A	N/A	N/A
Lymphohematopoietic cancer	N/A	N/A	N/A	N/A
Release of arachidonic acid	N/A	N/A	N/A	N/A
Distal cholangiocarcinoma	N/A	N/A	N/A	N/A
Metastasis of melanoma cell lines	N/A	N/A	N/A	N/A
Premature ejaculation	N/A	N/A	N/A	N/A
Inflammatory response of lung cell lines	N/A	N/A	N/A	N/A
Thyroid carcinoma	N/A	N/A	N/A	N/A
Neurofacioskeletal syndrome without renal agenesis	N/A	N/A	N/A	N/A
Synthesis of heparan sulfate proteoglycan	N/A	N/A	N/A	N/A
Growth of medulloblastoma	N/A	N/A	N/A	N/A
Abnormal morphology of axial skeleton	N/A	N/A	N/A	N/A
Serine phosphorylation	N/A	N/A	N/A	N/A
Senescence of stem cells	N/A	N/A	N/A	N/A
Exocytosis by cells	N/A	N/A	N/A	N/A
Deposition of triacylglycerol	N/A	N/A	N/A	N/A
Storage of glycogen	N/A	N/A	N/A	N/A
Development of hindgut	N/A	N/A	N/A	N/A
Mass of abdominal fat pad	N/A	N/A	N/A	N/A
High grade glioma	N/A	N/A	N/A	N/A
Female genital neoplasm	N/A	N/A	N/A	N/A
Fusion of insulin secretory granules	N/A	N/A	N/A	N/A
Neoplastic cell transformation of fibroblast cell lines	N/A	N/A	N/A	N/A
Abnormal movement of eye	N/A	N/A	N/A	N/A
Charcot-Marie-Tooth disease axonal type 1f	N/A	N/A	N/A	N/A
Primary cardiomyopathy	N/A	N/A	N/A	N/A
Exocytosis by mast cells	N/A	N/A	N/A	N/A
Quantity of subsarcolemmal mitochondria	N/A	N/A	N/A	N/A
Depressive disorder	N/A	N/A	N/A	N/A
Fatigue of gastrocnemius	N/A	N/A	N/A	N/A
Fatty acid oxidation disorder	N/A	N/A	N/A	N/A
Quantity of arginine	N/A	N/A	N/A	N/A
Recruitment of M1 macrophages	N/A	N/A	N/A	N/A
Remodeling of vasculature	N/A	N/A	N/A	N/A
Pancreatic cancer	N/A	N/A	N/A	N/A
Acute graft-vs-host disease	N/A	N/A	N/A	N/A
Evans syndrome	N/A	N/A	N/A	N/A
Male genital neoplasm	N/A	N/A	N/A	N/A
Ovarian endometrioid carcinoma	N/A	N/A	N/A	N/A
Quantity of white pulp	N/A	N/A	N/A	N/A
Absent uterus	N/A	N/A	N/A	N/A
Colony formation of carcinoma cell lines	N/A	N/A	N/A	N/A
B-cell lymphoma	N/A	N/A	N/A	N/A
Lymphoma	N/A	N/A	N/A	N/A
Stage IV melanoma	N/A	N/A	N/A	N/A
Delay in initiation of elimination of neuromuscular synapse	N/A	N/A	N/A	N/A
Skin hyperpigmentation	N/A	N/A	N/A	N/A
Assembly of excitatory synapses	N/A	N/A	N/A	N/A
Degranulation of secretory granules	N/A	N/A	N/A	N/A
Quantity of endocrine gland tumor	N/A	N/A	N/A	N/A
Unresectable advanced cholangiocarcinoma	N/A	N/A	N/A	N/A
Morphogenesis of semicircular canal	N/A	N/A	N/A	N/A
Congenital ataxia	N/A	N/A	N/A	N/A
Sunburn	N/A	N/A	N/A	N/A
Width of epiphysis	N/A	N/A	N/A	N/A
Dyskinesia	N/A	N/A	N/A	N/A
Cell death of Purkinje cells	N/A	N/A	N/A	N/A
Nephrosis	N/A	N/A	N/A	N/A
Amplification of centrosome	N/A	N/A	N/A	N/A
Long term synaptic depression of Purkinje cells	N/A	N/A	N/A	N/A
Generation of sperm	N/A	N/A	N/A	N/A
Major depression	N/A	N/A	N/A	N/A
Bipolar disorder	N/A	N/A	N/A	N/A
Contraction of heart	N/A	N/A	N/A	N/A
Size of cells	N/A	N/A	N/A	N/A
Nervous system heredodegenerative disorder	N/A	N/A	N/A	N/A
Intracranial arteriovenous malformation	N/A	N/A	N/A	N/A
Primary hypertension	N/A	N/A	N/A	N/A
Colorectal adenocarcinoma	N/A	N/A	N/A	N/A
Double-stranded DNA break repair of cervical cancer cell lines	N/A	N/A	N/A	N/A
Fusion of autophagosomes	N/A	N/A	N/A	N/A
Progressive advanced cancer	N/A	N/A	N/A	N/A
Resting conductance of Purkinje cells	N/A	N/A	N/A	N/A
Perivascular fibrosis of heart	N/A	N/A	N/A	N/A
Homeostasis of neutrophils	N/A	N/A	N/A	N/A
Opening of eyelid	N/A	N/A	N/A	N/A
Migration of pancreatic cancer cells	N/A	N/A	N/A	N/A
Quantity of phosphatidylinositol 4,5-diphosphate	N/A	N/A	N/A	N/A
Glycolysis of lung cancer cell lines	N/A	N/A	N/A	N/A
Recessive mental retardation	N/A	N/A	N/A	N/A
Clustering of neurofilaments	N/A	N/A	N/A	N/A
Function of left ventricle	N/A	N/A	N/A	N/A
Syndromic mental retardation	N/A	N/A	N/A	N/A
Pigmented villonodular synovitis	N/A	N/A	N/A	N/A
Sirenomelia	N/A	N/A	N/A	N/A
Nonalcoholic fatty liver disease	N/A	N/A	N/A	N/A
Metabolism of heparin	N/A	N/A	N/A	N/A
Branching of Purkinje cells	N/A	N/A	N/A	N/A
Ascending and transverse colon cancer	N/A	N/A	N/A	N/A
Binding of ATP	N/A	N/A	N/A	N/A
Pancreatic adenoma	N/A	N/A	N/A	N/A
Ovarian carcinoma	N/A	N/A	N/A	N/A
Metastatic relapsed advanced cancer	N/A	N/A	N/A	N/A
Smoothened signaling pathway	N/A	N/A	N/A	N/A
Invasive carcinoma	N/A	N/A	N/A	N/A
Low grade acinar-cell carcinoma	N/A	N/A	N/A	N/A
Abnormal morphology of embryonic neuroepithelium	N/A	N/A	N/A	N/A
Autosomal recessive muscular dystrophy	N/A	N/A	N/A	N/A
Mature T-cell neoplasm	N/A	N/A	N/A	N/A
Disruption of microtubules	N/A	N/A	N/A	N/A
Renal cell carcinoma	N/A	N/A	N/A	N/A
B-cell non-Hodgkin lymphoma	N/A	N/A	N/A	N/A
Infection of cervical cancer cell lines	N/A	N/A	N/A	N/A
Non-astrocytoma brain tumor	N/A	N/A	N/A	N/A
Gene rearrangement positive acute lymphoblastic leukemia	N/A	N/A	N/A	N/A
Formation of corpus luteum	N/A	N/A	N/A	N/A
Concentration of sterol	N/A	N/A	N/A	N/A
Development of female genital organ	N/A	N/A	N/A	N/A
Non-small cell lung carcinoma	N/A	N/A	N/A	N/A
Quantity of basophils	N/A	N/A	N/A	N/A
Gastric lesion	N/A	N/A	N/A	N/A
Invasion of epithelial cells	N/A	N/A	N/A	N/A
Lymphoproliferative disorder	N/A	N/A	N/A	N/A
Quantity of neurofilaments	N/A	N/A	N/A	N/A
Autosomal dominant lissencephaly	N/A	N/A	N/A	N/A
Fuchs endothelial dystrophy	N/A	N/A	N/A	N/A
Calcinosis	N/A	N/A	N/A	N/A
Gliosis of hippocampus	N/A	N/A	N/A	N/A
Acute disease	N/A	N/A	N/A	N/A
Initiation of differentiation of neuroblastoma cell lines	N/A	N/A	N/A	N/A
Abnormal morphology of epicardium	N/A	N/A	N/A	N/A
Familial neuroendocrine tumor	N/A	N/A	N/A	N/A
Shortening of sarcomere	N/A	N/A	N/A	N/A
Suppression of neurons	N/A	N/A	N/A	N/A
Drug allergy	N/A	N/A	N/A	N/A
Remodeling of nucleosomes	N/A	N/A	N/A	N/A
Binding of GTP	N/A	N/A	N/A	N/A
Insulin secretion	N/A	N/A	N/A	N/A
Localization-related epilepsy	N/A	N/A	N/A	N/A
Malignant neoplasm of large intestine	N/A	N/A	N/A	N/A
Preimplantation embryo development	N/A	N/A	N/A	N/A
Catabolism of mRNA	N/A	N/A	N/A	N/A
Intestinal gastric adenocarcinoma	N/A	N/A	N/A	N/A
Gaze palsy	N/A	N/A	N/A	N/A
Outgrowth of blood vessel	N/A	N/A	N/A	N/A
Size of nodule	N/A	N/A	N/A	N/A
Congenital malformation of brain	N/A	N/A	N/A	N/A
Hydrolysis of phosphatidylinositol-3,4,5-triphosphate	N/A	N/A	N/A	N/A
Precancerous condition	N/A	N/A	N/A	N/A
Fusion of phagosomes	N/A	N/A	N/A	N/A
Quantity of kidney cancer cell lines	N/A	N/A	N/A	N/A
Migration of prostate cancer cell lines	N/A	N/A	N/A	N/A
Genitourinary adenocarcinoma	N/A	N/A	N/A	N/A
Binding of heparan sulfate	N/A	N/A	N/A	N/A
Cell viability of mast cells	N/A	N/A	N/A	N/A
Adenosquamous ovarian carcinoma	N/A	N/A	N/A	N/A
Quantity of alpha granules	N/A	N/A	N/A	N/A
Progressive metastatic lung cancer	N/A	N/A	N/A	N/A
Abnormal morphology of Purkinje cells	N/A	N/A	N/A	N/A
Inflammatory invasive breast carcinoma	N/A	N/A	N/A	N/A
Brain glioma	N/A	N/A	N/A	N/A
Papillary neoplasm	N/A	N/A	N/A	N/A
Recurrent HER2 negative hormone receptor positive breast adenocarcinoma	N/A	N/A	N/A	N/A
Familial congenital myopathy	N/A	N/A	N/A	N/A
Lymphocytic leukemia	N/A	N/A	N/A	N/A
Endocytosis by dendritic cells	N/A	N/A	N/A	N/A
Stage IV advanced solid tumor	N/A	N/A	N/A	N/A
O-dealkylation of DNA	N/A	N/A	N/A	N/A
Sensory loss	N/A	N/A	N/A	N/A
Solitary thyroid nodule	N/A	N/A	N/A	N/A
Cell proliferation of duct cancer cell lines	N/A	N/A	N/A	N/A
Cell polarity formation	N/A	N/A	N/A	N/A
Early stage kidney disease	N/A	N/A	N/A	N/A
Radioresistance of hepatoma cell lines	N/A	N/A	N/A	N/A
Pelvic cancer	N/A	N/A	N/A	N/A
Male breast carcinoma	N/A	N/A	N/A	N/A
Neuromuscular disease	N/A	N/A	N/A	N/A
Breast cancer	N/A	N/A	N/A	N/A
Mass of epididymal fat	N/A	N/A	N/A	N/A
Migration of cholangiocarcinoma cell lines	N/A	N/A	N/A	N/A
Transendothelial migration of peripheral blood monocytes	N/A	N/A	N/A	N/A
Brain oligodendroglioma	N/A	N/A	N/A	N/A
Mood Disorders	N/A	N/A	N/A	N/A
Neurogenic tumor	N/A	N/A	N/A	N/A
Idiopathic membranous nephropathy	N/A	N/A	N/A	N/A
Abnormal morphology of disorganized outer plexiform layer	N/A	N/A	N/A	N/A
Transmembrane transport of chloride	N/A	N/A	N/A	N/A
Gingival hemorrhage	N/A	N/A	N/A	N/A
Hydrolysis of phosphatidylinositol 3,4-diphosphate	N/A	N/A	N/A	N/A
Pancreatobiliary adenocarcinoma	N/A	N/A	N/A	N/A
Accumulation of neuroglia	N/A	N/A	N/A	N/A
Abnormal morphology of mitochondria	N/A	N/A	N/A	N/A
Early-onset myopathy	N/A	N/A	N/A	N/A
Quantity of type 3 innate lymphoid cells	N/A	N/A	N/A	N/A
Quantity of motor axons	N/A	N/A	N/A	N/A
Synthesis of phosphatidylcholine	N/A	N/A	N/A	N/A
Chronic bronchitis	N/A	N/A	N/A	N/A
Migration of duct cancer cell lines	N/A	N/A	N/A	N/A
Processing of mRNA	N/A	N/A	N/A	N/A
Familial neurological disorder	N/A	N/A	N/A	N/A
Arrest in cell division of neuroblastoma cell lines	N/A	N/A	N/A	N/A
Malignant myeloid neoplasm	N/A	N/A	N/A	N/A
Valvular regurgitation of aortic valve	N/A	N/A	N/A	N/A
Cell viability of thymocytes	N/A	N/A	N/A	N/A
Childhood allergic asthma	N/A	N/A	N/A	N/A
Abnormal morphology of cerebellar cortex	N/A	N/A	N/A	N/A
Genital tract cancer	N/A	N/A	N/A	N/A
Grade 3 invasive breast carcinoma	N/A	N/A	N/A	N/A
Charcot-Marie-Tooth disease axonal type 2e	N/A	N/A	N/A	N/A
Arrest in G1/S phase transition of embryonic cell lines	N/A	N/A	N/A	N/A
Development of enteric nervous system	N/A	N/A	N/A	N/A
Hereditary hemoglobinopathy	N/A	N/A	N/A	N/A
Mitosis of epithelial cell lines	N/A	N/A	N/A	N/A
Lack of B-2 lymphocytes	N/A	N/A	N/A	N/A
Tumorigenesis of cervical cancer cell lines	N/A	N/A	N/A	N/A
Hutchinson-Gilford progeria syndrome	N/A	N/A	N/A	N/A
Facial neoplasm	N/A	N/A	N/A	N/A
Breast cancer metastatic to brain	N/A	N/A	N/A	N/A
Kallmann syndrome type 5	N/A	N/A	N/A	N/A
Melanoma	N/A	N/A	N/A	N/A
Guillain-Barré syndrome	N/A	N/A	N/A	N/A
Formation of capillary plexus	N/A	N/A	N/A	N/A
Conversion of fibroblasts	N/A	N/A	N/A	N/A
Multiple epitheliomas	N/A	N/A	N/A	N/A
Clear-cell adenocarcinoma	N/A	N/A	N/A	N/A
Recurrent metastatic solid tumor	N/A	N/A	N/A	N/A
Rheumatic Disease	N/A	N/A	N/A	N/A
Quantity of sensory axons	N/A	N/A	N/A	N/A
Familial ataxia	N/A	N/A	N/A	N/A
Malignant stromal neoplasm	N/A	N/A	N/A	N/A
Apoptosis of pericytes	N/A	N/A	N/A	N/A
Pancreatic ductal adenocarcinoma	N/A	N/A	N/A	N/A
Quantity of somites	N/A	N/A	N/A	N/A
Metabolism of purine nucleotide	N/A	N/A	N/A	N/A
Primary neoplasm	N/A	N/A	N/A	N/A
Autosomal dominant distal hereditary motor neuropathy	N/A	N/A	N/A	N/A
Threonine phosphorylation of protein	N/A	N/A	N/A	N/A
Binding of hippocampal neurons	N/A	N/A	N/A	N/A
Incorporation of guanosine 5'-O-(3-thiotriphosphate)	N/A	N/A	N/A	N/A
Inflammation of joint	N/A	N/A	N/A	N/A
B-cell leukemia	N/A	N/A	N/A	N/A
Transport of lysosome	N/A	N/A	N/A	N/A
Differentiation of brain cells	N/A	N/A	N/A	N/A
Differentiation of subtype 1 conventional dendritic cells	N/A	N/A	N/A	N/A
Sporadic tumor	N/A	N/A	N/A	N/A
Proliferation of intestinal cell lines	N/A	N/A	N/A	N/A
Phagocytosis of macrophage cancer cell lines	N/A	N/A	N/A	N/A
Excision repair	N/A	N/A	N/A	N/A
Epilepsy or neurodevelopmental disorder	N/A	N/A	N/A	N/A
Abnormal morphology of external granule cell layer	N/A	N/A	N/A	N/A
Hydrolysis of platelet activating factor-C16	N/A	N/A	N/A	N/A
Abnormality of endometrium	N/A	N/A	N/A	N/A
Corneal infection	N/A	N/A	N/A	N/A
Oncogene-induced senescence of fibroblast cell lines	N/A	N/A	N/A	N/A
Progressive PIK3CA mutation positive cancer	N/A	N/A	N/A	N/A
Stage IV lupus nephritis	N/A	N/A	N/A	N/A
Dysfunction of pericytes	N/A	N/A	N/A	N/A
Metastatic malignant connective or soft tissue neoplasm	N/A	N/A	N/A	N/A
Asymptomatic stage brain metastasis	N/A	N/A	N/A	N/A
Metastatic estrogen receptor positive breast carcinoma	N/A	N/A	N/A	N/A
Stage III lupus nephritis	N/A	N/A	N/A	N/A
Gastric adenocarcinoma	N/A	N/A	N/A	N/A
Accumulation of microtubules	N/A	N/A	N/A	N/A
Anxiety Disorders	N/A	N/A	N/A	N/A
O-mannosylation of protein	N/A	N/A	N/A	N/A
Pediatric-onset neurological disease	N/A	N/A	N/A	N/A
Stage IIIB metastatic cutaneous melanoma	N/A	N/A	N/A	N/A
O-glycosylation of peptide	N/A	N/A	N/A	N/A
Inflammation of absolute anatomical region	N/A	N/A	N/A	N/A
Leakage of Ca2+	N/A	N/A	N/A	N/A
High-risk lymph node-negative breast cancer	N/A	N/A	N/A	N/A
Stage IIIB cancer	N/A	N/A	N/A	N/A
Hypoplasia of cerebellum	N/A	N/A	N/A	N/A
Testosterone deficiency	N/A	N/A	N/A	N/A
Clustering of mitochondria	N/A	N/A	N/A	N/A
Adiposity of bone marrow	N/A	N/A	N/A	N/A
Translocation of L-glutamic acid	N/A	N/A	N/A	N/A
Autosomal recessive immunological disorder	N/A	N/A	N/A	N/A
Colorectal carcinoma	N/A	N/A	N/A	N/A
Gefitinib sensitivity of carcinoma cell lines	N/A	N/A	N/A	N/A
Permeability of endothelial cell lines	N/A	N/A	N/A	N/A
6-O-sulfation of heparan sulfate	N/A	N/A	N/A	N/A
Association of chromatin	N/A	N/A	N/A	N/A
Stage II pancreatic adenocarcinoma	N/A	N/A	N/A	N/A
Dissociation of neurofilaments	N/A	N/A	N/A	N/A
Syndromic encephalopathy	N/A	N/A	N/A	N/A
Fatty acid metabolism	N/A	N/A	N/A	N/A
Elongation of protein	N/A	N/A	N/A	N/A
Quantity of phosphtidylinositol 5-phosphate	N/A	N/A	N/A	N/A
Lymph node-negative breast cancer	N/A	N/A	N/A	N/A
Migration of brain cancer cell lines	N/A	N/A	N/A	N/A
Quantity of place cells	N/A	N/A	N/A	N/A
Formation of intermediate filament inclusions	N/A	N/A	N/A	N/A
Cell viability of carcinoma cell lines	N/A	N/A	N/A	N/A
Nucleotide excision repair	N/A	N/A	N/A	N/A
Stage III-IV lung cancer	N/A	N/A	N/A	N/A
Proximal colorectal carcinoma	N/A	N/A	N/A	N/A
Cell movement of hepatic stellate cells	N/A	N/A	N/A	N/A
Congenital mental retardation	N/A	N/A	N/A	N/A
Differentiation of peritoneal mast cells	N/A	N/A	N/A	N/A
T-cell malignant neoplasm	N/A	N/A	N/A	N/A
Congenital heart disease	N/A	N/A	N/A	N/A
Colorectal tumor	N/A	N/A	N/A	N/A
Abnormal aortic valve physiology	N/A	N/A	N/A	N/A
Stage III pancreatic ductal adenocarcinoma	N/A	N/A	N/A	N/A
Acute lymphoblastic leukemia	N/A	N/A	N/A	N/A
Primary pulmonary hypertension	N/A	N/A	N/A	N/A
Nest building behavior	N/A	N/A	N/A	N/A
Abnormal morphology of central nervous system	N/A	N/A	N/A	N/A
Splicing of mRNA	N/A	N/A	N/A	N/A
Ascending colon adenocarcinoma	N/A	N/A	N/A	N/A
Sporadic cancer	N/A	N/A	N/A	N/A
Metastatic recurrent cancer	N/A	N/A	N/A	N/A
Pityriasis alba	N/A	N/A	N/A	N/A
Complex neurodevelopmental disorder	N/A	N/A	N/A	N/A
Macroautophagy of cells	N/A	N/A	N/A	N/A
Sarcoma	N/A	N/A	N/A	N/A
Development of genital tumor	N/A	N/A	N/A	N/A
Differentiation of neurons	N/A	N/A	N/A	N/A
BRAF V600E mutation positive non-small cell lung carcinoma	N/A	N/A	N/A	N/A
Infiltrating lobular breast carcinoma	N/A	N/A	N/A	N/A
Chronic lymphocytic leukemia / small lymphocytic lymphoma	N/A	N/A	N/A	N/A
Colony formation of pancreatic cancer cell lines	N/A	N/A	N/A	N/A
Keratitis	N/A	N/A	N/A	N/A
Induction of lacrimal gland	N/A	N/A	N/A	N/A
Expansion of endoplasmic reticulum	N/A	N/A	N/A	N/A
Quantity of phosphate	N/A	N/A	N/A	N/A
Autosomal dominant lissencephaly spectrum disorder	N/A	N/A	N/A	N/A
Tumorigenesis of intestinal cell lines	N/A	N/A	N/A	N/A
Metabolic syndrome X	N/A	N/A	N/A	N/A
Autosomal dominant mental retardation	N/A	N/A	N/A	N/A
Metabolism of acyl-coenzyme A	N/A	N/A	N/A	N/A
Growth of bladder tumor	N/A	N/A	N/A	N/A
Movement of lysosome	N/A	N/A	N/A	N/A
Synthesis of acetyl-coenzyme A	N/A	N/A	N/A	N/A
T-cell leukemia	N/A	N/A	N/A	N/A
Progressive encephalopathy	N/A	N/A	N/A	N/A
Congenital malformation of genitourinary system	N/A	N/A	N/A	N/A
Abnormal morphology of skeleton	N/A	N/A	N/A	N/A
Onset of motor neuron disease	N/A	N/A	N/A	N/A
Development of optic nerve	N/A	N/A	N/A	N/A
Development of breast carcinoma	N/A	N/A	N/A	N/A
Axonal Charcot-Marie-Tooth disease type 2EE	N/A	N/A	N/A	N/A
Photoresponse	N/A	N/A	N/A	N/A
Formation of metanephric bud	N/A	N/A	N/A	N/A
Syndromic congenital anomalies of the kidney and urinary tract	N/A	N/A	N/A	N/A
Proliferation of articular chondrocytes	N/A	N/A	N/A	N/A
Size of pancreas	N/A	N/A	N/A	N/A
Charcot-Marie-Tooth disease axonal type 1c	N/A	N/A	N/A	N/A
Schizophrenia type 17	N/A	N/A	N/A	N/A
Accumulation of L-glutamic acid	N/A	N/A	N/A	N/A
Endocrine carcinoma	N/A	N/A	N/A	N/A
Stage IV advanced non-small cell lung carcinoma	N/A	N/A	N/A	N/A
Oral mucosa tumor	N/A	N/A	N/A	N/A
Fibrous tissue tumor	N/A	N/A	N/A	N/A
Limb-girdle muscular dystrophy-dystroglycanopathy type C8	N/A	N/A	N/A	N/A
Autosomal recessive neurological disorder	N/A	N/A	N/A	N/A
Development of colorectal tumor	N/A	N/A	N/A	N/A
Mass of phosphatidylcholine	N/A	N/A	N/A	N/A
Autosomal dominant congenital anomaly of brain	N/A	N/A	N/A	N/A
Large intestine adenocarcinoma	N/A	N/A	N/A	N/A
Deficiency of long-chain 3-hydroxyacyl-coenzyme A dehydrogenase	N/A	N/A	N/A	N/A
Skin cancer	N/A	N/A	N/A	N/A
Familial encephalopathy	N/A	N/A	N/A	N/A
Pelvic adenocarcinoma	N/A	N/A	N/A	N/A
Wiedemann-Steiner syndrome	N/A	N/A	N/A	N/A
Pulmonary nodule	N/A	N/A	N/A	N/A
Psoriasis	N/A	N/A	N/A	N/A
Proliferation of thyroid cells	N/A	N/A	N/A	N/A
Mature B cell malignant tumor	N/A	N/A	N/A	N/A
Blood clot	N/A	N/A	N/A	N/A
Short telomere syndrome	N/A	N/A	N/A	N/A
Incorporation of phosphatidylcholine	N/A	N/A	N/A	N/A
Effector phase of type 2 innate lymphoid cells	N/A	N/A	N/A	N/A
Inflammatory response of tissue	N/A	N/A	N/A	N/A
Progressive PIK3CA mutation positive solid tumor	N/A	N/A	N/A	N/A
Apoptosis of cholangiocarcinoma cell lines	N/A	N/A	N/A	N/A
Cell death of ventricular myocytes	N/A	N/A	N/A	N/A
Pelvic carcinoma	N/A	N/A	N/A	N/A
Function of granulocytes	N/A	N/A	N/A	N/A
Quantity of M1-like macrophages	N/A	N/A	N/A	N/A
Arrest in development of invariant natural killer T cells	N/A	N/A	N/A	N/A
Eyeblink conditioning	N/A	N/A	N/A	N/A
Floating-Harbor syndrome	N/A	N/A	N/A	N/A
Locally advanced hormone receptor positive HER2 negative breast cancer	N/A	N/A	N/A	N/A
Developmental delay and epilepsy	N/A	N/A	N/A	N/A
Catabolism of cyclic GMP	N/A	N/A	N/A	N/A
Differentiation of embryonic neuroepithelium	N/A	N/A	N/A	N/A
Abnormal morphology of granule neuron progenitor cells	N/A	N/A	N/A	N/A
Neurogenesis of hippocampus	N/A	N/A	N/A	N/A
Cardiogenesis	N/A	N/A	N/A	N/A
Lung carcinoma	N/A	N/A	N/A	N/A
Extrapulmonary squamous cell carcinoma	N/A	N/A	N/A	N/A
Kawasaki disease	N/A	N/A	N/A	N/A
Mixed neoplasia	N/A	N/A	N/A	N/A
Genitourinary carcinoma	N/A	N/A	N/A	N/A
Internalization of protein	N/A	N/A	N/A	N/A
Hereditary Wolff-Parkinson-White syndrome	N/A	N/A	N/A	N/A
Chemotherapy resistance of prostate cancer cell lines	N/A	N/A	N/A	N/A
Differentiation of peritoneal cells	N/A	N/A	N/A	N/A
Grade 3 invasive breast cancer	N/A	N/A	N/A	N/A
Advanced adenocarcinoma	N/A	N/A	N/A	N/A
Autosomal dominant spinocerebellar ataxia	N/A	N/A	N/A	N/A
Familial global developmental delay	N/A	N/A	N/A	N/A
Endometrial cancer	N/A	N/A	N/A	N/A
Abnormality of lower limb	N/A	N/A	N/A	N/A
Familial hypertrophic cardiomyopathy-4	N/A	N/A	N/A	N/A
Pyruvate dehydrogenase e1-alpha deficiency	N/A	N/A	N/A	N/A
Movement of rodents	N/A	N/A	N/A	N/A
Uterine carcinoma	N/A	N/A	N/A	N/A
Septation of outflow tract	N/A	N/A	N/A	N/A
