# Supplementary material for: Multi-omic analyses identify molecular targets of Chd7 that contribute to CHARGE syndrome model phenotypes
Source: Dis Model Mech. 2026 Mar 31;19(3):dmm052592. doi: 10.1242/dmm.052592 (PMC13054947; doi:10.1242/dmm.052592)
Supplement: Table S24. Candidate gene Ensembl Gene ID and Gene Symbol with corresponding number and percentage of CRISPR-Cas9 induced edits at least one gRNA target site, and gRNA target sequence and primers made using CHOPCHOP [file dmm-19-052592-TableS24.xlsx]

## Sheet: Supplemental Table 24
Supplemental Table 24. Candidate gene Ensembl Gene ID and Gene Symbol with corresponding number and percentage of CRISPR-Cas9 induced edits at least one gRNA target site, and gRNA target sequence and primers made using CHOPCHOP.
Ensembl Gene ID	Gene Symbol	Number of edits	Total	Percent edits	Target Sequence	Forward Primer	Reverse Primer
ENSDARG00000099672	capgb	54	61	0.885	CTCCCCTGTTATCCAGCACCAGG	GGACTTTATTGCTGGAGAGTGG	AAAAACGAATCTCACCGATCC
					GGCGATGAGGTTCGTCAGCCAGG	TCTTCTGATTCCCTCATCCATT	TTCAGCTTGATTCAGAGGAACA
ENSDARG00000038153	lgals2b	0	64	0	GTCTGCAACTCAAAGCAGGGCGG	AAGCTGTGTCTCTGTGTCCTCA	TGGCAGAAATATGAAAGCAAAA
					CATGAGCTTTAAGGCCGGGATGG	AGACTGCTGATGTTTGTGTTGC	AGTGTGTGAAGCTGCAGAATGT
ENSDARG00000057568	nefla	61	67	0.91	GCTCGATATAACCAGCAAAGCGG	CACCCACCATCTCTCTCCTCTA	CTACATGCCTTTGTCTCAGCAG
					GCTCTGATATCTCACCCTCGTGG	AAGAAGGTGGATACCTTGCTGA	GTGACCCATCTTTCCTCTGAAC
ENSDARG00000008306	rdh5	67	70	0.957	GGTCTTCAAGAAAGGTCCTGCGG	TTGGTAACCTACTGTGCAAACG	AGTCAGCAACGAATACGTCAAA
					ATCGGAGTGGATGAAAATCGAGG	TGACGTATTCGTTGCTGACTTT	GGCCTTTTTCACAAGTGGTAAG
ENSDARG00000032013	pafah1b1a	0	33	0	AATACGCTCTGAGCGGCCATAGG	GGTACGTTTCCACACTACCACA	CTATGACGCTGAAAACAGGATG
					GCTGATTACCTTCGTTCCAATGG	TATGTGCTCAGAGAGGCATGTT	TGACTGGGGTTTATATGAAGGG
ENSDARG00000058803	grk1a	-	-	-	GGACGTAGAGGAATACGACACGG	GGCTTTTTCAGGAGTATCTGGA	CTCCTTGAGGAAATCAAAGACG
					TCTTCGCAGACCGTGATGTGGGG	CTTCTGTGTCCTCAACATGGAC	TCCAGATACTCCTGAAAAAGCC
ENSDARG00000079564	myh7	23	23	1	CCTGTAGGGAGAAATGTACGTGG	CTTCCAGACTGTGTCTGCACTC	ATTGCACCAGGAGTCTTTGTCT
					AATCATGGGGGACGCTCAGATGG	TTTATGCAATTGTGGGCAATAC	ATCAGGCACAAAACACTCCTTT
